# Supplementary material for: A dual-responsive cationic acridinium nanohoop: redox activity and acid/base-controlled reversible guest capture and release
Source: Chem Sci. 2026 Apr 13;17(21):10744–54. doi: 10.1039/d6sc01132b (PMC13098699; doi:10.1039/d6sc01132b)
Supplement: SC-017-D6SC01132B-s002 [file SC-017-D6SC01132B-s002.cif]

# Supplementary Information (SI) for Chemical Science.
# This journal is © The Royal Society of Chemistry 2026

####################################################################### 
# 
# This file contains crystal structure data downloaded from the 
# Cambridge Structural Database (CSD) hosted by the Cambridge 
# Crystallographic Data Centre (CCDC).
# 
# Full information about CCDC data access policies and citation 
# guidelines are available at http://www.ccdc.cam.ac.uk/access/V1 
# 
# Audit and citation data items may have been added by the CCDC. 
# Please retain this information to preserve the provenance of 
# this file and to allow appropriate attribution of the data. 
# 
#######################################################################

data_231113mj
_database_code_depnum_ccdc_archive 'CCDC 2449558'
loop_
_audit_author_name
_audit_author_address
JiaoMing
;Sichuan University
China
;
_audit_update_record             
;
2025-05-08 deposited with the CCDC.	2026-04-13 downloaded from the CCDC.
;
_audit_creation_date             2023-11-13
_audit_creation_method           
;
Olex2 1.5
(compiled 2023.08.24 svn.re1ec1418 for OlexSys, GUI svn.r6817)
;
_shelx_SHELXL_version_number     2018/3
_chemical_name_common            ?
_chemical_name_systematic        ?
_chemical_formula_moiety         'C4 H8 O, C67 H45 N O'
_chemical_formula_sum            'C71 H53 N O2'
_chemical_formula_weight         952.14
_chemical_melting_point          ?
loop_
_atom_type_symbol
_atom_type_description
_atom_type_scat_dispersion_real
_atom_type_scat_dispersion_imag
_atom_type_scat_source
C C 0.0137 0.0067 'International Tables Vol C Tables 4.2.6.8 and 6.1.1.4'
H H 0.0000 0.0000 'International Tables Vol C Tables 4.2.6.8 and 6.1.1.4'
N N 0.0241 0.0134 'International Tables Vol C Tables 4.2.6.8 and 6.1.1.4'
O O 0.0389 0.0241 'International Tables Vol C Tables 4.2.6.8 and 6.1.1.4'

_shelx_space_group_comment       
;
The symmetry employed for this shelxl refinement is uniquely defined
by the following loop, which should always be used as a source of
symmetry information in preference to the above space-group names.
They are only intended as comments.
;
_space_group_crystal_system      triclinic
_space_group_IT_number           2
_space_group_name_H-M_alt        'P -1'
_space_group_name_Hall           '-P 1'
loop_
_space_group_symop_operation_xyz
'x, y, z'
'-x, -y, -z'

_cell_length_a                   12.6507(8)
_cell_length_b                   17.9247(11)
_cell_length_c                   25.9006(19)
_cell_angle_alpha                79.650(4)
_cell_angle_beta                 79.495(4)
_cell_angle_gamma                73.761(4)
_cell_volume                     5492.6(6)
_cell_formula_units_Z            4
_cell_measurement_reflns_used    9711
_cell_measurement_temperature    173.00
_cell_measurement_theta_max      54.894
_cell_measurement_theta_min      3.048
_shelx_estimated_absorpt_T_max   0.984
_shelx_estimated_absorpt_T_min   0.945
_exptl_absorpt_coefficient_mu    0.334
_exptl_absorpt_correction_T_max  0.7508
_exptl_absorpt_correction_T_min  0.4526
_exptl_absorpt_correction_type   multi-scan
_exptl_absorpt_process_details   
;
SADABS-2016/2 (Bruker,2016/2) was used for absorption correction.
wR2(int) was 0.1824 before and 0.0936 after correction.
The Ratio of minimum to maximum transmission is 0.6028.
The \l/2 correction factor is Not present.
;
_exptl_absorpt_special_details   ?
_exptl_crystal_colour            colourless
_exptl_crystal_colour_primary    colourless
_exptl_crystal_density_diffrn    1.151
_exptl_crystal_density_meas      ?
_exptl_crystal_density_method    ?
_exptl_crystal_description       block
_exptl_crystal_F_000             2008
_exptl_crystal_size_max          0.17
_exptl_crystal_size_mid          0.17
_exptl_crystal_size_min          0.05
_exptl_transmission_factor_max   ?
_exptl_transmission_factor_min   ?
_diffrn_reflns_av_R_equivalents  0.1584
_diffrn_reflns_av_unetI/netI     0.2025
_diffrn_reflns_Laue_measured_fraction_full 0.971
_diffrn_reflns_Laue_measured_fraction_max 0.959
_diffrn_reflns_limit_h_max       15
_diffrn_reflns_limit_h_min       -14
_diffrn_reflns_limit_k_max       21
_diffrn_reflns_limit_k_min       -21
_diffrn_reflns_limit_l_max       29
_diffrn_reflns_limit_l_min       -31
_diffrn_reflns_number            45042
_diffrn_reflns_point_group_measured_fraction_full 0.971
_diffrn_reflns_point_group_measured_fraction_max 0.959
_diffrn_reflns_theta_full        53.594
_diffrn_reflns_theta_max         55.348
_diffrn_reflns_theta_min         2.543
_diffrn_ambient_temperature      173.00
_diffrn_detector_area_resol_mean ?
_diffrn_measured_fraction_theta_full 0.971
_diffrn_measured_fraction_theta_max 0.959
_diffrn_measurement_device_type  'Bruker D8 Venture'
_diffrn_measurement_method       '\f and \w scans'
_diffrn_radiation_type           GaK\a
_diffrn_radiation_wavelength     1.34139
_diffrn_source                   ?
_diffrn_source_current           2.86
_diffrn_source_power             0.1995994
_diffrn_source_voltage           69.79
_diffrn_standards_number         0
_reflns_Friedel_coverage         0.000
_reflns_Friedel_fraction_full    .
_reflns_Friedel_fraction_max     .
_reflns_number_gt                9031
_reflns_number_total             20364
_reflns_special_details          
;
 Reflections were merged by SHELXL according to the crystal
 class for the calculation of statistics and refinement.
 
 Structure factors included contributions from the .fab file.
 
 _reflns_Friedel_fraction is defined as the number of unique
 Friedel pairs measured divided by the number that would be
 possible theoretically, ignoring centric projections and
 systematic absences.
;
_reflns_threshold_expression     'I > 2\s(I)'
_computing_cell_refinement       'SAINT v8.37A (Bruker, 2015)'
_computing_data_collection       ?
_computing_data_reduction        'SAINT v8.37A (Bruker, 2015)'
_computing_molecular_graphics    'Olex2 1.5 (Dolomanov et al., 2009)'
_computing_publication_material  'Olex2 1.5 (Dolomanov et al., 2009)'
_computing_structure_refinement  'SHELXL 2018/3 (Sheldrick, 2015)'
_computing_structure_solution    'SHELXT  (Sheldrick, 2015)'
_refine_diff_density_max         0.443
_refine_diff_density_min         -0.454
_refine_diff_density_rms         0.081
_refine_ls_extinction_coef       .
_refine_ls_extinction_method     none
_refine_ls_goodness_of_fit_ref   0.831
_refine_ls_hydrogen_treatment    constr
_refine_ls_matrix_type           full
_refine_ls_number_parameters     1335
_refine_ls_number_reflns         20364
_refine_ls_number_restraints     19
_refine_ls_R_factor_all          0.2425
_refine_ls_R_factor_gt           0.1515
_refine_ls_restrained_S_all      0.832
_refine_ls_shift/su_max          0.001
_refine_ls_shift/su_mean         0.000
_refine_ls_structure_factor_coef Fsqd
_refine_ls_weighting_details     
'w=1/[\s^2^(Fo^2^)+(0.0200P)^2^+50.0000P] where P=(Fo^2^+2Fc^2^)/3'
_refine_ls_weighting_scheme      calc
_refine_ls_wR_factor_gt          0.2959
_refine_ls_wR_factor_ref         0.3501
_refine_special_details          ?
_olex2_refinement_description    
;
1. Fixed Uiso
 At 1.2 times of:
  All C(H) groups, All C(H,H) groups
 At 1.5 times of:
  All O(H) groups
2. Rigid bond restraints
 C88, C91
 with sigma for 1-2 distances of 0.005 and sigma for 1-3 distances of 0.005
3. Uiso/Uaniso restraints and constraints
C102 \\sim C101 \\sim C97 \\sim C100: within 2A with sigma of 0.005 and sigma
for terminal atoms of 0.01 within 2A
4.a Secondary CH2 refined with riding coordinates:
 C1(H1A,H1B), C2(H2A,H2B), C3(H3A,H3B), C4(H4A,H4B), C5(H5A,H5B), C6(H6A,H6B),
 C7(H7A,H7B), C8(H8A,H8B)
4.b Aromatic/amide H refined with riding coordinates:
 C14(H14), C15(H15), C16(H16), C17(H17), C19(H19), C20(H20), C22(H22),
 C23(H23), C25(H25), C26(H26), C28(H28), C29(H29), C31(H31), C32(H32), C34(H34),
  C35(H35), C37(H37), C38(H38), C40(H40), C41(H41), C43(H43), C44(H44),
 C47(H47), C48(H48), C51(H51), C52(H52), C55(H55), C56(H56), C59(H59), C60(H60),
  C62(H62), C63(H63), C64(H64), C65(H65), C66(H66), C67(H67), C68(H68),
 C69(H69), C70(H70), C71(H71), C72(H72), C73(H73), C74(H74), C75(H75), C81(H81),
  C82(H82), C83(H83), C84(H84), C86(H86), C87(H87), C89(H89), C90(H90),
 C92(H92), C93(H93), C95(H95), C96(H96), C98(H98), C99(H99), C101(H101),
 C102(H102), C104(H104), C105(H105), C107(H107), C108(H108), C110(H110),
 C111(H111), C114(H114), C115(H115), C118(H118), C119(H119), C122(H122),
 C123(H123), C126(H126), C127(H127), C129(H129), C130(H130), C131(H131),
 C132(H132), C133(H133), C134(H134), C135(H135), C136(H136), C137(H137),
 C138(H138), C139(H139), C140(H140), C141(H141), C142(H142)
4.c Idealised tetrahedral OH refined as rotating group:
 O3(H3), O4(H4)
;
_atom_sites_solution_hydrogens   geom
_atom_sites_solution_primary     dual
_atom_sites_solution_secondary   ?
loop_
_atom_site_label
_atom_site_type_symbol
_atom_site_fract_x
_atom_site_fract_y
_atom_site_fract_z
_atom_site_U_iso_or_equiv
_atom_site_adp_type
_atom_site_occupancy
_atom_site_site_symmetry_order
_atom_site_calc_flag
_atom_site_refinement_flags_posn
_atom_site_refinement_flags_adp
_atom_site_refinement_flags_occupancy
_atom_site_disorder_assembly
_atom_site_disorder_group
O1 O 0.5226(5) -0.0590(3) 0.2734(2) 0.0695(15) Uani 1 1 d . . . . .
C1 C 0.5269(9) 0.0128(5) 0.2883(4) 0.086(3) Uani 1 1 d . . . . .
H1A H 0.585143 0.003021 0.311315 0.103 Uiso 1 1 calc R U . . .
H1B H 0.454505 0.037885 0.307878 0.103 Uiso 1 1 calc R U . . .
C2 C 0.5536(13) 0.0650(7) 0.2373(4) 0.132(5) Uani 1 1 d . . . . .
H2A H 0.631932 0.067864 0.232029 0.158 Uiso 1 1 calc R U . . .
H2B H 0.504114 0.118731 0.237114 0.158 Uiso 1 1 calc R U . . .
C3 C 0.5320(13) 0.0230(8) 0.1949(5) 0.139(5) Uani 1 1 d . . . . .
H3A H 0.459096 0.050053 0.182998 0.167 Uiso 1 1 calc R U . . .
H3B H 0.590562 0.023054 0.163759 0.167 Uiso 1 1 calc R U . . .
C4 C 0.5331(9) -0.0558(7) 0.2184(3) 0.093(3) Uani 1 1 d . . . . .
H4A H 0.470692 -0.071338 0.208923 0.111 Uiso 1 1 calc R U . . .
H4B H 0.603587 -0.092248 0.205434 0.111 Uiso 1 1 calc R U . . .
O2 O 0.9170(8) 0.8490(5) -0.3283(4) 0.160(4) Uani 1 1 d . . . . .
C5 C 0.8939(17) 0.8190(9) -0.2779(5) 0.191(9) Uani 1 1 d . . . . .
H5A H 0.962260 0.803974 -0.260976 0.229 Uiso 1 1 calc R U . . .
H5B H 0.868863 0.771005 -0.276677 0.229 Uiso 1 1 calc R U . . .
C6 C 0.8046(19) 0.8765(11) -0.2472(6) 0.288(17) Uani 1 1 d . . . . .
H6A H 0.731325 0.864621 -0.242638 0.346 Uiso 1 1 calc R U . . .
H6B H 0.823948 0.877662 -0.212037 0.346 Uiso 1 1 calc R U . . .
C7 C 0.8070(16) 0.9514(10) -0.2835(7) 0.180(7) Uani 1 1 d . . . . .
H7A H 0.859022 0.977287 -0.274022 0.216 Uiso 1 1 calc R U . . .
H7B H 0.732051 0.988090 -0.282190 0.216 Uiso 1 1 calc R U . . .
C8 C 0.8463(12) 0.9257(7) -0.3375(5) 0.128(5) Uani 1 1 d . . . . .
H8A H 0.782628 0.924971 -0.354452 0.154 Uiso 1 1 calc R U . . .
H8B H 0.887691 0.961508 -0.360652 0.154 Uiso 1 1 calc R U . . .
O3 O -0.3279(4) 0.7971(3) 0.30187(19) 0.0603(14) Uani 1 1 d . . . . .
H3 H -0.387521 0.832069 0.306506 0.090 Uiso 1 1 calc R U . . .
N1 N -0.1992(5) 0.8302(3) 0.43261(19) 0.0484(14) Uani 1 1 d . . . . .
C9 C -0.2638(6) 0.7905(4) 0.3435(3) 0.0494(17) Uani 1 1 d . . . . .
C10 C -0.3331(6) 0.7831(4) 0.3984(3) 0.0495(17) Uani 1 1 d . . . . .
C11 C -0.2942(6) 0.8007(4) 0.4407(2) 0.0458(16) Uani 1 1 d . . . . .
C12 C -0.1769(6) 0.8737(4) 0.3827(3) 0.0440(16) Uani 1 1 d . . . . .
C13 C -0.2110(6) 0.8566(4) 0.3377(3) 0.0525(18) Uani 1 1 d . . . . .
C14 C -0.1929(7) 0.9034(5) 0.2895(3) 0.066(2) Uani 1 1 d . . . . .
H14 H -0.219717 0.896245 0.259219 0.079 Uiso 1 1 calc R U . . .
C15 C -0.1359(8) 0.9603(5) 0.2856(3) 0.077(3) Uani 1 1 d . . . . .
H15 H -0.120023 0.989620 0.251997 0.092 Uiso 1 1 calc R U . . .
C16 C -0.1025(7) 0.9750(5) 0.3284(3) 0.065(2) Uani 1 1 d . . . . .
H16 H -0.065752 1.015538 0.325050 0.078 Uiso 1 1 calc R U . . .
C17 C -0.1220(6) 0.9304(4) 0.3782(3) 0.0558(19) Uani 1 1 d . . . . .
H17 H -0.097015 0.939759 0.408297 0.067 Uiso 1 1 calc R U . . .
C18 C -0.1189(6) 0.8040(4) 0.4682(3) 0.0503(18) Uani 1 1 d . . . . .
C19 C -0.1218(6) 0.8432(4) 0.5100(3) 0.0499(17) Uani 1 1 d . . . . .
H19 H -0.178735 0.889623 0.515651 0.060 Uiso 1 1 calc R U . . .
C20 C -0.0415(6) 0.8148(4) 0.5439(3) 0.0516(18) Uani 1 1 d . . . . .
H20 H -0.045003 0.841372 0.572975 0.062 Uiso 1 1 calc R U . . .
C21 C 0.0459(6) 0.7465(4) 0.5354(3) 0.0488(17) Uani 1 1 d . . . . .
C22 C 0.0444(7) 0.7081(5) 0.4945(3) 0.059(2) Uani 1 1 d . . . . .
H22 H 0.100145 0.661197 0.488737 0.070 Uiso 1 1 calc R U . . .
C23 C -0.0366(6) 0.7360(4) 0.4615(3) 0.0483(17) Uani 1 1 d . . . . .
H23 H -0.035383 0.707844 0.433550 0.058 Uiso 1 1 calc R U . . .
C24 C 0.1339(7) 0.7148(4) 0.5703(3) 0.0527(18) Uani 1 1 d . . . . .
C25 C 0.2404(6) 0.6898(5) 0.5486(3) 0.059(2) Uani 1 1 d . . . . .
H25 H 0.259000 0.701610 0.511402 0.070 Uiso 1 1 calc R U . . .
C26 C 0.3253(6) 0.6470(4) 0.5785(3) 0.061(2) Uani 1 1 d . . . . .
H26 H 0.399824 0.631109 0.561719 0.073 Uiso 1 1 calc R U . . .
C27 C 0.2988(6) 0.6280(4) 0.6333(3) 0.0495(17) Uani 1 1 d . . . . .
C28 C 0.1940(7) 0.6570(5) 0.6557(3) 0.062(2) Uani 1 1 d . . . . .
H28 H 0.177020 0.647377 0.693161 0.074 Uiso 1 1 calc R U . . .
C29 C 0.1067(6) 0.7017(5) 0.6258(3) 0.060(2) Uani 1 1 d . . . . .
H29 H 0.033397 0.721592 0.642701 0.071 Uiso 1 1 calc R U . . .
C30 C 0.3830(6) 0.5654(4) 0.6599(3) 0.0495(17) Uani 1 1 d . . . . .
C31 C 0.4965(7) 0.5603(5) 0.6493(3) 0.059(2) Uani 1 1 d . . . . .
H31 H 0.520918 0.605524 0.632876 0.070 Uiso 1 1 calc R U . . .
C32 C 0.5750(6) 0.4908(4) 0.6622(3) 0.0546(19) Uani 1 1 d . . . . .
H32 H 0.652065 0.488501 0.654007 0.066 Uiso 1 1 calc R U . . .
C33 C 0.5393(6) 0.4236(4) 0.6874(3) 0.0492(17) Uani 1 1 d . . . . .
C34 C 0.4268(6) 0.4315(4) 0.7046(3) 0.0533(18) Uani 1 1 d . . . . .
H34 H 0.402367 0.388531 0.725486 0.064 Uiso 1 1 calc R U . . .
C35 C 0.3525(6) 0.4986(4) 0.6920(3) 0.0528(18) Uani 1 1 d . . . . .
H35 H 0.276188 0.502360 0.704852 0.063 Uiso 1 1 calc R U . . .
C36 C 0.6197(6) 0.3417(5) 0.6853(3) 0.059(2) Uani 1 1 d . . . . .
C37 C 0.5884(6) 0.2744(4) 0.7137(3) 0.0539(18) Uani 1 1 d . . . . .
H37 H 0.533787 0.278293 0.744284 0.065 Uiso 1 1 calc R U . . .
C38 C 0.6383(7) 0.2036(5) 0.6964(3) 0.065(2) Uani 1 1 d . . . . .
H38 H 0.613634 0.159014 0.714224 0.078 Uiso 1 1 calc R U . . .
C39 C 0.7258(6) 0.1931(4) 0.6526(3) 0.0522(18) Uani 1 1 d . . . . .
C40 C 0.7649(6) 0.2619(5) 0.6320(3) 0.061(2) Uani 1 1 d . . . . .
H40 H 0.829313 0.257634 0.606175 0.074 Uiso 1 1 calc R U . . .
C41 C 0.7145(7) 0.3317(5) 0.6478(3) 0.063(2) Uani 1 1 d . . . . .
H41 H 0.743928 0.375401 0.633004 0.075 Uiso 1 1 calc R U . . .
C42 C 0.7499(7) 0.1302(4) 0.6207(3) 0.057(2) Uani 1 1 d . . . . .
C43 C 0.8445(6) 0.1167(4) 0.5822(3) 0.0530(18) Uani 1 1 d . . . . .
H43 H 0.908007 0.132688 0.585861 0.064 Uiso 1 1 calc R U . . .
C44 C 0.8465(6) 0.0803(4) 0.5388(3) 0.0524(18) Uani 1 1 d . . . . .
H44 H 0.912180 0.070210 0.513927 0.063 Uiso 1 1 calc R U . . .
C45 C 0.7544(6) 0.0586(4) 0.5314(3) 0.0535(19) Uani 1 1 d . . . . .
C46 C 0.7284(7) 0.0569(4) 0.4782(3) 0.059(2) Uani 1 1 d . . . . .
C47 C 0.6543(6) 0.0158(5) 0.4687(3) 0.059(2) Uani 1 1 d . . . . .
H47 H 0.646614 -0.030944 0.491229 0.071 Uiso 1 1 calc R U . . .
C48 C 0.5935(7) 0.0432(5) 0.4269(3) 0.062(2) Uani 1 1 d . . . . .
H48 H 0.540709 0.016758 0.422884 0.074 Uiso 1 1 calc R U . . .
C49 C 0.6067(6) 0.1076(4) 0.3910(3) 0.0451(16) Uani 1 1 d . . . . .
C50 C 0.5178(6) 0.1564(4) 0.3603(3) 0.0529(18) Uani 1 1 d . . . . .
C51 C 0.4087(6) 0.1516(4) 0.3777(3) 0.0502(17) Uani 1 1 d . . . . .
H51 H 0.397086 0.105824 0.400291 0.060 Uiso 1 1 calc R U . . .
C52 C 0.3156(7) 0.2100(4) 0.3639(3) 0.059(2) Uani 1 1 d . . . . .
H52 H 0.242721 0.204372 0.377002 0.071 Uiso 1 1 calc R U . . .
C53 C 0.3327(7) 0.2784(5) 0.3296(3) 0.0569(19) Uani 1 1 d . . . . .
C54 C 0.2405(6) 0.3477(4) 0.3242(3) 0.0517(18) Uani 1 1 d . . . . .
C55 C 0.2523(7) 0.4150(4) 0.2888(3) 0.058(2) Uani 1 1 d . . . . .
H55 H 0.317194 0.413128 0.263455 0.069 Uiso 1 1 calc R U . . .
C56 C 0.1677(7) 0.4856(5) 0.2909(3) 0.063(2) Uani 1 1 d . . . . .
H56 H 0.177347 0.530350 0.266467 0.076 Uiso 1 1 calc R U . . .
C57 C 0.0725(6) 0.4925(4) 0.3265(3) 0.0548(19) Uani 1 1 d . . . . .
C58 C -0.0123(6) 0.5673(5) 0.3293(3) 0.0549(19) Uani 1 1 d . . . . .
C59 C 0.0177(6) 0.6387(4) 0.3191(3) 0.0579(19) Uani 1 1 d . . . . .
H59 H 0.093594 0.638757 0.308486 0.070 Uiso 1 1 calc R U . . .
C60 C -0.0605(6) 0.7084(4) 0.3241(3) 0.0536(19) Uani 1 1 d . . . . .
H60 H -0.036792 0.755511 0.317415 0.064 Uiso 1 1 calc R U . . .
C61 C -0.1723(6) 0.7128(4) 0.3386(3) 0.0481(17) Uani 1 1 d . . . . .
C62 C -0.2038(7) 0.6423(5) 0.3469(4) 0.068(2) Uani 1 1 d . . . . .
H62 H -0.280282 0.642514 0.354515 0.082 Uiso 1 1 calc R U . . .
C63 C -0.1216(6) 0.5709(4) 0.3440(3) 0.059(2) Uani 1 1 d . . . . .
H63 H -0.143982 0.523261 0.352619 0.070 Uiso 1 1 calc R U . . .
C64 C 0.0603(8) 0.4276(5) 0.3600(4) 0.078(3) Uani 1 1 d . . . . .
H64 H -0.007144 0.430189 0.383673 0.093 Uiso 1 1 calc R U . . .
C65 C 0.1432(7) 0.3561(5) 0.3616(4) 0.087(3) Uani 1 1 d . . . . .
H65 H 0.133411 0.313418 0.387954 0.104 Uiso 1 1 calc R U . . .
C66 C 0.4411(7) 0.2776(5) 0.3064(4) 0.072(2) Uani 1 1 d . . . . .
H66 H 0.453244 0.319032 0.279412 0.087 Uiso 1 1 calc R U . . .
C67 C 0.5335(7) 0.2177(5) 0.3215(3) 0.075(3) Uani 1 1 d . . . . .
H67 H 0.606463 0.219380 0.304934 0.090 Uiso 1 1 calc R U . . .
C68 C 0.6969(6) 0.1377(4) 0.3950(3) 0.059(2) Uani 1 1 d . . . . .
H68 H 0.716896 0.176668 0.367879 0.071 Uiso 1 1 calc R U . . .
C69 C 0.7544(6) 0.1126(4) 0.4360(3) 0.061(2) Uani 1 1 d . . . . .
H69 H 0.815395 0.133419 0.436586 0.073 Uiso 1 1 calc R U . . .
C70 C 0.6719(7) 0.0581(5) 0.5746(3) 0.068(2) Uani 1 1 d . . . . .
H70 H 0.616375 0.031958 0.574148 0.082 Uiso 1 1 calc R U . . .
C71 C 0.6668(7) 0.0936(4) 0.6180(3) 0.0567(19) Uani 1 1 d . . . . .
H71 H 0.607072 0.093496 0.646201 0.068 Uiso 1 1 calc R U . . .
C72 C -0.3510(7) 0.7866(5) 0.4918(3) 0.060(2) Uani 1 1 d . . . . .
H72 H -0.321093 0.791015 0.521856 0.072 Uiso 1 1 calc R U . . .
C73 C -0.4489(7) 0.7665(6) 0.4981(3) 0.075(2) Uani 1 1 d . . . . .
H73 H -0.490082 0.763408 0.532571 0.089 Uiso 1 1 calc R U . . .
C74 C -0.4908(6) 0.7509(5) 0.4584(3) 0.062(2) Uani 1 1 d . . . . .
H74 H -0.556774 0.733243 0.464839 0.075 Uiso 1 1 calc R U . . .
C75 C -0.4323(7) 0.7619(5) 0.4063(3) 0.068(2) Uani 1 1 d . . . . .
H75 H -0.461608 0.754604 0.376834 0.082 Uiso 1 1 calc R U . . .
O4 O 0.0167(5) 0.7316(4) 0.1863(2) 0.0794(17) Uani 1 1 d . . . . .
H4 H 0.033124 0.720448 0.217244 0.119 Uiso 1 1 calc R U . . .
N2 N 0.2395(6) 0.8058(4) 0.0633(3) 0.0677(19) Uani 1 1 d . . . . .
C76 C 0.1159(7) 0.7351(5) 0.1488(3) 0.065(2) Uani 1 1 d . . . . .
C77 C 0.0857(7) 0.7439(5) 0.0957(3) 0.063(2) Uani 1 1 d . . . . .
C78 C 0.1519(6) 0.7774(4) 0.0520(3) 0.0551(19) Uani 1 1 d . . . . .
C79 C 0.2254(7) 0.8322(4) 0.1121(3) 0.056(2) Uani 1 1 d . . . . .
C80 C 0.1528(6) 0.8032(4) 0.1570(3) 0.058(2) Uani 1 1 d . . . . .
C81 C 0.1334(8) 0.8355(5) 0.2036(3) 0.070(2) Uani 1 1 d . . . . .
H81 H 0.082859 0.819442 0.232469 0.084 Uiso 1 1 calc R U . . .
C82 C 0.1862(9) 0.8903(6) 0.2087(4) 0.092(3) Uani 1 1 d . . . . .
H82 H 0.171556 0.911726 0.241000 0.110 Uiso 1 1 calc R U . . .
C83 C 0.2612(9) 0.9152(5) 0.1671(4) 0.086(3) Uani 1 1 d . . . . .
H83 H 0.297623 0.952780 0.171665 0.104 Uiso 1 1 calc R U . . .
C84 C 0.2828(7) 0.8860(5) 0.1196(4) 0.071(2) Uani 1 1 d . . . . .
H84 H 0.335986 0.901754 0.091984 0.085 Uiso 1 1 calc R U . . .
C85 C 0.3441(7) 0.7930(5) 0.0291(3) 0.064(2) Uani 1 1 d . . . . .
C86 C 0.4260(7) 0.7262(4) 0.0383(3) 0.062(2) Uani 1 1 d . . . . .
H86 H 0.412654 0.689582 0.068626 0.074 Uiso 1 1 calc R U . . .
C87 C 0.5247(7) 0.7088(5) 0.0072(4) 0.068(2) Uani 1 1 d . . . . .
H87 H 0.576572 0.659753 0.014523 0.082 Uiso 1 1 calc R U . . .
C88 C 0.5509(7) 0.7627(5) -0.0359(3) 0.063(2) Uani 1 1 d . U . . .
C89 C 0.4652(7) 0.8340(5) -0.0449(4) 0.067(2) Uani 1 1 d . . . . .
H89 H 0.478314 0.872180 -0.074236 0.080 Uiso 1 1 calc R U . . .
C90 C 0.3662(7) 0.8483(5) -0.0129(4) 0.066(2) Uani 1 1 d . . . . .
H90 H 0.312069 0.896483 -0.019449 0.080 Uiso 1 1 calc R U . . .
C91 C 0.6550(7) 0.7456(5) -0.0680(4) 0.065(2) Uani 1 1 d . U . . .
C92 C 0.6733(6) 0.7506(4) -0.1245(4) 0.064(2) Uani 1 1 d . . . . .
H92 H 0.613311 0.778439 -0.143422 0.077 Uiso 1 1 calc R U . . .
C93 C 0.7718(7) 0.7176(6) -0.1525(4) 0.085(3) Uani 1 1 d . . . . .
H93 H 0.777678 0.722877 -0.189981 0.102 Uiso 1 1 calc R U . . .
C94 C 0.8667(7) 0.6754(5) -0.1277(4) 0.073(2) Uani 1 1 d . . . . .
C95 C 0.8501(9) 0.6760(6) -0.0731(5) 0.092(3) Uani 1 1 d . . . . .
H95 H 0.912152 0.653707 -0.054517 0.110 Uiso 1 1 calc R U . . .
C96 C 0.7536(8) 0.7057(5) -0.0458(4) 0.082(3) Uani 1 1 d . . . . .
H96 H 0.749695 0.699957 -0.008341 0.099 Uiso 1 1 calc R U . . .
C97 C 0.9667(7) 0.6242(5) -0.1540(4) 0.077(2) Uani 1 1 d . U . . .
C98 C 0.9610(8) 0.5824(6) -0.1933(3) 0.077(3) Uani 1 1 d . . . . .
H98 H 0.897142 0.595931 -0.210836 0.093 Uiso 1 1 calc R U . . .
C99 C 1.0514(7) 0.5202(7) -0.2063(3) 0.083(3) Uani 1 1 d . . . . .
H99 H 1.047021 0.491749 -0.233128 0.100 Uiso 1 1 calc R U . . .
C100 C 1.1486(7) 0.4972(5) -0.1821(4) 0.070(2) Uani 1 1 d . U . . .
C101 C 1.1528(7) 0.5457(6) -0.1472(4) 0.0831(19) Uani 1 1 d . U . . .
H101 H 1.217319 0.534462 -0.130414 0.100 Uiso 1 1 calc R U . . .
C102 C 1.0659(7) 0.6106(6) -0.1358(4) 0.089(2) Uani 1 1 d . U . . .
H102 H 1.075893 0.645969 -0.114928 0.107 Uiso 1 1 calc R U . . .
C103 C 1.2230(6) 0.4148(5) -0.1811(3) 0.063(2) Uani 1 1 d . . . . .
C104 C 1.2058(7) 0.3592(6) -0.2086(3) 0.070(2) Uani 1 1 d . . . . .
H104 H 1.163670 0.375413 -0.237354 0.085 Uiso 1 1 calc R U . . .
C105 C 1.2520(8) 0.2797(6) -0.1928(3) 0.072(2) Uani 1 1 d . . . . .
H105 H 1.238384 0.242090 -0.210636 0.086 Uiso 1 1 calc R U . . .
C106 C 1.3130(7) 0.2550(5) -0.1547(3) 0.069(2) Uani 1 1 d . . . . .
C107 C 1.3497(8) 0.3100(5) -0.1329(4) 0.081(3) Uani 1 1 d . . . . .
H107 H 1.404432 0.292959 -0.109617 0.097 Uiso 1 1 calc R U . . .
C108 C 1.3019(9) 0.3892(7) -0.1471(4) 0.090(3) Uani 1 1 d . . . . .
H108 H 1.324207 0.426849 -0.132983 0.109 Uiso 1 1 calc R U . . .
C109 C 1.3195(7) 0.1759(5) -0.1224(3) 0.066(2) Uani 1 1 d . . . . .
C110 C 1.2336(7) 0.1418(5) -0.1180(3) 0.061(2) Uani 1 1 d . . . . .
H110 H 1.190619 0.153568 -0.146332 0.074 Uiso 1 1 calc R U . . .
C111 C 1.2071(6) 0.0908(5) -0.0741(4) 0.072(2) Uani 1 1 d . . . . .
H111 H 1.146967 0.068171 -0.072553 0.086 Uiso 1 1 calc R U . . .
C112 C 1.2677(7) 0.0727(5) -0.0323(3) 0.063(2) Uani 1 1 d . . . . .
C113 C 1.2076(6) 0.0535(4) 0.0215(3) 0.058(2) Uani 1 1 d . . . . .
C114 C 1.1234(7) 0.0157(5) 0.0318(4) 0.066(2) Uani 1 1 d . . . . .
H114 H 1.122152 -0.019716 0.008794 0.079 Uiso 1 1 calc R U . . .
C115 C 1.0402(8) 0.0279(6) 0.0750(4) 0.083(3) Uani 1 1 d . . . . .
H115 H 0.983565 0.000742 0.080756 0.099 Uiso 1 1 calc R U . . .
C116 C 1.0380(7) 0.0796(5) 0.1104(3) 0.058(2) Uani 1 1 d . . . . .
C117 C 0.9348(7) 0.1188(5) 0.1423(3) 0.067(2) Uani 1 1 d . . . . .
C118 C 0.8312(7) 0.1152(5) 0.1348(4) 0.072(2) Uani 1 1 d . . . . .
H118 H 0.827088 0.073034 0.118292 0.086 Uiso 1 1 calc R U . . .
C119 C 0.7335(8) 0.1686(5) 0.1497(4) 0.075(3) Uani 1 1 d . . . . .
H119 H 0.664827 0.161848 0.144118 0.090 Uiso 1 1 calc R U . . .
C120 C 0.7346(7) 0.2320(5) 0.1727(3) 0.061(2) Uani 1 1 d . . . . .
C121 C 0.6370(6) 0.3007(4) 0.1769(3) 0.0540(18) Uani 1 1 d . . . . .
C122 C 0.6297(6) 0.3583(4) 0.2083(3) 0.0506(17) Uani 1 1 d . . . . .
H122 H 0.684043 0.350273 0.231042 0.061 Uiso 1 1 calc R U . . .
C123 C 0.5421(6) 0.4291(4) 0.2068(3) 0.0544(18) Uani 1 1 d . . . . .
H123 H 0.539769 0.468402 0.227495 0.065 Uiso 1 1 calc R U . . .
C124 C 0.4612(6) 0.4395(4) 0.1751(3) 0.058(2) Uani 1 1 d . . . . .
C125 C 0.3725(6) 0.5154(4) 0.1699(3) 0.0520(18) Uani 1 1 d . . . . .
C126 C 0.3874(6) 0.5839(5) 0.1811(3) 0.0554(19) Uani 1 1 d . . . . .
H126 H 0.455313 0.582957 0.192220 0.066 Uiso 1 1 calc R U . . .
C127 C 0.3085(6) 0.6519(5) 0.1766(3) 0.060(2) Uani 1 1 d . . . . .
H127 H 0.321708 0.697828 0.184861 0.072 Uiso 1 1 calc R U . . .
C128 C 0.2064(6) 0.6563(4) 0.1600(3) 0.0519(18) Uani 1 1 d . . . . .
C129 C 0.1885(6) 0.5877(5) 0.1504(3) 0.058(2) Uani 1 1 d . . . . .
H129 H 0.120760 0.587956 0.139370 0.070 Uiso 1 1 calc R U . . .
C130 C 0.2734(7) 0.5164(5) 0.1573(3) 0.070(2) Uani 1 1 d . . . . .
H130 H 0.259641 0.468619 0.152998 0.084 Uiso 1 1 calc R U . . .
C131 C 0.4661(8) 0.3825(5) 0.1444(4) 0.076(3) Uani 1 1 d . . . . .
H131 H 0.411079 0.390394 0.122057 0.092 Uiso 1 1 calc R U . . .
C132 C 0.5524(8) 0.3129(5) 0.1462(3) 0.075(3) Uani 1 1 d . . . . .
H132 H 0.552910 0.273484 0.125985 0.090 Uiso 1 1 calc R U . . .
C133 C 0.8363(8) 0.2330(7) 0.1858(4) 0.096(3) Uani 1 1 d . . . . .
H133 H 0.840381 0.273450 0.203903 0.115 Uiso 1 1 calc R U . . .
C134 C 0.9335(9) 0.1740(7) 0.1721(4) 0.107(4) Uani 1 1 d . . . . .
H134 H 1.000373 0.173062 0.184310 0.128 Uiso 1 1 calc R U . . .
C135 C 1.1324(7) 0.1060(4) 0.1055(3) 0.065(2) Uani 1 1 d . . . . .
H135 H 1.141818 0.131518 0.132875 0.078 Uiso 1 1 calc R U . . .
C136 C 1.2148(7) 0.0960(5) 0.0613(4) 0.067(2) Uani 1 1 d . . . . .
H136 H 1.276282 0.117953 0.058033 0.080 Uiso 1 1 calc R U . . .
C137 C 1.3663(7) 0.0935(5) -0.0395(4) 0.072(2) Uani 1 1 d . . . . .
H137 H 1.416354 0.072024 -0.014191 0.086 Uiso 1 1 calc R U . . .
C138 C 1.3945(7) 0.1457(6) -0.0835(4) 0.079(3) Uani 1 1 d . . . . .
H138 H 1.461994 0.160958 -0.087585 0.094 Uiso 1 1 calc R U . . .
C139 C 0.1335(8) 0.7791(5) 0.0019(3) 0.072(2) Uani 1 1 d . . . . .
H139 H 0.181973 0.797578 -0.026937 0.087 Uiso 1 1 calc R U . . .
C140 C 0.0461(8) 0.7546(6) -0.0083(3) 0.076(3) Uani 1 1 d . . . . .
H140 H 0.033119 0.758300 -0.043790 0.091 Uiso 1 1 calc R U . . .
C141 C -0.0225(7) 0.7247(5) 0.0333(4) 0.074(3) Uani 1 1 d . . . . .
H141 H -0.081205 0.705965 0.026551 0.089 Uiso 1 1 calc R U . . .
C142 C -0.0049(7) 0.7222(5) 0.0842(3) 0.071(2) Uani 1 1 d . . . . .
H142 H -0.055650 0.705387 0.112637 0.086 Uiso 1 1 calc R U . . .

loop_
_atom_site_aniso_label
_atom_site_aniso_U_11
_atom_site_aniso_U_22
_atom_site_aniso_U_33
_atom_site_aniso_U_23
_atom_site_aniso_U_13
_atom_site_aniso_U_12
O1 0.072(4) 0.062(3) 0.079(4) -0.014(3) -0.018(3) -0.018(3)
C1 0.092(7) 0.078(6) 0.097(7) -0.030(5) -0.019(6) -0.020(6)
C2 0.220(16) 0.112(9) 0.077(7) 0.009(7) -0.002(9) -0.090(10)
C3 0.184(15) 0.118(10) 0.088(8) 0.031(8) -0.009(9) -0.028(10)
C4 0.097(8) 0.125(9) 0.060(5) -0.002(5) -0.038(5) -0.025(7)
O2 0.177(9) 0.125(7) 0.105(6) 0.002(5) -0.025(6) 0.074(6)
C5 0.28(2) 0.149(13) 0.077(8) -0.025(9) -0.032(11) 0.058(14)
C6 0.35(3) 0.192(17) 0.112(12) 0.061(12) 0.035(15) 0.172(19)
C7 0.221(19) 0.147(14) 0.175(16) -0.083(13) -0.030(14) -0.010(13)
C8 0.155(13) 0.093(9) 0.125(10) -0.009(8) -0.030(9) -0.010(9)
O3 0.052(3) 0.067(3) 0.062(3) -0.006(2) -0.037(3) 0.002(3)
N1 0.047(4) 0.069(4) 0.033(3) 0.000(3) -0.017(3) -0.020(3)
C9 0.039(4) 0.067(5) 0.047(4) -0.005(3) -0.019(3) -0.013(4)
C10 0.033(4) 0.057(4) 0.057(4) -0.006(3) -0.016(3) -0.003(3)
C11 0.049(4) 0.049(4) 0.042(4) 0.004(3) -0.016(3) -0.017(3)
C12 0.040(4) 0.039(4) 0.049(4) 0.001(3) -0.009(3) -0.007(3)
C13 0.035(4) 0.063(5) 0.051(4) 0.001(3) -0.004(3) -0.006(4)
C14 0.065(6) 0.075(6) 0.052(4) 0.011(4) -0.018(4) -0.014(5)
C15 0.091(7) 0.075(6) 0.067(5) 0.018(4) -0.024(5) -0.036(5)
C16 0.052(5) 0.061(5) 0.078(5) 0.007(4) -0.012(4) -0.015(4)
C17 0.058(5) 0.053(4) 0.055(4) -0.003(3) -0.014(4) -0.010(4)
C18 0.041(4) 0.059(5) 0.054(4) 0.006(3) -0.019(3) -0.018(4)
C19 0.040(4) 0.054(4) 0.058(4) -0.012(3) -0.022(3) -0.002(3)
C20 0.062(5) 0.051(4) 0.049(4) -0.009(3) -0.023(4) -0.016(4)
C21 0.045(4) 0.042(4) 0.062(4) 0.007(3) -0.022(4) -0.014(3)
C22 0.061(5) 0.062(5) 0.057(4) 0.000(4) -0.016(4) -0.021(4)
C23 0.042(4) 0.047(4) 0.057(4) -0.012(3) -0.017(3) -0.002(3)
C24 0.056(5) 0.056(4) 0.054(4) -0.010(3) -0.020(4) -0.019(4)
C25 0.039(5) 0.074(5) 0.060(4) 0.014(4) -0.023(4) -0.014(4)
C26 0.042(5) 0.060(5) 0.079(5) -0.004(4) -0.020(4) -0.008(4)
C27 0.035(4) 0.051(4) 0.065(5) -0.010(3) -0.021(4) -0.005(3)
C28 0.058(5) 0.079(6) 0.052(4) -0.007(4) -0.032(4) -0.011(4)
C29 0.047(5) 0.071(5) 0.061(5) -0.007(4) -0.022(4) -0.006(4)
C30 0.051(5) 0.056(4) 0.042(4) -0.005(3) -0.015(3) -0.009(4)
C31 0.063(6) 0.061(5) 0.060(4) -0.006(4) -0.016(4) -0.026(4)
C32 0.042(4) 0.065(5) 0.061(4) -0.001(4) -0.031(4) -0.011(4)
C33 0.047(5) 0.060(5) 0.046(4) -0.008(3) -0.016(3) -0.016(4)
C34 0.042(5) 0.054(4) 0.059(4) -0.010(3) -0.018(4) 0.004(4)
C35 0.050(5) 0.065(5) 0.052(4) -0.006(3) -0.025(4) -0.018(4)
C36 0.048(5) 0.084(6) 0.050(4) 0.001(4) -0.021(4) -0.022(4)
C37 0.050(5) 0.058(5) 0.057(4) 0.000(4) -0.016(4) -0.018(4)
C38 0.071(6) 0.064(5) 0.065(5) 0.009(4) -0.042(5) -0.019(5)
C39 0.036(4) 0.058(5) 0.068(5) -0.002(4) -0.026(4) -0.012(4)
C40 0.031(4) 0.060(5) 0.091(6) -0.008(4) -0.016(4) -0.004(4)
C41 0.054(5) 0.054(5) 0.084(6) 0.003(4) -0.016(5) -0.025(4)
C42 0.052(5) 0.054(4) 0.071(5) 0.000(4) -0.028(4) -0.018(4)
C43 0.035(4) 0.043(4) 0.081(5) -0.006(4) -0.013(4) -0.009(3)
C44 0.040(4) 0.045(4) 0.070(5) -0.003(3) -0.016(4) -0.004(3)
C45 0.048(5) 0.040(4) 0.081(5) -0.023(4) -0.006(4) -0.017(3)
C46 0.064(5) 0.052(4) 0.067(5) 0.002(4) -0.025(4) -0.019(4)
C47 0.046(5) 0.069(5) 0.061(4) 0.004(4) -0.015(4) -0.018(4)
C48 0.056(5) 0.068(5) 0.070(5) -0.009(4) -0.018(4) -0.025(4)
C49 0.037(4) 0.038(4) 0.061(4) 0.000(3) -0.015(3) -0.012(3)
C50 0.050(5) 0.043(4) 0.057(4) -0.003(3) -0.011(4) 0.001(4)
C51 0.048(5) 0.049(4) 0.053(4) -0.006(3) -0.015(4) -0.006(4)
C52 0.079(6) 0.051(4) 0.053(4) -0.004(3) -0.013(4) -0.025(4)
C53 0.052(5) 0.066(5) 0.058(4) -0.002(4) -0.023(4) -0.017(4)
C54 0.043(5) 0.056(5) 0.059(4) -0.014(3) -0.009(4) -0.012(4)
C55 0.053(5) 0.054(5) 0.058(4) -0.003(3) -0.015(4) 0.003(4)
C56 0.060(6) 0.087(6) 0.044(4) 0.000(4) -0.013(4) -0.023(5)
C57 0.044(5) 0.057(5) 0.072(5) -0.011(4) -0.030(4) -0.010(4)
C58 0.041(5) 0.074(5) 0.053(4) -0.015(4) -0.008(3) -0.016(4)
C59 0.033(4) 0.058(5) 0.077(5) -0.013(4) -0.007(4) -0.001(4)
C60 0.052(5) 0.054(4) 0.056(4) 0.011(3) -0.026(4) -0.017(4)
C61 0.032(4) 0.057(4) 0.054(4) -0.007(3) -0.017(3) -0.003(3)
C62 0.040(5) 0.072(6) 0.094(6) -0.008(5) -0.017(4) -0.014(4)
C63 0.042(5) 0.052(5) 0.084(5) -0.027(4) -0.011(4) -0.003(4)
C64 0.070(6) 0.045(5) 0.100(7) 0.005(4) 0.013(5) -0.011(4)
C65 0.046(5) 0.057(5) 0.143(9) 0.009(5) -0.003(6) -0.014(4)
C66 0.054(6) 0.061(5) 0.083(6) 0.016(4) -0.007(5) -0.002(4)
C67 0.060(6) 0.092(7) 0.064(5) 0.018(5) -0.002(4) -0.028(5)
C68 0.058(5) 0.050(4) 0.068(5) 0.000(4) -0.009(4) -0.018(4)
C69 0.047(5) 0.049(4) 0.089(6) -0.010(4) -0.011(4) -0.017(4)
C70 0.071(6) 0.064(5) 0.083(6) -0.003(4) -0.018(5) -0.039(5)
C71 0.055(5) 0.046(4) 0.069(5) 0.010(4) -0.018(4) -0.017(4)
C72 0.058(5) 0.077(5) 0.050(4) -0.009(4) -0.015(4) -0.020(4)
C73 0.060(6) 0.099(7) 0.060(5) -0.004(5) -0.001(4) -0.022(5)
C74 0.029(4) 0.064(5) 0.082(6) -0.003(4) -0.004(4) 0.000(4)
C75 0.054(5) 0.088(6) 0.071(5) -0.004(4) -0.032(4) -0.020(5)
O4 0.062(4) 0.098(5) 0.075(4) -0.022(4) -0.013(3) -0.007(3)
N2 0.073(5) 0.072(4) 0.069(4) -0.008(3) -0.031(4) -0.024(4)
C76 0.054(5) 0.090(6) 0.054(4) -0.006(4) -0.010(4) -0.023(5)
C77 0.057(5) 0.066(5) 0.066(5) -0.016(4) -0.019(4) -0.007(4)
C78 0.057(5) 0.057(4) 0.058(4) -0.013(3) -0.018(4) -0.015(4)
C79 0.065(5) 0.045(4) 0.064(5) -0.008(3) -0.038(4) -0.004(4)
C80 0.055(5) 0.061(5) 0.060(4) -0.014(4) -0.035(4) 0.003(4)
C81 0.080(6) 0.066(5) 0.064(5) -0.011(4) -0.032(5) -0.002(5)
C82 0.112(9) 0.092(7) 0.077(6) -0.020(5) -0.060(6) 0.002(6)
C83 0.117(9) 0.064(6) 0.082(6) 0.003(5) -0.066(6) -0.004(6)
C84 0.070(6) 0.057(5) 0.087(6) -0.016(4) -0.037(5) 0.001(4)
C85 0.066(6) 0.064(5) 0.069(5) -0.014(4) -0.012(5) -0.023(5)
C86 0.069(6) 0.048(4) 0.067(5) -0.002(4) -0.030(5) -0.003(4)
C87 0.054(6) 0.067(5) 0.081(6) -0.015(5) -0.026(5) 0.002(4)
C88 0.073(5) 0.058(5) 0.066(5) -0.003(4) -0.032(4) -0.017(4)
C89 0.051(5) 0.053(5) 0.094(6) 0.010(4) -0.019(5) -0.017(4)
C90 0.051(5) 0.060(5) 0.088(6) 0.010(4) -0.027(5) -0.016(4)
C91 0.053(5) 0.056(5) 0.094(6) -0.016(4) -0.027(4) -0.013(4)
C92 0.034(5) 0.042(4) 0.101(7) 0.006(4) -0.014(4) 0.007(4)
C93 0.049(6) 0.101(7) 0.099(7) 0.012(6) -0.011(5) -0.028(5)
C94 0.055(6) 0.071(6) 0.103(7) -0.009(5) -0.022(5) -0.031(5)
C95 0.077(7) 0.089(7) 0.130(9) -0.042(7) -0.051(7) -0.013(6)
C96 0.068(7) 0.078(6) 0.112(7) -0.034(6) -0.053(6) 0.001(5)
C97 0.035(4) 0.071(4) 0.133(6) -0.010(4) -0.019(4) -0.023(4)
C98 0.061(6) 0.101(7) 0.066(5) -0.004(5) -0.005(5) -0.022(6)
C99 0.056(6) 0.134(9) 0.056(5) -0.010(5) -0.017(4) -0.015(6)
C100 0.046(4) 0.075(5) 0.096(5) -0.011(4) -0.020(4) -0.021(4)
C101 0.047(4) 0.087(4) 0.125(5) -0.023(4) -0.027(4) -0.018(3)
C102 0.050(4) 0.088(4) 0.141(5) -0.026(4) -0.027(4) -0.020(3)
C103 0.044(5) 0.094(6) 0.054(4) -0.019(4) -0.003(4) -0.016(4)
C104 0.065(6) 0.111(8) 0.046(4) -0.009(4) -0.010(4) -0.039(5)
C105 0.084(7) 0.083(6) 0.057(5) -0.023(4) 0.001(5) -0.034(5)
C106 0.061(6) 0.082(6) 0.071(5) -0.018(5) -0.014(4) -0.020(5)
C107 0.086(7) 0.064(6) 0.103(7) -0.031(5) -0.034(6) -0.010(5)
C108 0.096(8) 0.110(8) 0.086(7) -0.004(6) -0.031(6) -0.054(7)
C109 0.059(5) 0.073(6) 0.069(5) -0.026(4) -0.013(4) -0.008(5)
C110 0.060(5) 0.069(5) 0.059(5) -0.007(4) -0.029(4) -0.012(4)
C111 0.038(5) 0.088(6) 0.101(7) -0.032(5) -0.019(5) -0.018(4)
C112 0.061(5) 0.058(5) 0.078(5) -0.013(4) -0.019(4) -0.020(4)
C113 0.048(5) 0.043(4) 0.083(5) -0.009(4) -0.037(4) 0.007(4)
C114 0.053(5) 0.060(5) 0.090(6) -0.018(4) -0.031(5) -0.007(4)
C115 0.065(6) 0.119(8) 0.083(6) -0.021(6) -0.020(5) -0.046(6)
C116 0.052(5) 0.061(5) 0.066(5) -0.016(4) -0.025(4) -0.010(4)
C117 0.072(6) 0.076(6) 0.052(4) 0.002(4) -0.028(4) -0.013(5)
C118 0.057(6) 0.052(5) 0.105(7) -0.001(4) -0.015(5) -0.016(5)
C119 0.059(6) 0.060(5) 0.111(7) 0.006(5) -0.015(5) -0.032(5)
C120 0.056(5) 0.082(6) 0.046(4) 0.004(4) -0.017(4) -0.022(5)
C121 0.039(4) 0.053(4) 0.065(5) 0.006(4) -0.014(4) -0.008(4)
C122 0.036(4) 0.057(4) 0.056(4) -0.005(3) -0.017(3) -0.003(4)
C123 0.054(5) 0.062(5) 0.048(4) -0.007(3) -0.007(4) -0.017(4)
C124 0.051(5) 0.062(5) 0.061(4) -0.006(4) -0.030(4) -0.005(4)
C125 0.048(5) 0.062(5) 0.051(4) -0.004(3) -0.014(3) -0.021(4)
C126 0.047(5) 0.077(5) 0.049(4) -0.001(4) -0.019(3) -0.024(4)
C127 0.058(5) 0.056(5) 0.075(5) -0.006(4) -0.042(4) -0.008(4)
C128 0.046(4) 0.064(5) 0.046(4) -0.007(3) -0.020(3) -0.006(4)
C129 0.036(4) 0.073(5) 0.076(5) -0.004(4) -0.020(4) -0.026(4)
C130 0.074(6) 0.065(5) 0.077(5) 0.019(4) -0.040(5) -0.025(5)
C131 0.085(7) 0.064(5) 0.091(6) -0.013(4) -0.053(5) -0.010(5)
C132 0.090(7) 0.069(6) 0.078(6) -0.014(4) -0.045(5) -0.015(5)
C133 0.058(6) 0.128(9) 0.107(7) -0.047(6) -0.048(6) 0.010(6)
C134 0.085(8) 0.127(9) 0.112(8) -0.054(7) -0.055(7) 0.017(7)
C135 0.070(6) 0.050(5) 0.081(6) -0.011(4) -0.038(5) -0.004(4)
C136 0.065(6) 0.058(5) 0.086(6) -0.003(4) -0.031(5) -0.020(4)
C137 0.064(6) 0.071(6) 0.089(6) -0.003(5) -0.033(5) -0.023(5)
C138 0.052(5) 0.092(7) 0.100(7) -0.031(6) -0.025(5) -0.012(5)
C139 0.081(6) 0.079(6) 0.052(4) -0.007(4) -0.025(4) -0.003(5)
C140 0.080(6) 0.108(7) 0.055(5) -0.011(5) -0.035(5) -0.034(6)
C141 0.041(5) 0.094(7) 0.087(6) -0.009(5) -0.039(5) 0.001(5)
C142 0.058(5) 0.098(7) 0.070(5) -0.028(5) -0.023(4) -0.019(5)

_geom_special_details            
;
 All esds (except the esd in the dihedral angle between two l.s. planes)
 are estimated using the full covariance matrix.  The cell esds are taken
 into account individually in the estimation of esds in distances, angles
 and torsion angles; correlations between esds in cell parameters are only
 used when they are defined by crystal symmetry.  An approximate (isotropic)
 treatment of cell esds is used for estimating esds involving l.s. planes.
;
loop_
_geom_bond_atom_site_label_1
_geom_bond_atom_site_label_2
_geom_bond_distance
_geom_bond_site_symmetry_2
_geom_bond_publ_flag
O1 C1 1.425(10) . ?
O1 C4 1.397(10) . ?
C1 H1A 0.9900 . ?
C1 H1B 0.9900 . ?
C1 C2 1.518(13) . ?
C2 H2A 0.9900 . ?
C2 H2B 0.9900 . ?
C2 C3 1.541(17) . ?
C3 H3A 0.9900 . ?
C3 H3B 0.9900 . ?
C3 C4 1.432(14) . ?
C4 H4A 0.9900 . ?
C4 H4B 0.9900 . ?
O2 C5 1.330(15) . ?
O2 C8 1.422(13) . ?
C5 H5A 0.9900 . ?
C5 H5B 0.9900 . ?
C5 C6 1.512(18) . ?
C6 H6A 0.9900 . ?
C6 H6B 0.9900 . ?
C6 C7 1.50(2) . ?
C7 H7A 0.9900 . ?
C7 H7B 0.9900 . ?
C7 C8 1.503(18) . ?
C8 H8A 0.9900 . ?
C8 H8B 0.9900 . ?
O3 H3 0.8400 . ?
O3 C9 1.433(7) . ?
N1 C11 1.411(8) . ?
N1 C12 1.410(8) . ?
N1 C18 1.422(8) . ?
C9 C10 1.534(10) . ?
C9 C13 1.487(10) . ?
C9 C61 1.550(10) . ?
C10 C11 1.397(9) . ?
C10 C75 1.381(10) . ?
C11 C72 1.401(10) . ?
C12 C13 1.422(9) . ?
C12 C17 1.362(9) . ?
C13 C14 1.394(10) . ?
C14 H14 0.9500 . ?
C14 C15 1.386(11) . ?
C15 H15 0.9500 . ?
C15 C16 1.348(11) . ?
C16 H16 0.9500 . ?
C16 C17 1.410(10) . ?
C17 H17 0.9500 . ?
C18 C19 1.383(9) . ?
C18 C23 1.378(10) . ?
C19 H19 0.9500 . ?
C19 C20 1.391(9) . ?
C20 H20 0.9500 . ?
C20 C21 1.421(10) . ?
C21 C22 1.367(10) . ?
C21 C24 1.485(9) . ?
C22 H22 0.9500 . ?
C22 C23 1.382(9) . ?
C23 H23 0.9500 . ?
C24 C25 1.344(10) . ?
C24 C29 1.408(10) . ?
C25 H25 0.9500 . ?
C25 C26 1.404(10) . ?
C26 H26 0.9500 . ?
C26 C27 1.399(10) . ?
C27 C28 1.344(10) . ?
C27 C30 1.479(9) . ?
C28 H28 0.9500 . ?
C28 C29 1.435(10) . ?
C29 H29 0.9500 . ?
C30 C31 1.392(10) . ?
C30 C35 1.435(10) . ?
C31 H31 0.9500 . ?
C31 C32 1.388(10) . ?
C32 H32 0.9500 . ?
C32 C33 1.413(10) . ?
C33 C34 1.388(10) . ?
C33 C36 1.538(11) . ?
C34 H34 0.9500 . ?
C34 C35 1.332(10) . ?
C35 H35 0.9500 . ?
C36 C37 1.413(10) . ?
C36 C41 1.391(11) . ?
C37 H37 0.9500 . ?
C37 C38 1.366(11) . ?
C38 H38 0.9500 . ?
C38 C39 1.432(11) . ?
C39 C40 1.435(10) . ?
C39 C42 1.449(10) . ?
C40 H40 0.9500 . ?
C40 C41 1.333(11) . ?
C41 H41 0.9500 . ?
C42 C43 1.405(10) . ?
C42 C71 1.403(10) . ?
C43 H43 0.9500 . ?
C43 C44 1.390(10) . ?
C44 H44 0.9500 . ?
C44 C45 1.381(9) . ?
C45 C46 1.482(10) . ?
C45 C70 1.385(11) . ?
C46 C47 1.420(10) . ?
C46 C69 1.399(10) . ?
C47 H47 0.9500 . ?
C47 C48 1.380(10) . ?
C48 H48 0.9500 . ?
C48 C49 1.375(10) . ?
C49 C50 1.479(9) . ?
C49 C68 1.418(10) . ?
C50 C51 1.393(10) . ?
C50 C67 1.382(10) . ?
C51 H51 0.9500 . ?
C51 C52 1.392(10) . ?
C52 H52 0.9500 . ?
C52 C53 1.422(10) . ?
C53 C54 1.453(10) . ?
C53 C66 1.390(11) . ?
C54 C55 1.405(10) . ?
C54 C65 1.411(11) . ?
C55 H55 0.9500 . ?
C55 C56 1.413(11) . ?
C56 H56 0.9500 . ?
C56 C57 1.367(10) . ?
C57 C58 1.468(10) . ?
C57 C64 1.349(10) . ?
C58 C59 1.402(10) . ?
C58 C63 1.352(10) . ?
C59 H59 0.9500 . ?
C59 C60 1.370(10) . ?
C60 H60 0.9500 . ?
C60 C61 1.379(10) . ?
C61 C62 1.399(10) . ?
C62 H62 0.9500 . ?
C62 C63 1.410(11) . ?
C63 H63 0.9500 . ?
C64 H64 0.9500 . ?
C64 C65 1.410(11) . ?
C65 H65 0.9500 . ?
C66 H66 0.9500 . ?
C66 C67 1.410(11) . ?
C67 H67 0.9500 . ?
C68 H68 0.9500 . ?
C68 C69 1.338(10) . ?
C69 H69 0.9500 . ?
C70 H70 0.9500 . ?
C70 C71 1.372(11) . ?
C71 H71 0.9500 . ?
C72 H72 0.9500 . ?
C72 C73 1.358(11) . ?
C73 H73 0.9500 . ?
C73 C74 1.341(11) . ?
C74 H74 0.9500 . ?
C74 C75 1.426(11) . ?
C75 H75 0.9500 . ?
O4 H4 0.8400 . ?
O4 C76 1.450(9) . ?
N2 C78 1.435(9) . ?
N2 C79 1.394(9) . ?
N2 C85 1.436(10) . ?
C76 C77 1.465(10) . ?
C76 C80 1.484(11) . ?
C76 C128 1.567(11) . ?
C77 C78 1.426(11) . ?
C77 C142 1.403(11) . ?
C78 C139 1.352(10) . ?
C79 C80 1.458(11) . ?
C79 C84 1.415(10) . ?
C80 C81 1.384(10) . ?
C81 H81 0.9500 . ?
C81 C82 1.367(13) . ?
C82 H82 0.9500 . ?
C82 C83 1.397(14) . ?
C83 H83 0.9500 . ?
C83 C84 1.375(12) . ?
C84 H84 0.9500 . ?
C85 C86 1.363(11) . ?
C85 C90 1.380(11) . ?
C86 H86 0.9500 . ?
C86 C87 1.346(11) . ?
C87 H87 0.9500 . ?
C87 C88 1.395(11) . ?
C88 C89 1.440(11) . ?
C88 C91 1.410(12) . ?
C89 H89 0.9500 . ?
C89 C90 1.356(11) . ?
C90 H90 0.9500 . ?
C91 C92 1.429(12) . ?
C91 C96 1.419(11) . ?
C92 H92 0.9500 . ?
C92 C93 1.357(12) . ?
C93 H93 0.9500 . ?
C93 C94 1.422(12) . ?
C94 C95 1.392(13) . ?
C94 C97 1.473(13) . ?
C95 H95 0.9500 . ?
C95 C96 1.315(13) . ?
C96 H96 0.9500 . ?
C97 C98 1.390(13) . ?
C97 C102 1.364(11) . ?
C98 H98 0.9500 . ?
C98 C99 1.395(12) . ?
C99 H99 0.9500 . ?
C99 C100 1.407(11) . ?
C100 C101 1.379(12) . ?
C100 C103 1.512(12) . ?
C101 H101 0.9500 . ?
C101 C102 1.393(12) . ?
C102 H102 0.9500 . ?
C103 C104 1.407(11) . ?
C103 C108 1.379(12) . ?
C104 H104 0.9500 . ?
C104 C105 1.397(12) . ?
C105 H105 0.9500 . ?
C105 C106 1.302(11) . ?
C106 C107 1.436(11) . ?
C106 C109 1.500(12) . ?
C107 H107 0.9500 . ?
C107 C108 1.389(13) . ?
C108 H108 0.9500 . ?
C109 C110 1.368(11) . ?
C109 C138 1.440(11) . ?
C110 H110 0.9500 . ?
C110 C111 1.379(11) . ?
C111 H111 0.9500 . ?
C111 C112 1.378(11) . ?
C112 C113 1.491(11) . ?
C112 C137 1.371(11) . ?
C113 C114 1.379(11) . ?
C113 C136 1.417(11) . ?
C114 H114 0.9500 . ?
C114 C115 1.393(12) . ?
C115 H115 0.9500 . ?
C115 C116 1.407(11) . ?
C116 C117 1.477(11) . ?
C116 C135 1.381(11) . ?
C117 C118 1.380(11) . ?
C117 C134 1.355(12) . ?
C118 H118 0.9500 . ?
C118 C119 1.375(12) . ?
C119 H119 0.9500 . ?
C119 C120 1.378(11) . ?
C120 C121 1.484(11) . ?
C120 C133 1.394(11) . ?
C121 C122 1.397(10) . ?
C121 C132 1.395(10) . ?
C122 H122 0.9500 . ?
C122 C123 1.433(10) . ?
C123 H123 0.9500 . ?
C123 C124 1.379(9) . ?
C124 C125 1.505(10) . ?
C124 C131 1.386(10) . ?
C125 C126 1.380(10) . ?
C125 C130 1.346(10) . ?
C126 H126 0.9500 . ?
C126 C127 1.344(10) . ?
C127 H127 0.9500 . ?
C127 C128 1.413(9) . ?
C128 C129 1.383(10) . ?
C129 H129 0.9500 . ?
C129 C130 1.428(11) . ?
C130 H130 0.9500 . ?
C131 H131 0.9500 . ?
C131 C132 1.409(11) . ?
C132 H132 0.9500 . ?
C133 H133 0.9500 . ?
C133 C134 1.416(13) . ?
C134 H134 0.9500 . ?
C135 H135 0.9500 . ?
C135 C136 1.401(12) . ?
C136 H136 0.9500 . ?
C137 H137 0.9500 . ?
C137 C138 1.398(12) . ?
C138 H138 0.9500 . ?
C139 H139 0.9500 . ?
C139 C140 1.380(11) . ?
C140 H140 0.9500 . ?
C140 C141 1.383(12) . ?
C141 H141 0.9500 . ?
C141 C142 1.367(11) . ?
C142 H142 0.9500 . ?

loop_
_geom_angle_atom_site_label_1
_geom_angle_atom_site_label_2
_geom_angle_atom_site_label_3
_geom_angle
_geom_angle_site_symmetry_1
_geom_angle_site_symmetry_3
_geom_angle_publ_flag
C4 O1 C1 112.1(7) . . ?
O1 C1 H1A 110.4 . . ?
O1 C1 H1B 110.4 . . ?
O1 C1 C2 106.6(8) . . ?
H1A C1 H1B 108.6 . . ?
C2 C1 H1A 110.4 . . ?
C2 C1 H1B 110.4 . . ?
C1 C2 H2A 111.3 . . ?
C1 C2 H2B 111.3 . . ?
C1 C2 C3 102.4(9) . . ?
H2A C2 H2B 109.2 . . ?
C3 C2 H2A 111.3 . . ?
C3 C2 H2B 111.3 . . ?
C2 C3 H3A 110.2 . . ?
C2 C3 H3B 110.3 . . ?
H3A C3 H3B 108.5 . . ?
C4 C3 C2 107.3(9) . . ?
C4 C3 H3A 110.2 . . ?
C4 C3 H3B 110.3 . . ?
O1 C4 C3 108.1(9) . . ?
O1 C4 H4A 110.1 . . ?
O1 C4 H4B 110.1 . . ?
C3 C4 H4A 110.1 . . ?
C3 C4 H4B 110.1 . . ?
H4A C4 H4B 108.4 . . ?
C5 O2 C8 109.2(10) . . ?
O2 C5 H5A 109.2 . . ?
O2 C5 H5B 109.2 . . ?
O2 C5 C6 112.0(12) . . ?
H5A C5 H5B 107.9 . . ?
C6 C5 H5A 109.2 . . ?
C6 C5 H5B 109.2 . . ?
C5 C6 H6A 111.7 . . ?
C5 C6 H6B 111.7 . . ?
H6A C6 H6B 109.5 . . ?
C7 C6 C5 100.2(14) . . ?
C7 C6 H6A 111.7 . . ?
C7 C6 H6B 111.7 . . ?
C6 C7 H7A 111.0 . . ?
C6 C7 H7B 111.0 . . ?
C6 C7 C8 103.9(13) . . ?
H7A C7 H7B 109.0 . . ?
C8 C7 H7A 111.0 . . ?
C8 C7 H7B 111.0 . . ?
O2 C8 C7 105.1(11) . . ?
O2 C8 H8A 110.7 . . ?
O2 C8 H8B 110.7 . . ?
C7 C8 H8A 110.7 . . ?
C7 C8 H8B 110.7 . . ?
H8A C8 H8B 108.8 . . ?
C9 O3 H3 109.5 . . ?
C11 N1 C18 121.2(5) . . ?
C12 N1 C11 116.2(5) . . ?
C12 N1 C18 121.3(6) . . ?
O3 C9 C10 111.9(6) . . ?
O3 C9 C13 112.9(6) . . ?
O3 C9 C61 104.5(5) . . ?
C10 C9 C61 108.2(6) . . ?
C13 C9 C10 109.7(6) . . ?
C13 C9 C61 109.5(6) . . ?
C11 C10 C9 117.7(6) . . ?
C75 C10 C9 121.9(6) . . ?
C75 C10 C11 120.3(7) . . ?
C10 C11 N1 121.2(6) . . ?
C10 C11 C72 118.0(6) . . ?
C72 C11 N1 120.9(6) . . ?
N1 C12 C13 119.2(6) . . ?
C17 C12 N1 119.5(6) . . ?
C17 C12 C13 121.2(6) . . ?
C12 C13 C9 119.6(6) . . ?
C14 C13 C9 122.7(7) . . ?
C14 C13 C12 117.7(7) . . ?
C13 C14 H14 119.9 . . ?
C15 C14 C13 120.2(8) . . ?
C15 C14 H14 119.9 . . ?
C14 C15 H15 119.3 . . ?
C16 C15 C14 121.3(8) . . ?
C16 C15 H15 119.3 . . ?
C15 C16 H16 119.9 . . ?
C15 C16 C17 120.2(8) . . ?
C17 C16 H16 119.9 . . ?
C12 C17 C16 119.3(7) . . ?
C12 C17 H17 120.4 . . ?
C16 C17 H17 120.4 . . ?
C19 C18 N1 122.4(7) . . ?
C23 C18 N1 118.8(6) . . ?
C23 C18 C19 118.8(6) . . ?
C18 C19 H19 120.0 . . ?
C18 C19 C20 120.1(7) . . ?
C20 C19 H19 120.0 . . ?
C19 C20 H20 119.6 . . ?
C19 C20 C21 120.8(6) . . ?
C21 C20 H20 119.6 . . ?
C20 C21 C24 122.4(6) . . ?
C22 C21 C20 117.4(6) . . ?
C22 C21 C24 120.2(7) . . ?
C21 C22 H22 119.3 . . ?
C21 C22 C23 121.5(8) . . ?
C23 C22 H22 119.3 . . ?
C18 C23 C22 121.3(7) . . ?
C18 C23 H23 119.3 . . ?
C22 C23 H23 119.3 . . ?
C25 C24 C21 119.6(7) . . ?
C25 C24 C29 118.8(7) . . ?
C29 C24 C21 121.1(7) . . ?
C24 C25 H25 118.4 . . ?
C24 C25 C26 123.1(7) . . ?
C26 C25 H25 118.4 . . ?
C25 C26 H26 120.5 . . ?
C27 C26 C25 119.1(7) . . ?
C27 C26 H26 120.5 . . ?
C26 C27 C30 116.1(7) . . ?
C28 C27 C26 118.2(7) . . ?
C28 C27 C30 124.6(7) . . ?
C27 C28 H28 118.4 . . ?
C27 C28 C29 123.2(7) . . ?
C29 C28 H28 118.4 . . ?
C24 C29 C28 117.4(7) . . ?
C24 C29 H29 121.3 . . ?
C28 C29 H29 121.3 . . ?
C31 C30 C27 123.5(7) . . ?
C31 C30 C35 115.5(7) . . ?
C35 C30 C27 120.2(7) . . ?
C30 C31 H31 119.1 . . ?
C32 C31 C30 121.8(7) . . ?
C32 C31 H31 119.1 . . ?
C31 C32 H32 120.3 . . ?
C31 C32 C33 119.5(7) . . ?
C33 C32 H32 120.3 . . ?
C32 C33 C36 119.9(7) . . ?
C34 C33 C32 118.6(7) . . ?
C34 C33 C36 120.3(7) . . ?
C33 C34 H34 119.7 . . ?
C35 C34 C33 120.6(8) . . ?
C35 C34 H34 119.7 . . ?
C30 C35 H35 118.6 . . ?
C34 C35 C30 122.8(7) . . ?
C34 C35 H35 118.6 . . ?
C37 C36 C33 120.6(7) . . ?
C41 C36 C33 119.7(7) . . ?
C41 C36 C37 118.6(8) . . ?
C36 C37 H37 120.7 . . ?
C38 C37 C36 118.7(8) . . ?
C38 C37 H37 120.7 . . ?
C37 C38 H38 118.4 . . ?
C37 C38 C39 123.2(8) . . ?
C39 C38 H38 118.4 . . ?
C38 C39 C40 114.0(7) . . ?
C38 C39 C42 123.6(7) . . ?
C40 C39 C42 119.8(7) . . ?
C39 C40 H40 118.7 . . ?
C41 C40 C39 122.6(8) . . ?
C41 C40 H40 118.7 . . ?
C36 C41 H41 119.3 . . ?
C40 C41 C36 121.3(8) . . ?
C40 C41 H41 119.3 . . ?
C43 C42 C39 121.5(7) . . ?
C71 C42 C39 120.0(7) . . ?
C71 C42 C43 116.6(7) . . ?
C42 C43 H43 119.5 . . ?
C44 C43 C42 120.9(7) . . ?
C44 C43 H43 119.5 . . ?
C43 C44 H44 119.5 . . ?
C45 C44 C43 121.1(7) . . ?
C45 C44 H44 119.5 . . ?
C44 C45 C46 122.8(7) . . ?
C44 C45 C70 116.1(7) . . ?
C70 C45 C46 119.1(7) . . ?
C47 C46 C45 124.1(7) . . ?
C69 C46 C45 119.2(7) . . ?
C69 C46 C47 114.8(7) . . ?
C46 C47 H47 119.7 . . ?
C48 C47 C46 120.5(7) . . ?
C48 C47 H47 119.7 . . ?
C47 C48 H48 118.9 . . ?
C49 C48 C47 122.2(7) . . ?
C49 C48 H48 118.9 . . ?
C48 C49 C50 122.6(6) . . ?
C48 C49 C68 115.8(6) . . ?
C68 C49 C50 119.5(6) . . ?
C51 C50 C49 119.0(6) . . ?
C67 C50 C49 122.6(7) . . ?
C67 C50 C51 117.1(7) . . ?
C50 C51 H51 118.0 . . ?
C52 C51 C50 123.9(7) . . ?
C52 C51 H51 118.0 . . ?
C51 C52 H52 120.9 . . ?
C51 C52 C53 118.2(8) . . ?
C53 C52 H52 120.9 . . ?
C52 C53 C54 119.7(7) . . ?
C66 C53 C52 117.3(7) . . ?
C66 C53 C54 122.7(7) . . ?
C55 C54 C53 121.6(7) . . ?
C55 C54 C65 116.4(7) . . ?
C65 C54 C53 120.8(7) . . ?
C54 C55 H55 120.0 . . ?
C54 C55 C56 120.0(7) . . ?
C56 C55 H55 120.0 . . ?
C55 C56 H56 118.5 . . ?
C57 C56 C55 123.0(8) . . ?
C57 C56 H56 118.5 . . ?
C56 C57 C58 122.0(7) . . ?
C64 C57 C56 117.1(8) . . ?
C64 C57 C58 120.9(8) . . ?
C59 C58 C57 120.9(7) . . ?
C63 C58 C57 122.2(7) . . ?
C63 C58 C59 116.8(7) . . ?
C58 C59 H59 119.4 . . ?
C60 C59 C58 121.2(7) . . ?
C60 C59 H59 119.4 . . ?
C59 C60 H60 118.8 . . ?
C59 C60 C61 122.5(7) . . ?
C61 C60 H60 118.8 . . ?
C60 C61 C9 124.2(7) . . ?
C60 C61 C62 116.9(7) . . ?
C62 C61 C9 118.9(6) . . ?
C61 C62 H62 120.2 . . ?
C61 C62 C63 119.7(7) . . ?
C63 C62 H62 120.2 . . ?
C58 C63 C62 122.8(8) . . ?
C58 C63 H63 118.6 . . ?
C62 C63 H63 118.6 . . ?
C57 C64 H64 118.5 . . ?
C57 C64 C65 122.9(8) . . ?
C65 C64 H64 118.5 . . ?
C54 C65 H65 119.8 . . ?
C64 C65 C54 120.4(8) . . ?
C64 C65 H65 119.8 . . ?
C53 C66 H66 118.8 . . ?
C53 C66 C67 122.5(8) . . ?
C67 C66 H66 118.8 . . ?
C50 C67 C66 119.8(8) . . ?
C50 C67 H67 120.1 . . ?
C66 C67 H67 120.1 . . ?
C49 C68 H68 119.2 . . ?
C69 C68 C49 121.6(7) . . ?
C69 C68 H68 119.2 . . ?
C46 C69 H69 118.7 . . ?
C68 C69 C46 122.7(7) . . ?
C68 C69 H69 118.7 . . ?
C45 C70 H70 118.5 . . ?
C71 C70 C45 123.0(7) . . ?
C71 C70 H70 118.5 . . ?
C42 C71 H71 120.1 . . ?
C70 C71 C42 119.8(8) . . ?
C70 C71 H71 120.1 . . ?
C11 C72 H72 120.1 . . ?
C73 C72 C11 119.7(7) . . ?
C73 C72 H72 120.1 . . ?
C72 C73 H73 118.1 . . ?
C74 C73 C72 123.9(8) . . ?
C74 C73 H73 118.1 . . ?
C73 C74 H74 121.4 . . ?
C73 C74 C75 117.2(8) . . ?
C75 C74 H74 121.4 . . ?
C10 C75 C74 120.2(7) . . ?
C10 C75 H75 119.9 . . ?
C74 C75 H75 119.9 . . ?
C76 O4 H4 109.5 . . ?
C78 N2 C85 119.2(6) . . ?
C79 N2 C78 117.4(7) . . ?
C79 N2 C85 122.3(6) . . ?
O4 C76 C77 107.1(6) . . ?
O4 C76 C80 107.5(7) . . ?
O4 C76 C128 108.1(6) . . ?
C77 C76 C80 112.1(7) . . ?
C77 C76 C128 110.6(7) . . ?
C80 C76 C128 111.3(6) . . ?
C78 C77 C76 118.3(7) . . ?
C142 C77 C76 124.8(8) . . ?
C142 C77 C78 116.8(7) . . ?
C77 C78 N2 117.8(6) . . ?
C139 C78 N2 122.3(8) . . ?
C139 C78 C77 119.9(7) . . ?
N2 C79 C80 120.3(6) . . ?
N2 C79 C84 121.0(8) . . ?
C84 C79 C80 118.7(7) . . ?
C79 C80 C76 114.5(6) . . ?
C81 C80 C76 126.5(8) . . ?
C81 C80 C79 118.7(7) . . ?
C80 C81 H81 119.6 . . ?
C82 C81 C80 120.9(9) . . ?
C82 C81 H81 119.6 . . ?
C81 C82 H82 119.5 . . ?
C81 C82 C83 121.1(9) . . ?
C83 C82 H82 119.5 . . ?
C82 C83 H83 119.6 . . ?
C84 C83 C82 120.7(10) . . ?
C84 C83 H83 119.6 . . ?
C79 C84 H84 120.2 . . ?
C83 C84 C79 119.6(10) . . ?
C83 C84 H84 120.2 . . ?
C86 C85 N2 120.7(8) . . ?
C86 C85 C90 117.9(8) . . ?
C90 C85 N2 121.4(8) . . ?
C85 C86 H86 118.0 . . ?
C87 C86 C85 124.1(8) . . ?
C87 C86 H86 118.0 . . ?
C86 C87 H87 120.0 . . ?
C86 C87 C88 120.1(8) . . ?
C88 C87 H87 120.0 . . ?
C87 C88 C89 115.8(8) . . ?
C87 C88 C91 120.3(8) . . ?
C91 C88 C89 123.9(8) . . ?
C88 C89 H89 119.0 . . ?
C90 C89 C88 122.0(8) . . ?
C90 C89 H89 119.0 . . ?
C85 C90 H90 119.9 . . ?
C89 C90 C85 120.1(8) . . ?
C89 C90 H90 119.9 . . ?
C88 C91 C92 126.2(7) . . ?
C88 C91 C96 121.2(9) . . ?
C96 C91 C92 111.5(8) . . ?
C91 C92 H92 118.2 . . ?
C93 C92 C91 123.5(8) . . ?
C93 C92 H92 118.2 . . ?
C92 C93 H93 118.8 . . ?
C92 C93 C94 122.3(10) . . ?
C94 C93 H93 118.8 . . ?
C93 C94 C97 124.4(9) . . ?
C95 C94 C93 113.5(9) . . ?
C95 C94 C97 121.3(9) . . ?
C94 C95 H95 118.0 . . ?
C96 C95 C94 124.0(10) . . ?
C96 C95 H95 118.0 . . ?
C91 C96 H96 117.6 . . ?
C95 C96 C91 124.9(10) . . ?
C95 C96 H96 117.6 . . ?
C98 C97 C94 121.8(8) . . ?
C102 C97 C94 119.4(10) . . ?
C102 C97 C98 118.5(9) . . ?
C97 C98 H98 120.8 . . ?
C97 C98 C99 118.3(9) . . ?
C99 C98 H98 120.8 . . ?
C98 C99 H99 118.1 . . ?
C98 C99 C100 123.9(9) . . ?
C100 C99 H99 118.1 . . ?
C99 C100 C103 121.5(8) . . ?
C101 C100 C99 114.5(9) . . ?
C101 C100 C103 121.4(8) . . ?
C100 C101 H101 118.8 . . ?
C100 C101 C102 122.4(9) . . ?
C102 C101 H101 118.8 . . ?
C97 C102 C101 121.1(10) . . ?
C97 C102 H102 119.4 . . ?
C101 C102 H102 119.4 . . ?
C104 C103 C100 122.3(7) . . ?
C108 C103 C100 119.5(8) . . ?
C108 C103 C104 117.7(9) . . ?
C103 C104 H104 120.7 . . ?
C105 C104 C103 118.6(8) . . ?
C105 C104 H104 120.7 . . ?
C104 C105 H105 118.6 . . ?
C106 C105 C104 122.7(8) . . ?
C106 C105 H105 118.6 . . ?
C105 C106 C107 119.8(9) . . ?
C105 C106 C109 121.4(8) . . ?
C107 C106 C109 116.5(8) . . ?
C106 C107 H107 121.4 . . ?
C108 C107 C106 117.2(9) . . ?
C108 C107 H107 121.4 . . ?
C103 C108 C107 122.0(9) . . ?
C103 C108 H108 119.0 . . ?
C107 C108 H108 119.0 . . ?
C110 C109 C106 119.3(8) . . ?
C110 C109 C138 116.7(8) . . ?
C138 C109 C106 121.3(8) . . ?
C109 C110 H110 118.8 . . ?
C109 C110 C111 122.3(7) . . ?
C111 C110 H110 118.8 . . ?
C110 C111 H111 119.9 . . ?
C112 C111 C110 120.2(7) . . ?
C112 C111 H111 119.9 . . ?
C111 C112 C113 116.9(7) . . ?
C137 C112 C111 118.5(8) . . ?
C137 C112 C113 122.1(8) . . ?
C114 C113 C112 124.6(7) . . ?
C114 C113 C136 116.3(8) . . ?
C136 C113 C112 116.5(7) . . ?
C113 C114 H114 119.1 . . ?
C113 C114 C115 121.8(8) . . ?
C115 C114 H114 119.1 . . ?
C114 C115 H115 119.2 . . ?
C114 C115 C116 121.5(8) . . ?
C116 C115 H115 119.2 . . ?
C115 C116 C117 123.0(7) . . ?
C135 C116 C115 116.0(8) . . ?
C135 C116 C117 119.5(7) . . ?
C118 C117 C116 122.1(8) . . ?
C134 C117 C116 121.6(9) . . ?
C134 C117 C118 114.8(9) . . ?
C117 C118 H118 117.9 . . ?
C119 C118 C117 124.2(9) . . ?
C119 C118 H118 117.9 . . ?
C118 C119 H119 119.8 . . ?
C118 C119 C120 120.5(8) . . ?
C120 C119 H119 119.8 . . ?
C119 C120 C121 121.9(7) . . ?
C119 C120 C133 116.6(9) . . ?
C133 C120 C121 121.1(8) . . ?
C122 C121 C120 122.1(6) . . ?
C132 C121 C120 120.3(7) . . ?
C132 C121 C122 117.4(7) . . ?
C121 C122 H122 119.3 . . ?
C121 C122 C123 121.4(6) . . ?
C123 C122 H122 119.3 . . ?
C122 C123 H123 120.3 . . ?
C124 C123 C122 119.3(7) . . ?
C124 C123 H123 120.3 . . ?
C123 C124 C125 120.6(7) . . ?
C123 C124 C131 120.1(7) . . ?
C131 C124 C125 119.1(6) . . ?
C126 C125 C124 121.4(6) . . ?
C130 C125 C124 119.9(7) . . ?
C130 C125 C126 118.5(8) . . ?
C125 C126 H126 119.1 . . ?
C127 C126 C125 121.9(7) . . ?
C127 C126 H126 119.1 . . ?
C126 C127 H127 119.4 . . ?
C126 C127 C128 121.1(7) . . ?
C128 C127 H127 119.4 . . ?
C127 C128 C76 123.6(7) . . ?
C129 C128 C76 118.6(6) . . ?
C129 C128 C127 117.8(7) . . ?
C128 C129 H129 120.5 . . ?
C128 C129 C130 119.0(7) . . ?
C130 C129 H129 120.5 . . ?
C125 C130 C129 121.5(8) . . ?
C125 C130 H130 119.2 . . ?
C129 C130 H130 119.2 . . ?
C124 C131 H131 119.9 . . ?
C124 C131 C132 120.3(7) . . ?
C132 C131 H131 119.9 . . ?
C121 C132 C131 121.4(8) . . ?
C121 C132 H132 119.3 . . ?
C131 C132 H132 119.3 . . ?
C120 C133 H133 119.8 . . ?
C120 C133 C134 120.4(9) . . ?
C134 C133 H133 119.8 . . ?
C117 C134 C133 122.4(9) . . ?
C117 C134 H134 118.8 . . ?
C133 C134 H134 118.8 . . ?
C116 C135 H135 119.2 . . ?
C116 C135 C136 121.7(7) . . ?
C136 C135 H135 119.2 . . ?
C113 C136 H136 119.6 . . ?
C135 C136 C113 120.9(8) . . ?
C135 C136 H136 119.6 . . ?
C112 C137 H137 119.4 . . ?
C112 C137 C138 121.1(8) . . ?
C138 C137 H137 119.4 . . ?
C109 C138 H138 120.5 . . ?
C137 C138 C109 118.9(8) . . ?
C137 C138 H138 120.5 . . ?
C78 C139 H139 119.1 . . ?
C78 C139 C140 121.7(9) . . ?
C140 C139 H139 119.1 . . ?
C139 C140 H140 120.1 . . ?
C139 C140 C141 119.7(7) . . ?
C141 C140 H140 120.1 . . ?
C140 C141 H141 120.3 . . ?
C142 C141 C140 119.4(8) . . ?
C142 C141 H141 120.3 . . ?
C77 C142 H142 119.0 . . ?
C141 C142 C77 122.0(9) . . ?
C141 C142 H142 119.0 . . ?

loop_
_geom_torsion_atom_site_label_1
_geom_torsion_atom_site_label_2
_geom_torsion_atom_site_label_3
_geom_torsion_atom_site_label_4
_geom_torsion
_geom_torsion_site_symmetry_1
_geom_torsion_site_symmetry_2
_geom_torsion_site_symmetry_3
_geom_torsion_site_symmetry_4
_geom_torsion_publ_flag
O1 C1 C2 C3 14.4(13) . . . . ?
C1 O1 C4 C3 -6.6(12) . . . . ?
C1 C2 C3 C4 -18.5(15) . . . . ?
C2 C3 C4 O1 15.9(15) . . . . ?
C4 O1 C1 C2 -5.7(12) . . . . ?
O2 C5 C6 C7 -17(3) . . . . ?
C5 O2 C8 C7 20.5(19) . . . . ?
C5 C6 C7 C8 28(2) . . . . ?
C6 C7 C8 O2 -31(2) . . . . ?
C8 O2 C5 C6 -2(2) . . . . ?
O3 C9 C10 C11 -160.3(6) . . . . ?
O3 C9 C10 C75 17.9(10) . . . . ?
O3 C9 C13 C12 159.1(6) . . . . ?
O3 C9 C13 C14 -20.9(10) . . . . ?
O3 C9 C61 C60 113.3(7) . . . . ?
O3 C9 C61 C62 -63.7(8) . . . . ?
N1 C11 C72 C73 172.8(7) . . . . ?
N1 C12 C13 C9 -3.4(10) . . . . ?
N1 C12 C13 C14 176.7(7) . . . . ?
N1 C12 C17 C16 -178.4(7) . . . . ?
N1 C18 C19 C20 179.7(6) . . . . ?
N1 C18 C23 C22 179.4(6) . . . . ?
C9 C10 C11 N1 4.8(10) . . . . ?
C9 C10 C11 C72 -173.7(7) . . . . ?
C9 C10 C75 C74 176.1(7) . . . . ?
C9 C13 C14 C15 -175.1(8) . . . . ?
C9 C61 C62 C63 -178.4(7) . . . . ?
C10 C9 C13 C12 33.6(9) . . . . ?
C10 C9 C13 C14 -146.4(7) . . . . ?
C10 C9 C61 C60 -127.4(7) . . . . ?
C10 C9 C61 C62 55.7(8) . . . . ?
C10 C11 C72 C73 -8.7(11) . . . . ?
C11 N1 C12 C13 -29.1(9) . . . . ?
C11 N1 C12 C17 151.8(7) . . . . ?
C11 N1 C18 C19 -94.2(9) . . . . ?
C11 N1 C18 C23 84.3(9) . . . . ?
C11 C10 C75 C74 -5.7(12) . . . . ?
C11 C72 C73 C74 7.4(14) . . . . ?
C12 N1 C11 C10 28.3(9) . . . . ?
C12 N1 C11 C72 -153.2(7) . . . . ?
C12 N1 C18 C19 99.0(8) . . . . ?
C12 N1 C18 C23 -82.4(8) . . . . ?
C12 C13 C14 C15 4.8(12) . . . . ?
C13 C9 C10 C11 -34.3(8) . . . . ?
C13 C9 C10 C75 143.9(7) . . . . ?
C13 C9 C61 C60 -7.8(9) . . . . ?
C13 C9 C61 C62 175.2(6) . . . . ?
C13 C12 C17 C16 2.6(11) . . . . ?
C13 C14 C15 C16 -3.9(14) . . . . ?
C14 C15 C16 C17 2.1(14) . . . . ?
C15 C16 C17 C12 -1.5(12) . . . . ?
C17 C12 C13 C9 175.7(7) . . . . ?
C17 C12 C13 C14 -4.2(11) . . . . ?
C18 N1 C11 C10 -139.1(7) . . . . ?
C18 N1 C11 C72 39.4(10) . . . . ?
C18 N1 C12 C13 138.3(7) . . . . ?
C18 N1 C12 C17 -40.8(10) . . . . ?
C18 C19 C20 C21 1.5(11) . . . . ?
C19 C18 C23 C22 -2.0(11) . . . . ?
C19 C20 C21 C22 -3.1(11) . . . . ?
C19 C20 C21 C24 179.3(7) . . . . ?
C20 C21 C22 C23 2.3(11) . . . . ?
C20 C21 C24 C25 -137.2(8) . . . . ?
C20 C21 C24 C29 50.6(10) . . . . ?
C21 C22 C23 C18 0.2(12) . . . . ?
C21 C24 C25 C26 -168.6(7) . . . . ?
C21 C24 C29 C28 167.9(7) . . . . ?
C22 C21 C24 C25 45.3(10) . . . . ?
C22 C21 C24 C29 -126.9(8) . . . . ?
C23 C18 C19 C20 1.1(11) . . . . ?
C24 C21 C22 C23 179.9(7) . . . . ?
C24 C25 C26 C27 1.1(12) . . . . ?
C25 C24 C29 C28 -4.4(11) . . . . ?
C25 C26 C27 C28 -5.2(11) . . . . ?
C25 C26 C27 C30 163.5(7) . . . . ?
C26 C27 C28 C29 4.5(12) . . . . ?
C26 C27 C30 C31 43.4(10) . . . . ?
C26 C27 C30 C35 -126.0(7) . . . . ?
C27 C28 C29 C24 0.2(12) . . . . ?
C27 C30 C31 C32 -160.4(7) . . . . ?
C27 C30 C35 C34 160.6(7) . . . . ?
C28 C27 C30 C31 -148.7(8) . . . . ?
C28 C27 C30 C35 41.9(10) . . . . ?
C29 C24 C25 C26 3.8(12) . . . . ?
C30 C27 C28 C29 -163.1(7) . . . . ?
C30 C31 C32 C33 -1.1(11) . . . . ?
C31 C30 C35 C34 -9.6(10) . . . . ?
C31 C32 C33 C34 -7.8(10) . . . . ?
C31 C32 C33 C36 159.6(6) . . . . ?
C32 C33 C34 C35 7.8(10) . . . . ?
C32 C33 C36 C37 175.1(6) . . . . ?
C32 C33 C36 C41 -17.1(10) . . . . ?
C33 C34 C35 C30 1.1(10) . . . . ?
C33 C36 C37 C38 155.0(6) . . . . ?
C33 C36 C41 C40 -156.8(7) . . . . ?
C34 C33 C36 C37 -17.7(10) . . . . ?
C34 C33 C36 C41 150.0(7) . . . . ?
C35 C30 C31 C32 9.4(10) . . . . ?
C36 C33 C34 C35 -159.5(6) . . . . ?
C36 C37 C38 C39 3.9(10) . . . . ?
C37 C36 C41 C40 11.2(11) . . . . ?
C37 C38 C39 C40 6.3(10) . . . . ?
C37 C38 C39 C42 -154.9(7) . . . . ?
C38 C39 C40 C41 -8.3(10) . . . . ?
C38 C39 C42 C43 -172.4(7) . . . . ?
C38 C39 C42 C71 23.5(10) . . . . ?
C39 C40 C41 C36 -0.3(12) . . . . ?
C39 C42 C43 C44 -154.1(7) . . . . ?
C39 C42 C71 C70 154.5(7) . . . . ?
C40 C39 C42 C43 27.4(10) . . . . ?
C40 C39 C42 C71 -136.7(7) . . . . ?
C41 C36 C37 C38 -12.8(10) . . . . ?
C42 C39 C40 C41 153.7(8) . . . . ?
C42 C43 C44 C45 2.1(11) . . . . ?
C43 C42 C71 C70 -10.4(10) . . . . ?
C43 C44 C45 C46 149.2(7) . . . . ?
C43 C44 C45 C70 -14.5(11) . . . . ?
C44 C45 C46 C47 162.2(7) . . . . ?
C44 C45 C46 C69 -34.2(11) . . . . ?
C44 C45 C70 C71 14.8(12) . . . . ?
C45 C46 C47 C48 149.0(8) . . . . ?
C45 C46 C69 C68 -151.1(8) . . . . ?
C45 C70 C71 C42 -2.4(12) . . . . ?
C46 C45 C70 C71 -149.5(8) . . . . ?
C46 C47 C48 C49 4.4(13) . . . . ?
C47 C46 C69 C68 14.0(12) . . . . ?
C47 C48 C49 C50 -155.0(8) . . . . ?
C47 C48 C49 C68 8.3(12) . . . . ?
C48 C49 C50 C51 18.0(11) . . . . ?
C48 C49 C50 C67 -175.2(8) . . . . ?
C48 C49 C68 C69 -9.8(11) . . . . ?
C49 C50 C51 C52 158.2(7) . . . . ?
C49 C50 C67 C66 -158.4(8) . . . . ?
C49 C68 C69 C46 -1.6(13) . . . . ?
C50 C49 C68 C69 154.1(8) . . . . ?
C50 C51 C52 C53 0.6(11) . . . . ?
C51 C50 C67 C66 8.6(12) . . . . ?
C51 C52 C53 C54 -165.5(6) . . . . ?
C51 C52 C53 C66 8.6(10) . . . . ?
C52 C53 C54 C55 -176.7(7) . . . . ?
C52 C53 C54 C65 16.4(11) . . . . ?
C52 C53 C66 C67 -9.4(13) . . . . ?
C53 C54 C55 C56 -169.2(7) . . . . ?
C53 C54 C65 C64 171.8(9) . . . . ?
C53 C66 C67 C50 0.6(14) . . . . ?
C54 C53 C66 C67 164.6(8) . . . . ?
C54 C55 C56 C57 0.2(12) . . . . ?
C55 C54 C65 C64 4.2(13) . . . . ?
C55 C56 C57 C58 177.5(7) . . . . ?
C55 C56 C57 C64 -1.2(11) . . . . ?
C56 C57 C58 C59 -34.1(10) . . . . ?
C56 C57 C58 C63 148.9(7) . . . . ?
C56 C57 C64 C65 3.7(14) . . . . ?
C57 C58 C59 C60 -176.8(7) . . . . ?
C57 C58 C63 C62 179.9(7) . . . . ?
C57 C64 C65 C54 -5.4(16) . . . . ?
C58 C57 C64 C65 -175.0(9) . . . . ?
C58 C59 C60 C61 -1.0(11) . . . . ?
C59 C58 C63 C62 2.7(12) . . . . ?
C59 C60 C61 C9 -178.5(7) . . . . ?
C59 C60 C61 C62 -1.5(11) . . . . ?
C60 C61 C62 C63 4.4(11) . . . . ?
C61 C9 C10 C11 85.1(7) . . . . ?
C61 C9 C10 C75 -96.6(8) . . . . ?
C61 C9 C13 C12 -85.0(8) . . . . ?
C61 C9 C13 C14 95.0(8) . . . . ?
C61 C62 C63 C58 -5.2(13) . . . . ?
C63 C58 C59 C60 0.4(11) . . . . ?
C64 C57 C58 C59 144.5(8) . . . . ?
C64 C57 C58 C63 -32.5(11) . . . . ?
C65 C54 C55 C56 -1.7(11) . . . . ?
C66 C53 C54 C55 9.5(11) . . . . ?
C66 C53 C54 C65 -157.4(9) . . . . ?
C67 C50 C51 C52 -9.3(11) . . . . ?
C68 C49 C50 C51 -144.8(7) . . . . ?
C68 C49 C50 C67 22.0(11) . . . . ?
C69 C46 C47 C48 -15.2(12) . . . . ?
C70 C45 C46 C47 -34.6(11) . . . . ?
C70 C45 C46 C69 128.9(8) . . . . ?
C71 C42 C43 C44 10.5(10) . . . . ?
C72 C73 C74 C75 -4.8(14) . . . . ?
C73 C74 C75 C10 3.9(12) . . . . ?
C75 C10 C11 N1 -173.4(7) . . . . ?
C75 C10 C11 C72 8.0(11) . . . . ?
O4 C76 C77 C78 156.9(7) . . . . ?
O4 C76 C77 C142 -22.5(11) . . . . ?
O4 C76 C80 C79 -159.5(6) . . . . ?
O4 C76 C80 C81 26.9(10) . . . . ?
O4 C76 C128 C127 -116.8(8) . . . . ?
O4 C76 C128 C129 66.8(8) . . . . ?
N2 C78 C139 C140 -177.2(8) . . . . ?
N2 C79 C80 C76 11.2(10) . . . . ?
N2 C79 C80 C81 -174.6(7) . . . . ?
N2 C79 C84 C83 175.3(7) . . . . ?
N2 C85 C86 C87 177.7(7) . . . . ?
N2 C85 C90 C89 -179.0(7) . . . . ?
C76 C77 C78 N2 -4.4(11) . . . . ?
C76 C77 C78 C139 173.3(8) . . . . ?
C76 C77 C142 C141 -173.4(8) . . . . ?
C76 C80 C81 C82 169.6(8) . . . . ?
C76 C128 C129 C130 176.2(7) . . . . ?
C77 C76 C80 C79 -42.0(9) . . . . ?
C77 C76 C80 C81 144.4(8) . . . . ?
C77 C76 C128 C127 126.3(8) . . . . ?
C77 C76 C128 C129 -50.1(10) . . . . ?
C77 C78 C139 C140 5.2(13) . . . . ?
C78 N2 C79 C80 24.8(10) . . . . ?
C78 N2 C79 C84 -156.6(7) . . . . ?
C78 N2 C85 C86 -88.4(9) . . . . ?
C78 N2 C85 C90 93.4(9) . . . . ?
C78 C77 C142 C141 7.2(13) . . . . ?
C78 C139 C140 C141 -2.5(14) . . . . ?
C79 N2 C78 C77 -28.5(10) . . . . ?
C79 N2 C78 C139 153.8(8) . . . . ?
C79 N2 C85 C86 79.7(10) . . . . ?
C79 N2 C85 C90 -98.4(9) . . . . ?
C79 C80 C81 C82 -3.7(11) . . . . ?
C80 C76 C77 C78 39.2(10) . . . . ?
C80 C76 C77 C142 -140.2(8) . . . . ?
C80 C76 C128 C127 1.0(10) . . . . ?
C80 C76 C128 C129 -175.4(7) . . . . ?
C80 C79 C84 C83 -6.1(11) . . . . ?
C80 C81 C82 C83 -0.1(13) . . . . ?
C81 C82 C83 C84 0.9(14) . . . . ?
C82 C83 C84 C79 2.3(12) . . . . ?
C84 C79 C80 C76 -167.4(7) . . . . ?
C84 C79 C80 C81 6.8(10) . . . . ?
C85 N2 C78 C77 140.2(8) . . . . ?
C85 N2 C78 C139 -37.4(11) . . . . ?
C85 N2 C79 C80 -143.6(7) . . . . ?
C85 N2 C79 C84 35.0(11) . . . . ?
C85 C86 C87 C88 3.9(13) . . . . ?
C86 C85 C90 C89 2.8(12) . . . . ?
C86 C87 C88 C89 -2.4(11) . . . . ?
C86 C87 C88 C91 178.7(7) . . . . ?
C87 C88 C89 C90 1.3(12) . . . . ?
C87 C88 C91 C92 128.5(9) . . . . ?
C87 C88 C91 C96 -38.5(11) . . . . ?
C88 C89 C90 C85 -1.6(13) . . . . ?
C88 C91 C92 C93 -165.1(9) . . . . ?
C88 C91 C96 C95 168.1(9) . . . . ?
C89 C88 C91 C92 -50.4(12) . . . . ?
C89 C88 C91 C96 142.6(8) . . . . ?
C90 C85 C86 C87 -4.0(12) . . . . ?
C91 C88 C89 C90 -179.8(8) . . . . ?
C91 C92 C93 C94 -0.6(14) . . . . ?
C92 C91 C96 C95 -0.6(13) . . . . ?
C92 C93 C94 C95 -3.9(13) . . . . ?
C92 C93 C94 C97 165.8(8) . . . . ?
C93 C94 C95 C96 6.4(14) . . . . ?
C93 C94 C97 C98 -31.9(14) . . . . ?
C93 C94 C97 C102 155.2(9) . . . . ?
C94 C95 C96 C91 -4.3(16) . . . . ?
C94 C97 C98 C99 -163.1(9) . . . . ?
C94 C97 C102 C101 159.5(9) . . . . ?
C95 C94 C97 C98 137.1(10) . . . . ?
C95 C94 C97 C102 -35.8(13) . . . . ?
C96 C91 C92 C93 3.0(12) . . . . ?
C97 C94 C95 C96 -163.7(9) . . . . ?
C97 C98 C99 C100 -0.2(14) . . . . ?
C98 C97 C102 C101 -13.6(15) . . . . ?
C98 C99 C100 C101 -5.7(14) . . . . ?
C98 C99 C100 C103 156.2(9) . . . . ?
C99 C100 C101 C102 2.1(14) . . . . ?
C99 C100 C103 C104 6.5(13) . . . . ?
C99 C100 C103 C108 -165.1(9) . . . . ?
C100 C101 C102 C97 7.6(17) . . . . ?
C100 C103 C104 C105 -159.3(8) . . . . ?
C100 C103 C108 C107 161.0(9) . . . . ?
C101 C100 C103 C104 167.2(8) . . . . ?
C101 C100 C103 C108 -4.3(13) . . . . ?
C102 C97 C98 C99 9.9(14) . . . . ?
C103 C100 C101 C102 -159.9(9) . . . . ?
C103 C104 C105 C106 -2.0(13) . . . . ?
C104 C103 C108 C107 -11.0(14) . . . . ?
C104 C105 C106 C107 -9.9(14) . . . . ?
C104 C105 C106 C109 152.4(8) . . . . ?
C105 C106 C107 C108 11.2(14) . . . . ?
C105 C106 C109 C110 -24.8(13) . . . . ?
C105 C106 C109 C138 174.3(9) . . . . ?
C106 C107 C108 C103 -0.5(15) . . . . ?
C106 C109 C110 C111 -150.7(8) . . . . ?
C106 C109 C138 C137 151.2(8) . . . . ?
C107 C106 C109 C110 138.0(9) . . . . ?
C107 C106 C109 C138 -22.8(12) . . . . ?
C108 C103 C104 C105 12.4(12) . . . . ?
C109 C106 C107 C108 -151.9(9) . . . . ?
C109 C110 C111 C112 0.2(13) . . . . ?
C110 C109 C138 C137 -10.1(12) . . . . ?
C110 C111 C112 C113 149.9(8) . . . . ?
C110 C111 C112 C137 -12.6(13) . . . . ?
C111 C112 C113 C114 33.6(11) . . . . ?
C111 C112 C113 C136 -127.5(8) . . . . ?
C111 C112 C137 C138 13.3(13) . . . . ?
C112 C113 C114 C115 -151.8(8) . . . . ?
C112 C113 C136 C135 155.4(7) . . . . ?
C112 C137 C138 C109 -1.9(14) . . . . ?
C113 C112 C137 C138 -148.3(8) . . . . ?
C113 C114 C115 C116 0.0(14) . . . . ?
C114 C113 C136 C135 -7.3(11) . . . . ?
C114 C115 C116 C117 154.7(8) . . . . ?
C114 C115 C116 C135 -11.3(13) . . . . ?
C115 C116 C117 C118 -8.2(13) . . . . ?
C115 C116 C117 C134 -173.5(9) . . . . ?
C115 C116 C135 C136 13.4(12) . . . . ?
C116 C117 C118 C119 -157.9(9) . . . . ?
C116 C117 C134 C133 154.6(10) . . . . ?
C116 C135 C136 C113 -4.3(12) . . . . ?
C117 C116 C135 C136 -153.2(7) . . . . ?
C117 C118 C119 C120 1.5(14) . . . . ?
C118 C117 C134 C133 -11.7(16) . . . . ?
C118 C119 C120 C121 164.3(8) . . . . ?
C118 C119 C120 C133 -7.8(13) . . . . ?
C119 C120 C121 C122 168.3(8) . . . . ?
C119 C120 C121 C132 -16.6(12) . . . . ?
C119 C120 C133 C134 4.3(15) . . . . ?
C120 C121 C122 C123 172.0(7) . . . . ?
C120 C121 C132 C131 -171.9(8) . . . . ?
C120 C133 C134 C117 5.9(18) . . . . ?
C121 C120 C133 C134 -167.8(9) . . . . ?
C121 C122 C123 C124 2.1(11) . . . . ?
C122 C121 C132 C131 3.5(13) . . . . ?
C122 C123 C124 C125 -175.9(7) . . . . ?
C122 C123 C124 C131 -1.1(12) . . . . ?
C123 C124 C125 C126 21.5(11) . . . . ?
C123 C124 C125 C130 -154.2(8) . . . . ?
C123 C124 C131 C132 1.3(14) . . . . ?
C124 C125 C126 C127 -179.8(7) . . . . ?
C124 C125 C130 C129 -178.0(7) . . . . ?
C124 C131 C132 C121 -2.5(14) . . . . ?
C125 C124 C131 C132 176.1(8) . . . . ?
C125 C126 C127 C128 -0.3(12) . . . . ?
C126 C125 C130 C129 6.2(12) . . . . ?
C126 C127 C128 C76 -173.9(7) . . . . ?
C126 C127 C128 C129 2.5(12) . . . . ?
C127 C128 C129 C130 -0.4(11) . . . . ?
C128 C76 C77 C78 -85.5(9) . . . . ?
C128 C76 C77 C142 95.1(10) . . . . ?
C128 C76 C80 C79 82.4(8) . . . . ?
C128 C76 C80 C81 -91.2(9) . . . . ?
C128 C129 C130 C125 -4.0(12) . . . . ?
C130 C125 C126 C127 -4.1(11) . . . . ?
C131 C124 C125 C126 -153.3(8) . . . . ?
C131 C124 C125 C130 31.0(12) . . . . ?
C132 C121 C122 C123 -3.3(11) . . . . ?
C133 C120 C121 C122 -20.0(12) . . . . ?
C133 C120 C121 C132 155.1(9) . . . . ?
C134 C117 C118 C119 8.3(14) . . . . ?
C135 C116 C117 C118 157.3(8) . . . . ?
C135 C116 C117 C134 -8.0(12) . . . . ?
C136 C113 C114 C115 9.3(11) . . . . ?
C137 C112 C113 C114 -164.6(8) . . . . ?
C137 C112 C113 C136 34.4(11) . . . . ?
C138 C109 C110 C111 11.0(12) . . . . ?
C139 C140 C141 C142 2.2(14) . . . . ?
C140 C141 C142 C77 -4.8(14) . . . . ?
C142 C77 C78 N2 175.0(7) . . . . ?
C142 C77 C78 C139 -7.3(12) . . . . ?

_smtbx_masks_special_details     ?
loop_
_smtbx_masks_void_nr
_smtbx_masks_void_average_x
_smtbx_masks_void_average_y
_smtbx_masks_void_average_z
_smtbx_masks_void_volume
_smtbx_masks_void_count_electrons
_smtbx_masks_void_content
1 -0.730 -0.783 -0.213 2185.4 309.1 ?
2 0.000 0.222 0.352 0.0 0.0 ?
3 0.000 0.344 0.367 0.0 0.0 ?
4 0.000 0.656 0.633 0.0 0.0 ?
5 0.000 0.778 0.648 0.0 0.0 ?
6 0.078 0.644 0.117 0.0 0.0 ?
7 0.094 0.644 0.109 0.0 0.0 ?
8 0.141 0.467 0.188 0.0 0.0 ?
9 0.234 0.000 0.383 0.0 0.0 ?
10 0.328 0.289 0.641 0.0 0.0 ?
11 0.391 0.322 0.129 0.0 0.0 ?
12 0.406 0.311 0.133 0.0 0.0 ?
13 0.422 0.300 0.137 0.0 0.0 ?
14 0.438 0.289 0.133 0.0 0.0 ?
15 0.484 0.900 0.688 0.0 0.0 ?
16 0.516 0.100 0.312 0.0 0.0 ?
17 0.562 0.711 0.867 0.0 0.0 ?
18 0.578 0.700 0.863 0.0 0.0 ?
19 0.594 0.689 0.867 0.0 0.0 ?
20 0.609 0.678 0.871 0.0 0.0 ?
21 0.672 0.711 0.359 0.0 0.0 ?
22 0.766 0.000 0.617 0.0 0.0 ?
23 0.859 0.533 0.812 0.0 0.0 ?
24 0.906 0.356 0.891 0.0 0.0 ?
25 0.922 0.356 0.883 0.0 0.0 ?

_smtbx_masks_void_probe_radius   0.8
_smtbx_masks_void_truncation_radius 2.0
_shelx_res_file                  
;
TITL mj23640_0m_a.res in P-1
    231113mj.res
    created by SHELXL-2018/3 at 14:49:21 on 13-Nov-2023
REM Old TITL mj23640_0m in P-1
REM SHELXT solution in P-1: R1 0.330, Rweak 0.107, Alpha 0.176
REM <I/s> 0.000 for 0 systematic absences, Orientation as input
REM Formula found by SHELXT: C132 N14 O4
CELL 1.34139 12.6507 17.9247 25.9006 79.65 79.495 73.761
ZERR 4 0.0008 0.0011 0.0019 0.004 0.004 0.004
LATT 1
SFAC C H N O
DISP C 0.0137 0.0067 57.1
DISP H 0 0 0.6
DISP N 0.0241 0.0134 109.9
DISP O 0.0389 0.0241 193.4
UNIT 284 212 4 8
DELU 0.005 0.005 C88 C91
SIMU 0.005 0.01 2 C102 C101 C97 C100

L.S. 4
PLAN  17
SIZE 0.05 0.17 0.17
TEMP -100.15
CONF
list 4
MORE -1
ABIN
BOND $H
fmap 2
acta
OMIT -6 -2 3
OMIT -3 -10 5
OMIT -3 -6 10
OMIT -3 -1 1
OMIT -3 -1 2
OMIT -3 5 4
OMIT -3 7 0
OMIT -2 -10 4
OMIT -2 -3 3
OMIT -2 -1 8
OMIT -2 1 4
OMIT -2 2 2
OMIT -2 3 0
OMIT -1 -6 5
OMIT -1 -4 8
OMIT -1 -3 4
OMIT -1 -3 13
OMIT -1 -2 16
OMIT -1 -1 6
OMIT -1 1 0
OMIT -1 3 1
OMIT -1 3 3
OMIT -1 3 7
OMIT -1 4 0
OMIT -1 4 1
OMIT -1 4 2
OMIT 0 -8 3
OMIT 0 -8 5
OMIT 0 -6 7
OMIT 0 -4 2
OMIT 0 -4 4
OMIT 0 -4 5
OMIT 0 -4 7
OMIT 0 -3 2
OMIT 0 -2 12
OMIT 0 -1 2
OMIT 0 -1 4
OMIT 0 -1 6
OMIT 0 0 2
OMIT 0 0 4
OMIT 0 2 1
OMIT 1 -10 1
OMIT 1 -4 1
OMIT 1 -4 2
OMIT 1 -4 3
OMIT 1 -4 8
OMIT 1 -2 1
OMIT 1 -1 5
OMIT 1 -1 6
OMIT 1 0 3
OMIT 1 0 4
OMIT 1 1 16
OMIT 1 4 2
OMIT 1 5 15
OMIT 1 6 9
OMIT 1 6 15
OMIT 2 -5 7
OMIT 2 -3 6
OMIT 2 -3 7
OMIT 2 -1 1
OMIT 2 -1 4
OMIT 2 0 0
OMIT 2 0 2
OMIT 2 1 0
OMIT 2 1 6
OMIT 2 2 8
OMIT 2 5 3
OMIT 2 5 4
OMIT 2 5 8
OMIT 2 6 11
OMIT 2 7 9
OMIT 2 9 7
OMIT 3 -2 8
OMIT 3 0 0
OMIT 3 6 0
OMIT 3 6 3
OMIT 3 6 13
OMIT 3 7 1
OMIT 3 8 6
OMIT 3 13 4
OMIT 4 -8 6
OMIT 4 -1 8
OMIT 4 5 9
OMIT 4 9 11
OMIT 4 11 9
OMIT 5 -3 3
OMIT 5 0 11
OMIT 5 3 0
OMIT 5 8 9
OMIT 9 -4 4
REM <olex2.extras>
REM <HklSrc "%.\\231113mj.hkl">
REM </olex2.extras>

WGHT    0.020000   50.000000
FVAR       0.24492
O1    4    0.522570   -0.058967    0.273382    11.00000    0.07212    0.06218 =
         0.07932   -0.01450   -0.01799   -0.01776
C1    1    0.526868    0.012764    0.288302    11.00000    0.09158    0.07752 =
         0.09682   -0.03040   -0.01853   -0.01998
AFIX  23
H1A   2    0.585143    0.003021    0.311315    11.00000   -1.20000
H1B   2    0.454505    0.037885    0.307878    11.00000   -1.20000
AFIX   0
C2    1    0.553568    0.065046    0.237324    11.00000    0.21966    0.11181 =
         0.07684    0.00852   -0.00157   -0.08998
AFIX  23
H2A   2    0.631932    0.067864    0.232029    11.00000   -1.20000
H2B   2    0.504114    0.118731    0.237114    11.00000   -1.20000
AFIX   0
C3    1    0.532015    0.023017    0.194863    11.00000    0.18364    0.11778 =
         0.08776    0.03068   -0.00905   -0.02784
AFIX  23
H3A   2    0.459096    0.050053    0.182998    11.00000   -1.20000
H3B   2    0.590562    0.023054    0.163759    11.00000   -1.20000
AFIX   0
C4    1    0.533070   -0.055782    0.218449    11.00000    0.09695    0.12519 =
         0.06020   -0.00181   -0.03759   -0.02459
AFIX  23
H4A   2    0.470692   -0.071338    0.208923    11.00000   -1.20000
H4B   2    0.603587   -0.092248    0.205434    11.00000   -1.20000
AFIX   0

O2    4    0.916973    0.848957   -0.328259    11.00000    0.17661    0.12480 =
         0.10454    0.00170   -0.02461    0.07406
C5    1    0.893858    0.819020   -0.277940    11.00000    0.28251    0.14923 =
         0.07740   -0.02543   -0.03213    0.05753
AFIX  23
H5A   2    0.962260    0.803974   -0.260976    11.00000   -1.20000
H5B   2    0.868863    0.771005   -0.276677    11.00000   -1.20000
AFIX   0
C6    1    0.804621    0.876469   -0.247186    11.00000    0.35217    0.19165 =
         0.11240    0.06105    0.03502    0.17216
AFIX  23
H6A   2    0.731325    0.864621   -0.242638    11.00000   -1.20000
H6B   2    0.823948    0.877662   -0.212037    11.00000   -1.20000
AFIX   0
C7    1    0.807000    0.951404   -0.283538    11.00000    0.22082    0.14732 =
         0.17468   -0.08348   -0.03042   -0.01036
AFIX  23
H7A   2    0.859022    0.977287   -0.274022    11.00000   -1.20000
H7B   2    0.732051    0.988090   -0.282190    11.00000   -1.20000
AFIX   0
C8    1    0.846314    0.925741   -0.337479    11.00000    0.15528    0.09266 =
         0.12455   -0.00906   -0.02985   -0.00973
AFIX  23
H8A   2    0.782628    0.924971   -0.354452    11.00000   -1.20000
H8B   2    0.887691    0.961508   -0.360652    11.00000   -1.20000
AFIX   0

O3    4   -0.327898    0.797114    0.301874    11.00000    0.05183    0.06656 =
         0.06239   -0.00605   -0.03696    0.00174
AFIX 147
H3    2   -0.387521    0.832069    0.306506    11.00000   -1.50000
AFIX   0
N1    3   -0.199226    0.830210    0.432614    11.00000    0.04742    0.06922 =
         0.03341   -0.00030   -0.01666   -0.02004
C9    1   -0.263775    0.790526    0.343490    11.00000    0.03863    0.06650 =
         0.04657   -0.00469   -0.01881   -0.01283
C10   1   -0.333068    0.783102    0.398407    11.00000    0.03297    0.05695 =
         0.05664   -0.00575   -0.01626   -0.00328
C11   1   -0.294202    0.800748    0.440725    11.00000    0.04850    0.04943 =
         0.04220    0.00391   -0.01627   -0.01683
C12   1   -0.176947    0.873663    0.382654    11.00000    0.03972    0.03913 =
         0.04926    0.00128   -0.00905   -0.00665
C13   1   -0.211036    0.856556    0.337687    11.00000    0.03545    0.06297 =
         0.05087    0.00143   -0.00440   -0.00593
C14   1   -0.192912    0.903389    0.289470    11.00000    0.06469    0.07514 =
         0.05206    0.01091   -0.01814   -0.01355
AFIX  43
H14   2   -0.219717    0.896245    0.259219    11.00000   -1.20000
AFIX   0
C15   1   -0.135896    0.960337    0.285551    11.00000    0.09074    0.07517 =
         0.06725    0.01825   -0.02358   -0.03649
AFIX  43
H15   2   -0.120023    0.989620    0.251997    11.00000   -1.20000
AFIX   0
C16   1   -0.102494    0.975018    0.328411    11.00000    0.05212    0.06135 =
         0.07771    0.00669   -0.01207   -0.01469
AFIX  43
H16   2   -0.065752    1.015538    0.325050    11.00000   -1.20000
AFIX   0
C17   1   -0.121969    0.930380    0.378191    11.00000    0.05768    0.05260 =
         0.05520   -0.00274   -0.01366   -0.01027
AFIX  43
H17   2   -0.097015    0.939759    0.408297    11.00000   -1.20000
AFIX   0
C18   1   -0.118880    0.803962    0.468218    11.00000    0.04087    0.05918 =
         0.05381    0.00602   -0.01862   -0.01845
C19   1   -0.121788    0.843205    0.510032    11.00000    0.04016    0.05359 =
         0.05754   -0.01249   -0.02161   -0.00209
AFIX  43
H19   2   -0.178735    0.889623    0.515651    11.00000   -1.20000
AFIX   0
C20   1   -0.041457    0.814795    0.543858    11.00000    0.06246    0.05106 =
         0.04867   -0.00857   -0.02256   -0.01612
AFIX  43
H20   2   -0.045003    0.841372    0.572975    11.00000   -1.20000
AFIX   0
C21   1    0.045877    0.746469    0.535375    11.00000    0.04532    0.04170 =
         0.06167    0.00715   -0.02194   -0.01448
C22   1    0.044351    0.708106    0.494532    11.00000    0.06056    0.06171 =
         0.05696    0.00033   -0.01633   -0.02130
AFIX  43
H22   2    0.100145    0.661197    0.488737    11.00000   -1.20000
AFIX   0
C23   1   -0.036557    0.736047    0.461484    11.00000    0.04183    0.04667 =
         0.05664   -0.01198   -0.01734   -0.00218
AFIX  43
H23   2   -0.035383    0.707844    0.433550    11.00000   -1.20000
AFIX   0
C24   1    0.133855    0.714847    0.570252    11.00000    0.05569    0.05643 =
         0.05438   -0.00983   -0.01988   -0.01857
C25   1    0.240361    0.689779    0.548643    11.00000    0.03892    0.07408 =
         0.05995    0.01448   -0.02282   -0.01398
AFIX  43
H25   2    0.259000    0.701610    0.511402    11.00000   -1.20000
AFIX   0
C26   1    0.325339    0.646962    0.578479    11.00000    0.04235    0.05993 =
         0.07935   -0.00390   -0.01965   -0.00818
AFIX  43
H26   2    0.399824    0.631109    0.561719    11.00000   -1.20000
AFIX   0
C27   1    0.298811    0.627954    0.633251    11.00000    0.03522    0.05058 =
         0.06539   -0.00951   -0.02113   -0.00519
C28   1    0.194039    0.656950    0.655686    11.00000    0.05799    0.07940 =
         0.05212   -0.00679   -0.03197   -0.01108
AFIX  43
H28   2    0.177020    0.647377    0.693161    11.00000   -1.20000
AFIX   0
C29   1    0.106679    0.701664    0.625753    11.00000    0.04664    0.07067 =
         0.06117   -0.00738   -0.02239   -0.00632
AFIX  43
H29   2    0.033397    0.721592    0.642701    11.00000   -1.20000
AFIX   0
C30   1    0.383012    0.565412    0.659870    11.00000    0.05113    0.05587 =
         0.04151   -0.00462   -0.01532   -0.00927
C31   1    0.496503    0.560278    0.649314    11.00000    0.06299    0.06067 =
         0.05985   -0.00560   -0.01573   -0.02583
AFIX  43
H31   2    0.520918    0.605524    0.632876    11.00000   -1.20000
AFIX   0
C32   1    0.574986    0.490826    0.662156    11.00000    0.04231    0.06505 =
         0.06125   -0.00076   -0.03078   -0.01148
AFIX  43
H32   2    0.652065    0.488501    0.654007    11.00000   -1.20000
AFIX   0
C33   1    0.539349    0.423613    0.687442    11.00000    0.04739    0.05985 =
         0.04570   -0.00801   -0.01611   -0.01582
C34   1    0.426752    0.431455    0.704580    11.00000    0.04201    0.05382 =
         0.05899   -0.00966   -0.01812    0.00437
AFIX  43
H34   2    0.402367    0.388531    0.725486    11.00000   -1.20000
AFIX   0
C35   1    0.352538    0.498570    0.692005    11.00000    0.04958    0.06528 =
         0.05216   -0.00639   -0.02485   -0.01840
AFIX  43
H35   2    0.276188    0.502360    0.704852    11.00000   -1.20000
AFIX   0
C36   1    0.619705    0.341695    0.685314    11.00000    0.04850    0.08383 =
         0.04962    0.00058   -0.02075   -0.02174
C37   1    0.588414    0.274375    0.713721    11.00000    0.04955    0.05755 =
         0.05743    0.00023   -0.01598   -0.01796
AFIX  43
H37   2    0.533787    0.278293    0.744284    11.00000   -1.20000
AFIX   0
C38   1    0.638264    0.203561    0.696366    11.00000    0.07123    0.06436 =
         0.06549    0.00918   -0.04159   -0.01945
AFIX  43
H38   2    0.613634    0.159014    0.714224    11.00000   -1.20000
AFIX   0
C39   1    0.725819    0.193139    0.652584    11.00000    0.03582    0.05753 =
         0.06822   -0.00226   -0.02626   -0.01170
C40   1    0.764917    0.261939    0.632028    11.00000    0.03076    0.06001 =
         0.09066   -0.00759   -0.01646   -0.00433
AFIX  43
H40   2    0.829313    0.257634    0.606175    11.00000   -1.20000
AFIX   0
C41   1    0.714500    0.331678    0.647754    11.00000    0.05400    0.05437 =
         0.08419    0.00314   -0.01578   -0.02485
AFIX  43
H41   2    0.743928    0.375401    0.633004    11.00000   -1.20000
AFIX   0
C42   1    0.749941    0.130152    0.620731    11.00000    0.05224    0.05407 =
         0.07079   -0.00045   -0.02821   -0.01790
C43   1    0.844517    0.116693    0.582209    11.00000    0.03534    0.04274 =
         0.08120   -0.00562   -0.01328   -0.00883
AFIX  43
H43   2    0.908007    0.132688    0.585861    11.00000   -1.20000
AFIX   0
C44   1    0.846462    0.080307    0.538840    11.00000    0.03952    0.04471 =
         0.07018   -0.00331   -0.01560   -0.00388
AFIX  43
H44   2    0.912180    0.070210    0.513927    11.00000   -1.20000
AFIX   0
C45   1    0.754437    0.058593    0.531372    11.00000    0.04776    0.03975 =
         0.08106   -0.02254   -0.00561   -0.01748
C46   1    0.728400    0.056886    0.478164    11.00000    0.06368    0.05197 =
         0.06747    0.00229   -0.02465   -0.01890
C47   1    0.654342    0.015810    0.468662    11.00000    0.04613    0.06936 =
         0.06101    0.00419   -0.01482   -0.01783
AFIX  43
H47   2    0.646614   -0.030944    0.491229    11.00000   -1.20000
AFIX   0
C48   1    0.593490    0.043235    0.426919    11.00000    0.05573    0.06849 =
         0.07045   -0.00863   -0.01774   -0.02450
AFIX  43
H48   2    0.540709    0.016758    0.422884    11.00000   -1.20000
AFIX   0
C49   1    0.606674    0.107612    0.390954    11.00000    0.03730    0.03846 =
         0.06121    0.00046   -0.01471   -0.01210
C50   1    0.517784    0.156424    0.360294    11.00000    0.05027    0.04304 =
         0.05741   -0.00340   -0.01132    0.00121
C51   1    0.408691    0.151648    0.377677    11.00000    0.04765    0.04906 =
         0.05257   -0.00556   -0.01507   -0.00592
AFIX  43
H51   2    0.397086    0.105824    0.400291    11.00000   -1.20000
AFIX   0
C52   1    0.315643    0.210036    0.363881    11.00000    0.07919    0.05138 =
         0.05293   -0.00411   -0.01284   -0.02461
AFIX  43
H52   2    0.242721    0.204372    0.377002    11.00000   -1.20000
AFIX   0
C53   1    0.332715    0.278373    0.329622    11.00000    0.05168    0.06595 =
         0.05808   -0.00224   -0.02320   -0.01703
C54   1    0.240541    0.347714    0.324225    11.00000    0.04344    0.05563 =
         0.05865   -0.01376   -0.00856   -0.01224
C55   1    0.252295    0.415049    0.288820    11.00000    0.05279    0.05363 =
         0.05812   -0.00292   -0.01500    0.00279
AFIX  43
H55   2    0.317194    0.413128    0.263455    11.00000   -1.20000
AFIX   0
C56   1    0.167654    0.485637    0.290909    11.00000    0.06049    0.08660 =
         0.04389    0.00038   -0.01261   -0.02257
AFIX  43
H56   2    0.177347    0.530350    0.266467    11.00000   -1.20000
AFIX   0
C57   1    0.072459    0.492518    0.326498    11.00000    0.04420    0.05662 =
         0.07182   -0.01146   -0.03029   -0.01042
C58   1   -0.012324    0.567324    0.329299    11.00000    0.04128    0.07388 =
         0.05304   -0.01464   -0.00800   -0.01570
C59   1    0.017656    0.638712    0.319097    11.00000    0.03322    0.05828 =
         0.07679   -0.01278   -0.00696   -0.00093
AFIX  43
H59   2    0.093594    0.638757    0.308486    11.00000   -1.20000
AFIX   0
C60   1   -0.060504    0.708422    0.324140    11.00000    0.05243    0.05445 =
         0.05612    0.01130   -0.02649   -0.01688
AFIX  43
H60   2   -0.036792    0.755511    0.317415    11.00000   -1.20000
AFIX   0
C61   1   -0.172304    0.712834    0.338612    11.00000    0.03224    0.05677 =
         0.05441   -0.00730   -0.01728   -0.00303
C62   1   -0.203848    0.642298    0.346917    11.00000    0.03996    0.07215 =
         0.09380   -0.00776   -0.01719   -0.01440
AFIX  43
H62   2   -0.280282    0.642514    0.354515    11.00000   -1.20000
AFIX   0
C63   1   -0.121631    0.570899    0.343951    11.00000    0.04188    0.05226 =
         0.08375   -0.02659   -0.01059   -0.00300
AFIX  43
H63   2   -0.143982    0.523261    0.352619    11.00000   -1.20000
AFIX   0
C64   1    0.060298    0.427620    0.360037    11.00000    0.06953    0.04545 =
         0.10028    0.00494    0.01336   -0.01109
AFIX  43
H64   2   -0.007144    0.430189    0.383673    11.00000   -1.20000
AFIX   0
C65   1    0.143183    0.356150    0.361589    11.00000    0.04639    0.05739 =
         0.14312    0.00888   -0.00259   -0.01364
AFIX  43
H65   2    0.133411    0.313418    0.387954    11.00000   -1.20000
AFIX   0
C66   1    0.441054    0.277607    0.306419    11.00000    0.05439    0.06112 =
         0.08258    0.01589   -0.00721   -0.00187
AFIX  43
H66   2    0.453244    0.319032    0.279412    11.00000   -1.20000
AFIX   0
C67   1    0.533530    0.217668    0.321456    11.00000    0.06006    0.09186 =
         0.06401    0.01775   -0.00178   -0.02766
AFIX  43
H67   2    0.606463    0.219380    0.304934    11.00000   -1.20000
AFIX   0
C68   1    0.696862    0.137717    0.394983    11.00000    0.05827    0.04959 =
         0.06837   -0.00004   -0.00888   -0.01775
AFIX  43
H68   2    0.716896    0.176668    0.367879    11.00000   -1.20000
AFIX   0
C69   1    0.754387    0.112587    0.436027    11.00000    0.04708    0.04903 =
         0.08924   -0.01002   -0.01126   -0.01701
AFIX  43
H69   2    0.815395    0.133419    0.436586    11.00000   -1.20000
AFIX   0
C70   1    0.671931    0.058090    0.574592    11.00000    0.07128    0.06359 =
         0.08271   -0.00281   -0.01762   -0.03861
AFIX  43
H70   2    0.616375    0.031958    0.574148    11.00000   -1.20000
AFIX   0
C71   1    0.666788    0.093626    0.618030    11.00000    0.05468    0.04575 =
         0.06904    0.01030   -0.01814   -0.01708
AFIX  43
H71   2    0.607072    0.093496    0.646201    11.00000   -1.20000
AFIX   0
C72   1   -0.350967    0.786598    0.491773    11.00000    0.05834    0.07737 =
         0.04952   -0.00908   -0.01495   -0.01999
AFIX  43
H72   2   -0.321093    0.791015    0.521856    11.00000   -1.20000
AFIX   0
C73   1   -0.448862    0.766546    0.498058    11.00000    0.06006    0.09921 =
         0.05979   -0.00377   -0.00147   -0.02170
AFIX  43
H73   2   -0.490082    0.763408    0.532571    11.00000   -1.20000
AFIX   0
C74   1   -0.490811    0.750906    0.458429    11.00000    0.02878    0.06432 =
         0.08245   -0.00289   -0.00409   -0.00031
AFIX  43
H74   2   -0.556774    0.733243    0.464839    11.00000   -1.20000
AFIX   0
C75   1   -0.432261    0.761897    0.406273    11.00000    0.05361    0.08775 =
         0.07107   -0.00413   -0.03170   -0.01952
AFIX  43
H75   2   -0.461608    0.754604    0.376834    11.00000   -1.20000
AFIX   0

O4    4    0.016689    0.731598    0.186298    11.00000    0.06220    0.09800 =
         0.07528   -0.02160   -0.01341   -0.00730
AFIX 147
H4    2    0.033124    0.720448    0.217244    11.00000   -1.50000
AFIX   0
N2    3    0.239454    0.805849    0.063256    11.00000    0.07302    0.07181 =
         0.06944   -0.00833   -0.03132   -0.02363
C76   1    0.115944    0.735089    0.148800    11.00000    0.05367    0.08964 =
         0.05444   -0.00569   -0.00967   -0.02327
C77   1    0.085725    0.743862    0.095652    11.00000    0.05743    0.06586 =
         0.06554   -0.01560   -0.01939   -0.00663
C78   1    0.151917    0.777431    0.051975    11.00000    0.05695    0.05698 =
         0.05809   -0.01313   -0.01834   -0.01538
C79   1    0.225419    0.832216    0.112144    11.00000    0.06542    0.04529 =
         0.06377   -0.00790   -0.03829   -0.00442
C80   1    0.152785    0.803245    0.157033    11.00000    0.05549    0.06065 =
         0.05983   -0.01378   -0.03468    0.00268
C81   1    0.133443    0.835531    0.203617    11.00000    0.08012    0.06609 =
         0.06373   -0.01063   -0.03239   -0.00241
AFIX  43
H81   2    0.082859    0.819442    0.232469    11.00000   -1.20000
AFIX   0
C82   1    0.186168    0.890280    0.208672    11.00000    0.11188    0.09202 =
         0.07666   -0.01953   -0.06029    0.00170
AFIX  43
H82   2    0.171556    0.911726    0.241000    11.00000   -1.20000
AFIX   0
C83   1    0.261173    0.915210    0.167088    11.00000    0.11721    0.06372 =
         0.08228    0.00270   -0.06621   -0.00431
AFIX  43
H83   2    0.297623    0.952780    0.171665    11.00000   -1.20000
AFIX   0
C84   1    0.282823    0.885969    0.119607    11.00000    0.07010    0.05712 =
         0.08697   -0.01561   -0.03691    0.00127
AFIX  43
H84   2    0.335986    0.901754    0.091984    11.00000   -1.20000
AFIX   0
C85   1    0.344057    0.792967    0.029144    11.00000    0.06571    0.06449 =
         0.06898   -0.01427   -0.01163   -0.02320
C86   1    0.426015    0.726158    0.038342    11.00000    0.06884    0.04782 =
         0.06659   -0.00212   -0.02980   -0.00317
AFIX  43
H86   2    0.412654    0.689582    0.068626    11.00000   -1.20000
AFIX   0
C87   1    0.524701    0.708801    0.007178    11.00000    0.05440    0.06736 =
         0.08127   -0.01508   -0.02626    0.00207
AFIX  43
H87   2    0.576572    0.659753    0.014523    11.00000   -1.20000
AFIX   0
C88   1    0.550870    0.762748   -0.035879    11.00000    0.07320    0.05793 =
         0.06575   -0.00321   -0.03246   -0.01671
C89   1    0.465153    0.834019   -0.044940    11.00000    0.05143    0.05324 =
         0.09417    0.01007   -0.01919   -0.01705
AFIX  43
H89   2    0.478314    0.872180   -0.074236    11.00000   -1.20000
AFIX   0
C90   1    0.366222    0.848308   -0.012922    11.00000    0.05098    0.06016 =
         0.08830    0.00980   -0.02717   -0.01564
AFIX  43
H90   2    0.312069    0.896483   -0.019449    11.00000   -1.20000
AFIX   0
C91   1    0.654998    0.745559   -0.068013    11.00000    0.05294    0.05598 =
         0.09376   -0.01599   -0.02684   -0.01325
C92   1    0.673320    0.750552   -0.124474    11.00000    0.03424    0.04249 =
         0.10131    0.00589   -0.01405    0.00739
AFIX  43
H92   2    0.613311    0.778439   -0.143422    11.00000   -1.20000
AFIX   0
C93   1    0.771846    0.717596   -0.152482    11.00000    0.04931    0.10134 =
         0.09942    0.01215   -0.01093   -0.02789
AFIX  43
H93   2    0.777678    0.722877   -0.189981    11.00000   -1.20000
AFIX   0
C94   1    0.866708    0.675422   -0.127683    11.00000    0.05487    0.07140 =
         0.10347   -0.00918   -0.02217   -0.03050
C95   1    0.850069    0.676045   -0.073134    11.00000    0.07704    0.08889 =
         0.13035   -0.04211   -0.05142   -0.01340
AFIX  43
H95   2    0.912152    0.653707   -0.054517    11.00000   -1.20000
AFIX   0
C96   1    0.753628    0.705676   -0.045774    11.00000    0.06819    0.07821 =
         0.11225   -0.03417   -0.05278    0.00093
AFIX  43
H96   2    0.749695    0.699957   -0.008341    11.00000   -1.20000
AFIX   0
C97   1    0.966692    0.624211   -0.154005    11.00000    0.03498    0.07108 =
         0.13288   -0.00954   -0.01931   -0.02275
C98   1    0.960992    0.582445   -0.193293    11.00000    0.06100    0.10078 =
         0.06639   -0.00374   -0.00480   -0.02239
AFIX  43
H98   2    0.897142    0.595931   -0.210836    11.00000   -1.20000
AFIX   0
C99   1    1.051359    0.520230   -0.206325    11.00000    0.05649    0.13445 =
         0.05565   -0.00969   -0.01715   -0.01462
AFIX  43
H99   2    1.047021    0.491749   -0.233128    11.00000   -1.20000
AFIX   0
C100  1    1.148584    0.497167   -0.182104    11.00000    0.04615    0.07457 =
         0.09621   -0.01083   -0.02030   -0.02087
C101  1    1.152809    0.545698   -0.147232    11.00000    0.04679    0.08745 =
         0.12487   -0.02347   -0.02697   -0.01762
AFIX  43
H101  2    1.217319    0.534462   -0.130414    11.00000   -1.20000
AFIX   0
C102  1    1.065912    0.610590   -0.135781    11.00000    0.04958    0.08817 =
         0.14052   -0.02625   -0.02702   -0.01951
AFIX  43
H102  2    1.075893    0.645969   -0.114928    11.00000   -1.20000
AFIX   0
C103  1    1.222993    0.414765   -0.181119    11.00000    0.04372    0.09370 =
         0.05365   -0.01863   -0.00321   -0.01573
C104  1    1.205814    0.359203   -0.208629    11.00000    0.06522    0.11078 =
         0.04590   -0.00925   -0.00968   -0.03903
AFIX  43
H104  2    1.163670    0.375413   -0.237354    11.00000   -1.20000
AFIX   0
C105  1    1.252017    0.279695   -0.192830    11.00000    0.08389    0.08302 =
         0.05679   -0.02277    0.00058   -0.03389
AFIX  43
H105  2    1.238384    0.242090   -0.210636    11.00000   -1.20000
AFIX   0
C106  1    1.312973    0.255011   -0.154719    11.00000    0.06069    0.08216 =
         0.07059   -0.01829   -0.01444   -0.01996
C107  1    1.349707    0.310006   -0.132856    11.00000    0.08637    0.06362 =
         0.10253   -0.03061   -0.03366   -0.00956
AFIX  43
H107  2    1.404432    0.292959   -0.109617    11.00000   -1.20000
AFIX   0
C108  1    1.301890    0.389174   -0.147101    11.00000    0.09637    0.10974 =
         0.08617   -0.00429   -0.03071   -0.05444
AFIX  43
H108  2    1.324207    0.426849   -0.132983    11.00000   -1.20000
AFIX   0
C109  1    1.319525    0.175911   -0.122389    11.00000    0.05902    0.07333 =
         0.06894   -0.02577   -0.01295   -0.00790
C110  1    1.233593    0.141766   -0.118040    11.00000    0.06043    0.06932 =
         0.05882   -0.00735   -0.02889   -0.01195
AFIX  43
H110  2    1.190619    0.153568   -0.146332    11.00000   -1.20000
AFIX   0
C111  1    1.207140    0.090839   -0.074063    11.00000    0.03814    0.08780 =
         0.10119   -0.03219   -0.01896   -0.01801
AFIX  43
H111  2    1.146967    0.068171   -0.072553    11.00000   -1.20000
AFIX   0
C112  1    1.267672    0.072698   -0.032290    11.00000    0.06103    0.05766 =
         0.07815   -0.01277   -0.01853   -0.02034
C113  1    1.207640    0.053521    0.021490    11.00000    0.04758    0.04310 =
         0.08284   -0.00917   -0.03671    0.00712
C114  1    1.123415    0.015668    0.031800    11.00000    0.05323    0.05962 =
         0.09027   -0.01816   -0.03080   -0.00674
AFIX  43
H114  2    1.122152   -0.019716    0.008794    11.00000   -1.20000
AFIX   0
C115  1    1.040172    0.027918    0.075024    11.00000    0.06545    0.11921 =
         0.08338   -0.02137   -0.02045   -0.04563
AFIX  43
H115  2    0.983565    0.000742    0.080756    11.00000   -1.20000
AFIX   0
C116  1    1.037954    0.079589    0.110394    11.00000    0.05247    0.06094 =
         0.06580   -0.01587   -0.02508   -0.01002
C117  1    0.934795    0.118835    0.142292    11.00000    0.07236    0.07593 =
         0.05240    0.00197   -0.02832   -0.01341
C118  1    0.831184    0.115184    0.134805    11.00000    0.05735    0.05240 =
         0.10495   -0.00116   -0.01484   -0.01602
AFIX  43
H118  2    0.827088    0.073034    0.118292    11.00000   -1.20000
AFIX   0
C119  1    0.733527    0.168632    0.149713    11.00000    0.05914    0.06004 =
         0.11084    0.00632   -0.01542   -0.03227
AFIX  43
H119  2    0.664827    0.161848    0.144118    11.00000   -1.20000
AFIX   0
C120  1    0.734604    0.231978    0.172714    11.00000    0.05612    0.08211 =
         0.04594    0.00431   -0.01669   -0.02190
C121  1    0.636991    0.300721    0.176950    11.00000    0.03920    0.05303 =
         0.06484    0.00553   -0.01417   -0.00797
C122  1    0.629722    0.358267    0.208284    11.00000    0.03628    0.05715 =
         0.05584   -0.00531   -0.01698   -0.00267
AFIX  43
H122  2    0.684043    0.350273    0.231042    11.00000   -1.20000
AFIX   0
C123  1    0.542101    0.429073    0.206830    11.00000    0.05416    0.06187 =
         0.04834   -0.00650   -0.00750   -0.01712
AFIX  43
H123  2    0.539769    0.468402    0.227495    11.00000   -1.20000
AFIX   0
C124  1    0.461201    0.439545    0.175131    11.00000    0.05148    0.06214 =
         0.06127   -0.00644   -0.03004   -0.00452
C125  1    0.372480    0.515432    0.169872    11.00000    0.04753    0.06244 =
         0.05137   -0.00400   -0.01405   -0.02071
C126  1    0.387390    0.583916    0.181069    11.00000    0.04651    0.07707 =
         0.04918   -0.00102   -0.01871   -0.02364
AFIX  43
H126  2    0.455313    0.582957    0.192220    11.00000   -1.20000
AFIX   0
C127  1    0.308542    0.651926    0.176644    11.00000    0.05804    0.05566 =
         0.07501   -0.00649   -0.04227   -0.00838
AFIX  43
H127  2    0.321708    0.697828    0.184861    11.00000   -1.20000
AFIX   0
C128  1    0.206415    0.656347    0.159985    11.00000    0.04590    0.06369 =
         0.04648   -0.00699   -0.01972   -0.00644
C129  1    0.188503    0.587688    0.150398    11.00000    0.03629    0.07257 =
         0.07606   -0.00400   -0.01969   -0.02588
AFIX  43
H129  2    0.120760    0.587956    0.139370    11.00000   -1.20000
AFIX   0
C130  1    0.273406    0.516428    0.157334    11.00000    0.07366    0.06549 =
         0.07655    0.01913   -0.03996   -0.02472
AFIX  43
H130  2    0.259641    0.468619    0.152998    11.00000   -1.20000
AFIX   0
C131  1    0.466112    0.382526    0.144409    11.00000    0.08515    0.06403 =
         0.09058   -0.01292   -0.05257   -0.00952
AFIX  43
H131  2    0.411079    0.390394    0.122057    11.00000   -1.20000
AFIX   0
C132  1    0.552364    0.312935    0.146178    11.00000    0.09022    0.06885 =
         0.07811   -0.01394   -0.04514   -0.01503
AFIX  43
H132  2    0.552910    0.273484    0.125985    11.00000   -1.20000
AFIX   0
C133  1    0.836303    0.232968    0.185755    11.00000    0.05813    0.12764 =
         0.10658   -0.04746   -0.04792    0.01019
AFIX  43
H133  2    0.840381    0.273450    0.203903    11.00000   -1.20000
AFIX   0
C134  1    0.933544    0.173994    0.172110    11.00000    0.08480    0.12739 =
         0.11220   -0.05381   -0.05483    0.01713
AFIX  43
H134  2    1.000373    0.173062    0.184310    11.00000   -1.20000
AFIX   0
C135  1    1.132441    0.105962    0.105546    11.00000    0.06990    0.04969 =
         0.08080   -0.01096   -0.03819   -0.00427
AFIX  43
H135  2    1.141818    0.131518    0.132875    11.00000   -1.20000
AFIX   0
C136  1    1.214806    0.095968    0.061334    11.00000    0.06460    0.05756 =
         0.08569   -0.00277   -0.03075   -0.01952
AFIX  43
H136  2    1.276282    0.117953    0.058033    11.00000   -1.20000
AFIX   0
C137  1    1.366325    0.093468   -0.039494    11.00000    0.06443    0.07148 =
         0.08884   -0.00338   -0.03324   -0.02281
AFIX  43
H137  2    1.416354    0.072024   -0.014191    11.00000   -1.20000
AFIX   0
C138  1    1.394501    0.145675   -0.083457    11.00000    0.05230    0.09194 =
         0.10004   -0.03110   -0.02476   -0.01228
AFIX  43
H138  2    1.461994    0.160958   -0.087585    11.00000   -1.20000
AFIX   0
C139  1    0.133499    0.779083    0.001933    11.00000    0.08081    0.07924 =
         0.05231   -0.00747   -0.02543   -0.00329
AFIX  43
H139  2    0.181973    0.797578   -0.026937    11.00000   -1.20000
AFIX   0
C140  1    0.046107    0.754602   -0.008319    11.00000    0.07974    0.10792 =
         0.05532   -0.01068   -0.03526   -0.03439
AFIX  43
H140  2    0.033119    0.758300   -0.043790    11.00000   -1.20000
AFIX   0
C141  1   -0.022461    0.724665    0.033278    11.00000    0.04101    0.09447 =
         0.08650   -0.00904   -0.03882    0.00067
AFIX  43
H141  2   -0.081205    0.705965    0.026551    11.00000   -1.20000
AFIX   0
C142  1   -0.004909    0.722236    0.084178    11.00000    0.05765    0.09814 =
         0.07004   -0.02798   -0.02271   -0.01924
AFIX  43
H142  2   -0.055650    0.705387    0.112637    11.00000   -1.20000
AFIX   0
HKLF 4


REM  mj23640_0m_a.res in P-1
REM wR2 = 0.3501, GooF = S = 0.831, Restrained GooF = 0.832 for all data
REM R1 = 0.1515 for 9031 Fo > 4sig(Fo) and 0.2425 for all 20364 data
REM 1335 parameters refined using 19 restraints

END

WGHT      0.2000      0.0000

REM Highest difference peak  0.443,  deepest hole -0.454,  1-sigma level  0.081
Q1    1   1.0393  0.5864 -0.0969  11.00000  0.05    0.44
Q2    1   1.0583  0.6106 -0.0835  11.00000  0.05    0.42
Q3    1  -0.4987  0.8779  0.3126  11.00000  0.05    0.38
Q4    1   0.0214  0.8013  0.1566  11.00000  0.05    0.36
Q5    1   0.8150  0.8573 -0.2019  11.00000  0.05    0.35
Q6    1   0.3245  0.9784  0.1601  11.00000  0.05    0.35
Q7    1   0.8755  0.6369 -0.2037  11.00000  0.05    0.34
Q8    1   0.5823  0.1277  0.2272  11.00000  0.05    0.34
Q9    1   0.7583  0.8544 -0.2029  11.00000  0.05    0.34
Q10   1   0.7669  0.1036  0.1797  11.00000  0.05    0.33
Q11   1  -0.2972  0.9429  0.2816  11.00000  0.05    0.33
Q12   1   1.1307  0.5199 -0.1203  11.00000  0.05    0.33
Q13   1  -0.4791  0.8142  0.5379  11.00000  0.05    0.33
Q14   1   0.2169  0.6990  0.6778  11.00000  0.05    0.32
Q15   1   0.4716  0.5109  0.1987  11.00000  0.05    0.32
Q16   1   0.3211  0.5677  0.1605  11.00000  0.05    0.32
Q17   1  -0.2418  0.8722  0.5082  11.00000  0.05    0.32
;
_shelx_res_checksum              79079
_shelx_fab_file                  
;
-15 -8 1 -1.6308 -0.0060
-15 -7 1 -7.1461 0.0053
-15 -6 1 -2.1629 0.0109
-15 -6 2 1.0429 -0.0121
-15 -5 1 -3.9092 0.0080
-15 -5 2 3.8622 0.0026
-15 -4 1 2.4697 -0.0056
-15 -4 2 1.4386 0.0121
-15 -3 1 -6.4877 0.0019
-14 -12 1 3.3279 0.0170
-14 -12 2 2.1590 0.0033
-14 -11 1 -0.2124 0.0008
-14 -11 2 -0.0607 0.0026
-14 -11 3 0.1968 -0.0005
-14 -11 4 2.9090 0.0010
-14 -10 1 3.1914 -0.0061
-14 -10 2 -0.4032 -0.0038
-14 -10 3 -0.4815 0.0004
-14 -10 4 -0.2588 0.0024
-14 -10 5 3.6028 0.0039
-14 -9 1 0.9660 -0.0034
-14 -9 2 4.8036 0.0025
-14 -9 3 -3.0825 0.0009
-14 -9 4 1.2765 0.0019
-14 -9 5 5.8554 -0.0185
-14 -9 6 -2.9795 0.0010
-14 -8 1 3.3881 -0.0101
-14 -8 2 -3.8037 -0.0073
-14 -8 3 -3.4624 -0.0067
-14 -8 4 -1.3753 0.0060
-14 -8 5 0.2713 -0.0007
-14 -8 6 -0.5200 -0.0043
-14 -8 7 -3.3101 0.0001
-14 -7 1 2.3743 0.0180
-14 -7 2 5.0150 -0.0108
-14 -7 3 -2.2834 -0.0060
-14 -7 4 2.2153 -0.0070
-14 -7 5 -0.7458 0.0095
-14 -7 6 0.5079 0.0085
-14 -7 7 -3.5288 -0.0122
-14 -6 1 -1.9403 -0.0073
-14 -6 2 -3.2284 0.0390
-14 -6 3 3.0786 -0.0082
-14 -6 4 -3.0399 -0.0027
-14 -6 5 0.8267 -0.0059
-14 -6 6 -4.0552 -0.0016
-14 -6 7 -1.4826 -0.0020
-14 -6 8 -2.6610 -0.0090
-14 -5 1 -3.5140 -0.0043
-14 -5 2 -2.7716 -0.0027
-14 -5 3 -0.8587 -0.0001
-14 -5 4 0.5967 -0.0015
-14 -5 5 -1.0204 -0.0070
-14 -5 6 2.5682 0.0014
-14 -5 7 -5.3421 0.0105
-14 -5 8 2.1260 -0.0029
-14 -4 1 4.0014 -0.0175
-14 -4 2 -1.5489 0.0018
-14 -4 3 2.9577 0.0037
-14 -4 4 2.7313 0.0148
-14 -4 5 0.8529 -0.0016
-14 -4 6 3.7053 -0.0026
-14 -4 7 0.4870 0.0027
-14 -4 8 -1.4429 0.0028
-14 -3 1 -4.5061 0.0122
-14 -3 2 -3.6126 0.0031
-14 -3 3 1.0405 -0.0023
-14 -3 4 -1.9568 -0.0015
-14 -3 5 -2.9031 -0.0011
-14 -3 6 4.7120 -0.0048
-14 -3 7 1.3322 -0.0062
-14 -3 8 -2.3939 -0.0009
-14 -2 1 0.9112 0.0097
-14 -2 2 3.2700 -0.0008
-14 -2 3 -1.5114 -0.0078
-14 -2 4 3.8360 0.0030
-14 -2 5 -0.1353 0.0018
-14 -2 6 5.7546 -0.0014
-14 -2 7 -2.4836 -0.0066
-14 -1 1 4.4747 -0.0005
-14 -1 2 -1.4169 -0.0114
-14 -1 3 2.2502 0.0064
-14 -1 4 -0.4234 0.0035
-14 -1 5 4.0329 0.0033
-14 -1 6 1.6894 -0.0031
-14 -1 7 -0.4575 -0.0032
-14 0 1 -1.1266 -0.0113
-14 0 2 -1.4604 0.0164
-14 0 3 0.9230 0.0093
-14 0 4 4.9297 -0.0081
-14 0 5 -1.7415 -0.0072
-14 0 6 1.1429 0.0079
-14 1 1 2.8489 -0.0132
-14 1 2 -3.0228 0.0022
-14 1 3 -0.4950 0.0009
-14 1 4 -0.3216 -0.0148
-14 1 5 -0.6364 -0.0008
-14 2 1 4.3581 0.0088
-14 2 2 -0.1258 0.0055
-14 2 3 1.8055 -0.0030
-14 3 1 -5.6341 -0.0102
-13 -15 1 5.6880 -0.0029
-13 -14 1 -3.1808 0.0026
-13 -14 2 -0.0505 0.0179
-13 -14 3 -2.6223 -0.0043
-13 -14 4 1.0654 0.0019
-13 -13 1 -3.3575 0.0035
-13 -13 2 -2.7249 0.0001
-13 -13 3 -0.4283 -0.0103
-13 -13 4 -3.3026 -0.0090
-13 -13 5 0.5035 0.0057
-13 -12 1 -1.4562 -0.0072
-13 -12 2 -0.0713 0.0120
-13 -12 3 -2.4111 -0.0107
-13 -12 4 -0.0726 0.0076
-13 -12 5 4.2787 -0.0052
-13 -12 6 3.3271 0.0013
-13 -12 7 1.7657 -0.0011
-13 -11 1 -0.3942 -0.0144
-13 -11 2 0.6022 0.0013
-13 -11 3 -0.9475 0.0044
-13 -11 4 -0.0010 -0.0000
-13 -11 5 3.8988 -0.0015
-13 -11 6 -0.8039 -0.0004
-13 -11 7 -2.9333 -0.0055
-13 -11 8 2.4259 0.0079
-13 -10 1 -0.0381 -0.0016
-13 -10 2 0.4796 -0.0154
-13 -10 3 1.7755 0.0173
-13 -10 4 1.1541 0.0007
-13 -10 5 -2.3804 0.0017
-13 -10 6 0.9811 -0.0034
-13 -10 7 2.6149 -0.0044
-13 -10 8 4.3649 -0.0028
-13 -10 9 -3.4910 0.0038
-13 -9 1 1.9693 0.0254
-13 -9 2 5.1144 0.0069
-13 -9 3 1.3297 0.0094
-13 -9 4 2.8566 -0.0029
-13 -9 5 -0.8247 0.0042
-13 -9 6 -2.2465 0.0027
-13 -9 7 3.3167 0.0000
-13 -9 8 -1.3681 0.0104
-13 -9 9 1.1113 -0.0075
-13 -9 10 -0.3996 0.0023
-13 -8 1 0.1506 0.0214
-13 -8 2 -2.7607 0.0061
-13 -8 3 -0.0295 0.0015
-13 -8 4 -2.6767 0.0072
-13 -8 5 1.0460 0.0062
-13 -8 6 -2.8079 0.0049
-13 -8 7 0.0181 0.0011
-13 -8 8 1.9367 0.0037
-13 -8 9 -2.2192 -0.0031
-13 -8 10 3.8034 -0.0079
-13 -7 1 1.0672 -0.0043
-13 -7 2 -1.6967 -0.0110
-13 -7 3 -9.0879 0.0023
-13 -7 4 4.9334 -0.0053
-13 -7 5 3.0975 0.0053
-13 -7 6 2.9249 0.0013
-13 -7 7 -1.0974 0.0015
-13 -7 8 0.4708 -0.0024
-13 -7 9 0.5619 0.0001
-13 -7 10 1.9676 -0.0034
-13 -7 11 -2.8424 -0.0006
-13 -6 1 -3.8207 0.0080
-13 -6 2 -2.6904 0.0176
-13 -6 3 -4.4970 0.0116
-13 -6 4 -1.5277 -0.0084
-13 -6 5 -1.8716 -0.0044
-13 -6 6 -1.0933 0.0090
-13 -6 7 0.0941 0.0016
-13 -6 8 -1.8352 -0.0127
-13 -6 9 2.1888 -0.0011
-13 -6 10 2.8409 -0.0017
-13 -6 11 -3.0906 -0.0046
-13 -5 1 -3.6734 -0.0172
-13 -5 2 -1.7480 -0.0059
-13 -5 3 0.6879 -0.0004
-13 -5 4 3.7329 0.0038
-13 -5 5 0.0923 -0.0055
-13 -5 6 10.5107 0.0057
-13 -5 7 -2.7819 0.0082
-13 -5 8 -1.6395 -0.0081
-13 -5 9 -0.0691 0.0022
-13 -5 10 1.7530 -0.0026
-13 -5 11 2.7458 0.0037
-13 -5 12 1.6366 0.0045
-13 -4 1 -9.3482 0.0127
-13 -4 2 -1.3652 -0.0108
-13 -4 3 -6.1929 -0.0076
-13 -4 4 -3.8275 0.0096
-13 -4 5 5.4698 0.0081
-13 -4 6 -1.8719 -0.0057
-13 -4 7 -1.0442 -0.0002
-13 -4 8 -2.4474 0.0003
-13 -4 9 0.9999 0.0113
-13 -4 10 4.1000 -0.0040
-13 -4 11 2.6485 0.0023
-13 -4 12 -1.1353 0.0036
-13 -3 1 -2.4781 0.0002
-13 -3 2 -0.5942 -0.0074
-13 -3 3 2.6843 0.0027
-13 -3 4 4.1499 0.0068
-13 -3 5 0.4474 0.0026
-13 -3 6 4.8655 0.0059
-13 -3 7 1.6027 0.0007
-13 -3 8 -1.1283 -0.0010
-13 -3 9 -7.4147 0.0063
-13 -3 10 1.1333 0.0018
-13 -3 11 -1.1600 -0.0030
-13 -3 12 5.7417 -0.0028
-13 -2 1 -1.7446 0.0145
-13 -2 2 -1.2536 0.0098
-13 -2 3 -1.8147 0.0129
-13 -2 4 -1.5438 -0.0053
-13 -2 5 1.1367 0.0022
-13 -2 6 0.9414 0.0114
-13 -2 7 0.9594 0.0098
-13 -2 8 -4.3651 -0.0067
-13 -2 9 -0.4246 -0.0072
-13 -2 10 1.7573 0.0043
-13 -2 11 4.1282 0.0038
-13 -2 12 -0.5655 -0.0063
-13 -1 1 -2.1479 0.0102
-13 -1 2 -3.0451 -0.0070
-13 -1 3 -1.1536 -0.0055
-13 -1 4 0.1890 -0.0044
-13 -1 5 -3.3937 -0.0087
-13 -1 6 2.9582 -0.0046
-13 -1 7 3.0988 0.0136
-13 -1 8 3.4939 0.0017
-13 -1 9 -2.3078 -0.0070
-13 -1 10 0.4352 -0.0043
-13 -1 11 0.2225 0.0044
-13 0 1 1.3474 -0.0086
-13 0 2 -5.7210 0.0008
-13 0 3 -1.0597 0.0021
-13 0 4 -5.1041 0.0090
-13 0 5 3.6284 -0.0097
-13 0 6 -3.3390 -0.0055
-13 0 7 0.1777 0.0024
-13 0 8 -3.5484 0.0030
-13 0 9 2.0305 0.0106
-13 0 10 -3.1916 -0.0028
-13 0 11 2.9339 0.0005
-13 1 1 -0.5946 0.0133
-13 1 2 -1.3986 -0.0049
-13 1 3 -1.1045 0.0020
-13 1 4 0.9772 -0.0002
-13 1 5 2.2823 0.0017
-13 1 6 3.1404 0.0009
-13 1 7 -10.8801 -0.0055
-13 1 8 4.1519 -0.0017
-13 1 9 -4.4993 0.0038
-13 1 10 5.0632 -0.0040
-13 2 1 3.1112 -0.0054
-13 2 2 -5.0148 -0.0005
-13 2 3 -3.7170 -0.0063
-13 2 4 -1.0302 0.0007
-13 2 5 2.4383 -0.0003
-13 2 6 0.0100 0.0064
-13 2 7 3.3881 -0.0026
-13 2 8 0.0670 0.0031
-13 2 9 3.1267 0.0027
-13 3 1 1.2432 -0.0002
-13 3 2 -0.5606 0.0053
-13 3 3 -6.8431 0.0090
-13 3 4 -0.0259 -0.0022
-13 3 5 -5.7835 -0.0115
-13 3 6 -0.8913 0.0064
-13 3 7 -5.5195 -0.0010
-13 3 8 1.7903 0.0057
-13 4 1 3.1505 -0.0049
-13 4 2 -4.1490 0.0134
-13 4 3 -3.1434 -0.0007
-13 4 4 -1.2132 -0.0097
-13 4 5 -0.2063 -0.0013
-13 4 6 2.5611 0.0036
-13 4 7 3.5094 -0.0037
-13 5 1 2.3230 0.0057
-13 5 2 4.6854 0.0075
-13 5 3 -4.5196 -0.0081
-13 5 4 1.1245 -0.0055
-13 5 5 -8.3931 0.0040
-13 6 1 7.5001 0.0063
-12 -16 1 1.4501 0.0074
-12 -16 2 3.2587 -0.0095
-12 -16 3 -1.4243 -0.0005
-12 -15 1 2.7705 -0.0225
-12 -15 2 -2.1346 -0.0138
-12 -15 3 -4.2238 0.0053
-12 -15 4 -5.1370 0.0077
-12 -15 5 0.3061 0.0025
-12 -15 6 -5.4388 -0.0013
-12 -14 1 1.5024 0.0195
-12 -14 2 0.5002 -0.0054
-12 -14 3 1.8961 0.0048
-12 -14 4 6.5343 -0.0132
-12 -14 5 -1.7243 -0.0022
-12 -14 6 1.6769 0.0141
-12 -14 7 -2.0144 0.0005
-12 -13 1 -1.0501 -0.0157
-12 -13 2 -0.7404 0.0171
-12 -13 3 -1.6062 0.0113
-12 -13 4 -2.5864 0.0050
-12 -13 5 -3.9302 -0.0040
-12 -13 6 -1.3235 0.0097
-12 -13 7 2.4753 0.0066
-12 -13 8 -3.8887 -0.0049
-12 -13 9 2.8716 0.0025
-12 -12 1 3.0784 0.0087
-12 -12 2 3.4197 -0.0203
-12 -12 3 4.4203 -0.0069
-12 -12 4 3.8709 -0.0006
-12 -12 5 -0.7126 0.0060
-12 -12 6 1.0857 -0.0002
-12 -12 7 -3.3797 0.0028
-12 -12 8 4.5476 -0.0011
-12 -12 9 -1.1474 -0.0023
-12 -12 10 -1.4033 0.0047
-12 -11 1 -3.3326 0.0110
-12 -11 2 -2.9527 -0.0071
-12 -11 3 -2.7370 -0.0068
-12 -11 4 -1.4588 0.0046
-12 -11 5 -1.7328 -0.0089
-12 -11 6 -6.0107 -0.0023
-12 -11 7 -0.3446 -0.0081
-12 -11 8 1.3832 0.0019
-12 -11 9 4.3238 0.0038
-12 -11 10 0.7960 -0.0056
-12 -11 11 0.8982 -0.0057
-12 -10 1 6.5264 -0.0108
-12 -10 2 3.7278 0.0055
-12 -10 3 3.7547 -0.0127
-12 -10 4 6.0583 0.0027
-12 -10 5 3.9644 -0.0042
-12 -10 6 3.1082 0.0069
-12 -10 7 4.3003 -0.0013
-12 -10 8 2.4485 -0.0004
-12 -10 9 -0.7713 -0.0004
-12 -10 10 3.9376 -0.0027
-12 -10 11 2.3222 -0.0062
-12 -10 12 -0.8547 -0.0001
-12 -9 1 -1.2973 0.0183
-12 -9 2 -0.5400 -0.0112
-12 -9 3 -1.6093 0.0103
-12 -9 4 4.5512 -0.0101
-12 -9 5 -5.9277 -0.0009
-12 -9 6 2.6474 0.0098
-12 -9 7 -1.1114 0.0016
-12 -9 8 0.5063 0.0012
-12 -9 9 -1.4662 -0.0020
-12 -9 10 -0.5126 0.0039
-12 -9 11 -2.5380 0.0030
-12 -9 12 -4.0656 -0.0011
-12 -9 13 1.4034 -0.0060
-12 -8 1 -3.2443 -0.0058
-12 -8 2 3.7801 -0.0140
-12 -8 3 4.4679 0.0070
-12 -8 4 3.2728 0.0038
-12 -8 5 2.3558 -0.0040
-12 -8 6 -6.2274 -0.0070
-12 -8 7 1.4400 0.0049
-12 -8 8 -1.7703 0.0072
-12 -8 9 1.9144 -0.0030
-12 -8 10 2.2833 0.0014
-12 -8 11 2.1839 -0.0023
-12 -8 12 -1.6789 0.0064
-12 -8 13 4.9602 -0.0053
-12 -7 1 3.1941 0.0089
-12 -7 2 1.1348 0.0269
-12 -7 3 1.4647 -0.0181
-12 -7 4 5.0500 0.0077
-12 -7 5 -2.0299 -0.0049
-12 -7 6 -5.3237 -0.0050
-12 -7 7 -3.1428 0.0111
-12 -7 8 1.4134 -0.0005
-12 -7 9 1.2859 0.0007
-12 -7 10 -5.7826 -0.0087
-12 -7 11 -0.6149 -0.0053
-12 -7 12 -1.9101 0.0024
-12 -7 13 -4.6538 -0.0027
-12 -7 14 6.0729 -0.0100
-12 -6 1 0.1588 0.0207
-12 -6 2 2.2385 0.0393
-12 -6 3 0.5776 -0.0137
-12 -6 4 1.7694 0.0067
-12 -6 5 1.0851 0.0057
-12 -6 6 -6.9028 -0.0048
-12 -6 7 -6.2083 -0.0034
-12 -6 8 -2.8765 -0.0042
-12 -6 9 -2.9863 0.0039
-12 -6 10 0.2211 -0.0040
-12 -6 11 2.7791 -0.0045
-12 -6 12 0.2814 -0.0038
-12 -6 13 2.3138 -0.0028
-12 -6 14 0.1873 -0.0004
-12 -5 1 3.4468 -0.0120
-12 -5 2 -3.0500 -0.0246
-12 -5 3 5.7166 0.0117
-12 -5 4 4.0173 -0.0034
-12 -5 5 -3.3844 -0.0162
-12 -5 6 1.5560 0.0010
-12 -5 7 -2.7866 -0.0022
-12 -5 8 0.6669 0.0057
-12 -5 9 -0.3595 -0.0056
-12 -5 10 -4.3689 0.0022
-12 -5 11 2.6079 0.0029
-12 -5 12 -2.0294 0.0024
-12 -5 13 -2.8756 0.0032
-12 -5 14 -0.9148 -0.0022
-12 -5 15 -1.5129 0.0024
-12 -4 1 -6.5012 -0.0071
-12 -4 2 1.0247 0.0239
-12 -4 3 -1.8086 -0.0159
-12 -4 4 -6.3386 -0.0031
-12 -4 5 -3.9393 -0.0018
-12 -4 6 0.0022 0.0017
-12 -4 7 -0.2670 0.0021
-12 -4 8 -0.9399 -0.0038
-12 -4 9 0.4612 0.0073
-12 -4 10 0.4938 0.0005
-12 -4 11 5.6748 -0.0068
-12 -4 12 7.4246 -0.0014
-12 -4 13 1.9890 0.0076
-12 -4 14 3.4819 0.0033
-12 -4 15 -2.2564 -0.0033
-12 -3 1 6.7142 0.0207
-12 -3 2 1.9300 0.0098
-12 -3 3 9.4190 0.0045
-12 -3 4 -0.6267 -0.0230
-12 -3 5 -2.0305 0.0086
-12 -3 6 2.2526 -0.0054
-12 -3 7 -0.6775 0.0000
-12 -3 8 1.1631 -0.0027
-12 -3 9 -1.6193 -0.0003
-12 -3 10 -6.3229 0.0071
-12 -3 11 0.4196 0.0031
-12 -3 12 0.0157 -0.0041
-12 -3 13 -0.1470 0.0134
-12 -3 14 -2.9220 -0.0035
-12 -3 15 -4.6375 -0.0059
-12 -2 1 -4.1575 -0.0005
-12 -2 2 2.4861 0.0075
-12 -2 3 -4.5460 -0.0024
-12 -2 4 4.4978 0.0051
-12 -2 5 1.3225 -0.0098
-12 -2 6 3.2471 0.0071
-12 -2 7 0.2410 0.0111
-12 -2 8 3.6810 0.0046
-12 -2 9 1.7324 0.0041
-12 -2 10 -0.7565 0.0039
-12 -2 11 1.2837 0.0062
-12 -2 12 4.2482 -0.0051
-12 -2 13 -1.0144 0.0003
-12 -2 14 0.3073 -0.0012
-12 -2 15 -3.7036 -0.0077
-12 -1 1 6.1429 0.0055
-12 -1 2 1.0489 0.0175
-12 -1 3 4.9269 0.0106
-12 -1 4 -4.9859 0.0160
-12 -1 5 -3.4697 0.0002
-12 -1 6 6.2409 0.0023
-12 -1 7 -0.2401 -0.0027
-12 -1 8 2.6720 0.0037
-12 -1 9 -0.7979 0.0001
-12 -1 10 2.1437 -0.0113
-12 -1 11 2.6116 -0.0058
-12 -1 12 1.6367 -0.0057
-12 -1 13 -0.3348 0.0034
-12 -1 14 0.6854 0.0061
-12 -1 15 -3.1410 -0.0009
-12 0 1 4.5355 0.0084
-12 0 2 4.4277 -0.0163
-12 0 3 -0.7749 0.0059
-12 0 4 3.1401 -0.0014
-12 0 5 -2.3784 -0.0075
-12 0 6 4.6104 -0.0093
-12 0 7 -0.0052 -0.0061
-12 0 8 3.3558 0.0011
-12 0 9 -0.9153 0.0002
-12 0 10 -4.0399 -0.0004
-12 0 11 -1.6531 0.0023
-12 0 12 -1.4742 0.0070
-12 0 13 -1.5640 -0.0049
-12 0 14 -0.1779 -0.0023
-12 1 1 8.6624 0.0285
-12 1 2 -5.4710 0.0152
-12 1 3 -1.5808 0.0213
-12 1 4 -1.9755 0.0065
-12 1 5 6.9868 -0.0080
-12 1 6 3.4119 0.0145
-12 1 7 6.8870 -0.0074
-12 1 8 1.5867 -0.0065
-12 1 9 -0.4019 -0.0058
-12 1 10 -0.8274 0.0028
-12 1 11 1.5762 0.0030
-12 1 12 -5.2182 -0.0014
-12 1 13 3.8190 -0.0013
-12 1 14 -2.3463 0.0052
-12 2 1 1.5291 0.0061
-12 2 2 2.1331 -0.0251
-12 2 3 0.3268 -0.0055
-12 2 4 -1.9641 -0.0072
-12 2 5 -5.7846 -0.0029
-12 2 6 2.9403 0.0059
-12 2 7 0.6341 0.0118
-12 2 8 -1.0476 0.0036
-12 2 9 -7.0387 -0.0054
-12 2 10 0.3090 0.0020
-12 2 11 3.9990 0.0026
-12 2 12 4.3577 0.0022
-12 2 13 -2.8661 -0.0077
-12 3 1 -0.6587 0.0298
-12 3 2 1.6452 -0.0131
-12 3 3 -0.4226 0.0090
-12 3 4 -5.4153 -0.0085
-12 3 5 0.0178 0.0009
-12 3 6 1.0195 -0.0055
-12 3 7 0.3941 -0.0018
-12 3 8 0.2938 0.0015
-12 3 9 -2.2448 -0.0101
-12 3 10 1.3596 0.0003
-12 3 11 -0.2240 -0.0026
-12 3 12 -0.9929 0.0000
-12 3 13 0.1191 -0.0013
-12 4 1 3.6516 0.0048
-12 4 2 8.1486 -0.0015
-12 4 3 -0.4825 0.0039
-12 4 4 0.3698 0.0126
-12 4 5 1.1216 0.0079
-12 4 6 0.3322 -0.0026
-12 4 7 -1.9408 -0.0027
-12 4 8 -3.6448 0.0054
-12 4 9 -4.7348 -0.0055
-12 4 10 -2.2273 -0.0073
-12 4 11 -0.6941 -0.0043
-12 4 12 1.8487 0.0027
-12 5 1 -2.7981 -0.0162
-12 5 2 -0.1783 -0.0023
-12 5 3 -1.8156 -0.0086
-12 5 4 0.0298 -0.0041
-12 5 5 -6.4089 0.0089
-12 5 6 -0.3491 -0.0002
-12 5 7 -3.4807 -0.0057
-12 5 8 0.9524 -0.0016
-12 5 9 -0.1417 0.0070
-12 5 10 0.8145 -0.0024
-12 6 1 -2.5912 -0.0116
-12 6 2 4.3160 -0.0040
-12 6 3 3.2912 -0.0033
-12 6 4 -0.1191 -0.0130
-12 6 5 -0.9781 0.0031
-12 6 6 2.8977 -0.0027
-12 6 7 -1.8484 -0.0008
-12 6 8 -1.1566 -0.0044
-12 6 9 -1.3077 0.0047
-12 7 1 0.4923 -0.0138
-12 7 2 0.4094 -0.0051
-12 7 3 1.0148 -0.0046
-12 7 4 -3.8688 -0.0097
-12 7 5 -0.4382 0.0043
-12 7 6 1.0932 0.0049
-12 7 7 -2.2197 0.0062
-12 8 1 -1.3115 -0.0091
-12 8 2 3.9160 0.0002
-12 8 3 1.1900 -0.0144
-12 8 4 2.3324 0.0041
-11 -18 1 1.1017 -0.0059
-11 -17 1 -1.4193 -0.0009
-11 -17 2 -0.3488 0.0090
-11 -17 3 3.2864 0.0050
-11 -17 4 -4.1252 -0.0049
-11 -16 1 0.3470 0.0148
-11 -16 2 1.4045 0.0144
-11 -16 3 -3.4162 0.0034
-11 -16 4 2.3184 -0.0026
-11 -16 5 5.4691 -0.0059
-11 -16 6 5.0437 0.0019
-11 -16 7 -3.8532 -0.0009
-11 -15 1 -1.0191 0.0147
-11 -15 2 0.3729 0.0135
-11 -15 3 -2.9038 0.0004
-11 -15 4 2.8405 0.0080
-11 -15 5 0.0873 0.0005
-11 -15 6 -3.9252 -0.0062
-11 -15 7 -0.9612 0.0023
-11 -15 8 -1.1965 -0.0034
-11 -15 9 -1.7729 0.0015
-11 -14 1 -1.5829 0.0099
-11 -14 2 -0.1588 -0.0253
-11 -14 3 3.6889 -0.0040
-11 -14 4 2.2132 0.0017
-11 -14 5 -6.9671 0.0003
-11 -14 6 -2.2755 0.0024
-11 -14 7 1.6857 -0.0067
-11 -14 8 -1.1003 0.0017
-11 -14 9 -1.4977 0.0026
-11 -14 10 -3.3425 0.0013
-11 -13 1 1.1934 -0.0045
-11 -13 2 -2.9960 0.0318
-11 -13 3 -0.2743 -0.0074
-11 -13 4 1.7598 0.0039
-11 -13 5 -0.8986 -0.0178
-11 -13 6 2.6794 0.0002
-11 -13 7 0.1656 0.0002
-11 -13 8 -0.4037 0.0012
-11 -13 9 -1.0176 -0.0077
-11 -13 10 -1.4762 0.0057
-11 -13 11 -2.4142 0.0056
-11 -12 1 -6.0900 -0.0027
-11 -12 2 -0.6717 0.0057
-11 -12 3 1.9985 -0.0032
-11 -12 4 1.5529 0.0014
-11 -12 5 -5.3238 0.0079
-11 -12 6 0.0690 -0.0085
-11 -12 7 -2.9406 0.0045
-11 -12 8 2.1634 0.0058
-11 -12 9 0.0001 -0.0015
-11 -12 10 -0.9531 0.0035
-11 -12 11 1.2292 0.0018
-11 -12 12 -0.8709 -0.0033
-11 -12 13 6.1612 0.0010
-11 -11 1 -3.2916 0.0271
-11 -11 2 2.4150 0.0060
-11 -11 3 1.1546 0.0018
-11 -11 4 -3.8171 -0.0128
-11 -11 5 -0.1962 0.0158
-11 -11 6 -1.6611 0.0004
-11 -11 7 -2.8975 -0.0077
-11 -11 8 -3.6754 0.0002
-11 -11 9 -0.0372 0.0051
-11 -11 10 -6.6640 -0.0026
-11 -11 11 3.1464 -0.0083
-11 -11 12 0.5627 0.0001
-11 -11 13 2.8915 0.0062
-11 -11 14 -1.3984 0.0055
-11 -10 1 -3.0374 -0.0036
-11 -10 2 1.1247 0.0154
-11 -10 3 -0.7785 -0.0027
-11 -10 4 3.2162 0.0019
-11 -10 5 3.4041 -0.0010
-11 -10 6 3.4351 0.0067
-11 -10 7 -1.3444 -0.0056
-11 -10 8 9.6710 0.0043
-11 -10 9 1.3067 -0.0044
-11 -10 10 0.8484 0.0068
-11 -10 11 0.3536 -0.0034
-11 -10 12 2.4478 -0.0059
-11 -10 13 3.3595 -0.0001
-11 -10 14 1.2747 -0.0002
-11 -9 1 -3.8799 -0.0030
-11 -9 2 -2.3883 -0.0101
-11 -9 3 0.2193 -0.0012
-11 -9 4 -1.2223 -0.0133
-11 -9 5 -0.1264 -0.0093
-11 -9 6 -7.3778 -0.0057
-11 -9 7 -0.6797 0.0009
-11 -9 8 2.1056 -0.0008
-11 -9 9 2.4825 0.0023
-11 -9 10 1.7846 -0.0003
-11 -9 11 -0.8288 0.0007
-11 -9 12 0.1245 -0.0008
-11 -9 13 -0.0153 0.0039
-11 -9 14 -3.2669 0.0080
-11 -9 15 -1.7161 -0.0064
-11 -8 1 -0.1082 -0.0306
-11 -8 2 -2.7083 -0.0110
-11 -8 3 -2.9948 0.0106
-11 -8 4 6.6138 -0.0140
-11 -8 5 2.0620 -0.0053
-11 -8 6 1.7223 -0.0054
-11 -8 7 2.1697 0.0052
-11 -8 8 2.8414 0.0034
-11 -8 9 -1.2673 0.0002
-11 -8 10 0.9654 -0.0019
-11 -8 11 0.8572 0.0020
-11 -8 12 -1.1661 0.0031
-11 -8 13 -2.7484 0.0033
-11 -8 14 2.5969 -0.0006
-11 -8 15 -1.3694 -0.0019
-11 -8 16 3.9358 -0.0015
-11 -7 1 0.7676 -0.0005
-11 -7 2 0.8891 -0.0053
-11 -7 3 2.5581 0.0107
-11 -7 4 6.8296 0.0126
-11 -7 5 1.0807 0.0069
-11 -7 6 2.4970 0.0199
-11 -7 7 -0.0498 -0.0052
-11 -7 8 7.9025 0.0050
-11 -7 9 -4.1998 0.0064
-11 -7 10 0.0893 -0.0020
-11 -7 11 1.3332 -0.0015
-11 -7 12 -0.3720 -0.0043
-11 -7 13 -0.3052 -0.0038
-11 -7 14 -4.5726 0.0038
-11 -7 15 -3.3171 -0.0024
-11 -7 16 -2.9642 -0.0039
-11 -6 1 -2.4973 0.0128
-11 -6 2 -0.2293 -0.0061
-11 -6 3 -3.6384 0.0105
-11 -6 4 -2.3689 -0.0062
-11 -6 5 1.9790 0.0108
-11 -6 6 -2.2478 0.0045
-11 -6 7 3.8722 -0.0021
-11 -6 8 1.0212 0.0051
-11 -6 9 -0.0548 0.0019
-11 -6 10 0.5429 -0.0028
-11 -6 11 2.1994 -0.0001
-11 -6 12 3.4234 -0.0079
-11 -6 13 0.0813 -0.0029
-11 -6 14 4.4464 -0.0002
-11 -6 15 2.1170 0.0037
-11 -6 16 0.8314 -0.0057
-11 -6 17 4.2375 -0.0036
-11 -5 1 1.6485 0.0085
-11 -5 2 1.1920 0.0069
-11 -5 3 0.8675 0.0135
-11 -5 4 2.9659 -0.0042
-11 -5 5 0.0285 -0.0092
-11 -5 6 2.2481 -0.0175
-11 -5 7 -2.7849 0.0078
-11 -5 8 2.2994 -0.0020
-11 -5 9 -1.4978 -0.0052
-11 -5 10 4.1831 -0.0124
-11 -5 11 -0.7706 0.0109
-11 -5 12 1.9604 0.0064
-11 -5 13 -1.8827 -0.0049
-11 -5 14 0.9149 0.0005
-11 -5 15 -0.5493 0.0021
-11 -5 16 -2.6846 0.0056
-11 -5 17 -0.3411 -0.0009
-11 -4 1 -0.0226 0.0024
-11 -4 2 -2.3420 0.0251
-11 -4 3 -4.0779 0.0110
-11 -4 4 0.0047 0.0030
-11 -4 5 -4.1137 -0.0074
-11 -4 6 0.6245 0.0111
-11 -4 7 -1.2827 0.0052
-11 -4 8 -3.1982 -0.0003
-11 -4 9 -7.4880 0.0024
-11 -4 10 -2.5299 -0.0069
-11 -4 11 -2.3352 0.0003
-11 -4 12 5.7396 -0.0031
-11 -4 13 -0.4285 -0.0017
-11 -4 14 -1.8597 -0.0000
-11 -4 15 3.8592 0.0018
-11 -4 16 1.9241 0.0057
-11 -4 17 3.0664 -0.0005
-11 -3 1 -4.1473 0.0246
-11 -3 2 -5.0704 0.0078
-11 -3 3 1.4545 0.0061
-11 -3 4 -2.0759 -0.0156
-11 -3 5 3.7545 0.0091
-11 -3 6 0.3351 -0.0007
-11 -3 7 4.0734 -0.0068
-11 -3 8 2.2652 -0.0004
-11 -3 9 1.7079 0.0046
-11 -3 10 -2.5690 0.0051
-11 -3 11 1.9107 -0.0026
-11 -3 12 -0.7536 0.0018
-11 -3 13 2.4875 0.0027
-11 -3 14 -4.6344 0.0036
-11 -3 15 4.9481 0.0014
-11 -3 16 -0.5555 -0.0036
-11 -3 17 0.2561 -0.0009
-11 -2 1 -0.7707 0.0105
-11 -2 2 -1.3578 -0.0308
-11 -2 3 1.5965 -0.0140
-11 -2 4 1.5553 -0.0143
-11 -2 5 -5.2617 -0.0006
-11 -2 6 -2.7970 -0.0073
-11 -2 7 1.3853 0.0061
-11 -2 8 1.3529 0.0065
-11 -2 9 -2.0820 0.0073
-11 -2 10 -10.7044 -0.0009
-11 -2 11 -6.2962 0.0048
-11 -2 12 1.1116 0.0017
-11 -2 13 2.5396 -0.0005
-11 -2 14 2.9154 0.0015
-11 -2 15 1.3120 -0.0042
-11 -2 16 -4.2478 0.0007
-11 -2 17 0.3509 -0.0068
-11 -1 1 -1.4897 0.0270
-11 -1 2 5.6769 0.0048
-11 -1 3 0.4249 -0.0081
-11 -1 4 -6.6669 0.0089
-11 -1 5 6.3280 -0.0046
-11 -1 6 2.0534 0.0037
-11 -1 7 -0.0416 0.0094
-11 -1 8 -3.0088 -0.0042
-11 -1 9 -3.6402 0.0018
-11 -1 10 1.8145 0.0010
-11 -1 11 -3.0312 -0.0044
-11 -1 12 -2.5423 -0.0031
-11 -1 13 5.0262 -0.0026
-11 -1 14 2.4112 0.0030
-11 -1 15 -1.2022 -0.0000
-11 -1 16 -1.3317 -0.0031
-11 -1 17 2.6411 0.0021
-11 0 1 3.8837 -0.0028
-11 0 2 0.1500 -0.0245
-11 0 3 0.6472 0.0154
-11 0 4 2.0911 0.0117
-11 0 5 0.3947 0.0043
-11 0 6 -0.2214 0.0074
-11 0 7 0.2205 0.0124
-11 0 8 1.4423 0.0049
-11 0 9 0.0519 -0.0071
-11 0 10 -0.2203 -0.0033
-11 0 11 -1.0314 -0.0073
-11 0 12 3.1625 0.0005
-11 0 13 -2.0462 -0.0033
-11 0 14 1.8403 -0.0077
-11 0 15 3.9052 0.0048
-11 0 16 3.9664 0.0046
-11 0 17 -1.0662 0.0023
-11 1 1 -0.0234 0.0049
-11 1 2 -0.8709 0.0165
-11 1 3 0.7403 -0.0007
-11 1 4 2.9378 -0.0068
-11 1 5 -0.6286 -0.0015
-11 1 6 6.1894 0.0186
-11 1 7 -4.0895 -0.0086
-11 1 8 2.5252 -0.0070
-11 1 9 -7.0054 -0.0053
-11 1 10 -2.5767 0.0031
-11 1 11 5.3644 -0.0010
-11 1 12 -0.4360 0.0004
-11 1 13 1.4813 0.0097
-11 1 14 -2.2433 -0.0034
-11 1 15 3.3227 -0.0005
-11 1 16 -1.3952 -0.0012
-11 1 17 0.9831 0.0003
-11 2 1 -3.0445 0.0203
-11 2 2 -4.3611 0.0060
-11 2 3 1.9600 -0.0040
-11 2 4 -11.5274 -0.0111
-11 2 5 -3.5738 -0.0082
-11 2 6 0.8848 -0.0036
-11 2 7 -0.7231 0.0051
-11 2 8 -2.0577 0.0063
-11 2 9 -1.0756 -0.0076
-11 2 10 1.0755 0.0118
-11 2 11 -2.0261 0.0024
-11 2 12 1.0413 0.0039
-11 2 13 -1.3609 -0.0020
-11 2 14 0.2756 -0.0047
-11 2 15 -2.5859 0.0040
-11 2 16 -0.2297 0.0064
-11 3 1 1.9470 -0.0137
-11 3 2 3.8994 -0.0154
-11 3 3 -4.3977 0.0013
-11 3 4 -3.4213 0.0093
-11 3 5 -7.2417 0.0115
-11 3 6 0.9190 -0.0024
-11 3 7 1.9874 0.0080
-11 3 8 1.8869 0.0003
-11 3 9 2.1735 0.0061
-11 3 10 -2.5679 0.0053
-11 3 11 1.0766 0.0019
-11 3 12 -1.0973 0.0031
-11 3 13 -0.4900 -0.0007
-11 3 14 1.3499 -0.0044
-11 3 15 4.2029 -0.0060
-11 3 16 -2.0327 -0.0046
-11 4 1 0.9647 0.0030
-11 4 2 3.5528 0.0060
-11 4 3 -1.0626 -0.0133
-11 4 4 -1.2929 0.0178
-11 4 5 -1.7913 0.0121
-11 4 6 4.3763 -0.0026
-11 4 7 1.5323 -0.0008
-11 4 8 5.9730 -0.0008
-11 4 9 -1.8725 0.0055
-11 4 10 -1.1198 0.0027
-11 4 11 -0.6569 0.0002
-11 4 12 -0.3030 -0.0041
-11 4 13 -3.8649 0.0036
-11 4 14 -0.9296 0.0030
-11 4 15 -5.9664 0.0082
-11 5 1 -4.0299 0.0127
-11 5 2 0.5769 -0.0111
-11 5 3 0.3599 -0.0161
-11 5 4 0.2607 -0.0009
-11 5 5 -3.6376 -0.0092
-11 5 6 -1.0902 -0.0091
-11 5 7 0.0101 0.0001
-11 5 8 1.6122 -0.0024
-11 5 9 1.1429 -0.0019
-11 5 10 -6.0291 0.0018
-11 5 11 -3.8685 0.0053
-11 5 12 -1.0638 -0.0005
-11 5 13 -2.4447 -0.0055
-11 5 14 1.0397 0.0049
-11 6 1 4.0795 -0.0043
-11 6 2 0.1353 0.0083
-11 6 3 3.2936 -0.0081
-11 6 4 5.8992 -0.0067
-11 6 5 2.2822 -0.0146
-11 6 6 -0.8824 -0.0048
-11 6 7 0.9093 -0.0054
-11 6 8 -0.7221 -0.0035
-11 6 9 0.6168 -0.0075
-11 6 10 2.4728 0.0004
-11 6 11 -1.9915 0.0005
-11 6 12 2.6997 0.0019
-11 6 13 3.2351 -0.0040
-11 7 1 -7.0085 0.0019
-11 7 2 -0.1020 0.0016
-11 7 3 -3.3983 0.0049
-11 7 4 4.3626 0.0154
-11 7 5 -4.3324 -0.0014
-11 7 6 3.1154 -0.0041
-11 7 7 4.1845 -0.0048
-11 7 8 -5.0088 0.0080
-11 7 9 0.6442 0.0048
-11 7 10 -8.3150 -0.0049
-11 7 11 -1.0176 0.0003
-11 7 12 -7.6418 0.0012
-11 8 1 -1.7462 0.0141
-11 8 2 -2.1086 0.0009
-11 8 3 3.8614 0.0012
-11 8 4 3.0920 0.0042
-11 8 5 1.1621 0.0093
-11 8 6 3.0064 0.0014
-11 8 7 -0.4925 -0.0028
-11 8 8 3.6192 -0.0002
-11 8 9 0.9058 0.0101
-11 8 10 2.2092 -0.0004
-11 9 1 -1.6900 0.0014
-11 9 2 0.0684 0.0078
-11 9 3 5.8680 -0.0043
-11 9 4 6.4509 -0.0132
-11 9 5 1.4274 0.0043
-11 9 6 5.5855 -0.0019
-11 9 7 -4.3505 -0.0045
-11 9 8 -4.1102 -0.0092
-11 10 1 -3.5844 0.0006
-11 10 2 -1.9065 0.0147
-11 10 3 0.7982 -0.0069
-11 10 4 -4.6944 -0.0051
-10 -19 1 0.3533 0.0033
-10 -18 1 1.1690 -0.0063
-10 -18 2 3.2832 -0.0017
-10 -18 3 -2.0500 -0.0072
-10 -18 4 3.2130 -0.0030
-10 -18 5 2.4067 0.0032
-10 -17 1 1.1606 -0.0138
-10 -17 2 -0.5640 0.0010
-10 -17 3 -3.5297 -0.0006
-10 -17 4 -3.4337 -0.0071
-10 -17 5 -3.0291 0.0012
-10 -17 6 -1.8146 0.0093
-10 -17 7 2.2446 -0.0030
-10 -16 1 2.6566 -0.0212
-10 -16 2 7.0931 -0.0015
-10 -16 3 1.2443 -0.0000
-10 -16 4 -1.0836 -0.0022
-10 -16 5 -3.1151 0.0104
-10 -16 6 -0.9987 0.0031
-10 -16 7 1.6331 0.0064
-10 -16 8 -1.0546 -0.0054
-10 -16 9 1.3830 0.0051
-10 -15 1 -4.5447 -0.0030
-10 -15 2 1.3553 -0.0028
-10 -15 3 -7.0672 0.0077
-10 -15 4 -5.5791 -0.0037
-10 -15 5 -0.8027 0.0063
-10 -15 6 0.3679 0.0032
-10 -15 7 2.9160 0.0006
-10 -15 8 3.6884 0.0005
-10 -15 9 -1.2155 -0.0014
-10 -15 10 -1.2071 0.0023
-10 -15 11 0.4894 -0.0026
-10 -14 1 5.5495 -0.0033
-10 -14 2 4.0924 -0.0034
-10 -14 3 0.4841 0.0104
-10 -14 4 6.2494 -0.0054
-10 -14 5 -1.2708 -0.0023
-10 -14 6 -0.5303 0.0122
-10 -14 7 2.8833 -0.0037
-10 -14 8 -1.7031 0.0033
-10 -14 9 -3.6763 -0.0076
-10 -14 10 -4.0008 -0.0030
-10 -14 11 1.7405 -0.0038
-10 -14 12 -7.3286 -0.0064
-10 -13 1 2.2075 0.0106
-10 -13 2 -2.7079 0.0118
-10 -13 3 -4.7094 -0.0011
-10 -13 4 1.0233 -0.0046
-10 -13 5 -1.9448 -0.0068
-10 -13 6 -0.7296 0.0138
-10 -13 7 3.3538 -0.0034
-10 -13 8 2.8500 -0.0052
-10 -13 9 0.8711 -0.0024
-10 -13 10 0.5367 -0.0012
-10 -13 11 -0.8352 -0.0025
-10 -13 12 0.6726 0.0055
-10 -13 13 6.6054 -0.0110
-10 -13 14 0.1862 0.0033
-10 -12 1 -3.3690 0.0145
-10 -12 2 0.3139 -0.0352
-10 -12 3 4.2731 0.0161
-10 -12 4 0.0045 0.0011
-10 -12 5 -1.2671 -0.0021
-10 -12 6 -0.4471 0.0121
-10 -12 7 0.7262 0.0061
-10 -12 8 -2.0353 0.0024
-10 -12 9 -1.2200 -0.0033
-10 -12 10 -2.5544 0.0010
-10 -12 11 -7.2996 0.0068
-10 -12 12 -0.1043 -0.0003
-10 -12 13 -3.3286 0.0017
-10 -12 14 -4.7537 0.0008
-10 -12 15 -0.5002 0.0128
-10 -11 1 0.3762 -0.0364
-10 -11 2 2.3764 0.0093
-10 -11 3 -0.5475 -0.0227
-10 -11 4 -3.9139 -0.0032
-10 -11 5 0.5348 0.0036
-10 -11 6 6.7694 -0.0043
-10 -11 7 -2.4823 0.0166
-10 -11 8 3.8029 0.0009
-10 -11 9 -0.8717 0.0051
-10 -11 10 1.1960 0.0026
-10 -11 11 -1.4297 -0.0056
-10 -11 12 -5.1046 0.0045
-10 -11 13 1.7285 0.0015
-10 -11 14 2.5788 -0.0086
-10 -11 15 5.6200 0.0009
-10 -11 16 2.0543 -0.0021
-10 -10 1 -3.5909 0.0081
-10 -10 2 0.0282 -0.0308
-10 -10 3 -2.2804 0.0124
-10 -10 4 -0.9685 -0.0084
-10 -10 5 0.2776 0.0079
-10 -10 6 -0.5026 0.0074
-10 -10 7 1.3626 -0.0009
-10 -10 8 -1.4663 0.0054
-10 -10 9 -1.8991 -0.0032
-10 -10 10 -0.7330 -0.0020
-10 -10 11 -3.9822 -0.0017
-10 -10 12 -0.7993 -0.0003
-10 -10 13 -4.3359 -0.0016
-10 -10 14 -2.2771 -0.0011
-10 -10 15 0.0767 0.0030
-10 -10 16 -3.8244 0.0018
-10 -9 1 -3.1006 0.0438
-10 -9 2 3.7711 0.0173
-10 -9 3 -1.9020 -0.0150
-10 -9 4 0.1920 0.0253
-10 -9 5 -4.3330 0.0012
-10 -9 6 0.3780 0.0103
-10 -9 7 -0.8399 -0.0068
-10 -9 8 -2.1240 -0.0050
-10 -9 9 -2.9394 0.0055
-10 -9 10 -3.9256 -0.0104
-10 -9 11 -1.2387 -0.0048
-10 -9 12 -2.0871 -0.0045
-10 -9 13 3.8029 0.0055
-10 -9 14 -1.2671 -0.0006
-10 -9 15 4.9770 0.0038
-10 -9 16 -1.2288 -0.0030
-10 -9 17 -0.2546 -0.0047
-10 -8 1 -0.9904 0.0039
-10 -8 2 -0.5917 0.0030
-10 -8 3 0.7978 -0.0120
-10 -8 4 1.3008 -0.0013
-10 -8 5 0.4757 -0.0064
-10 -8 6 -2.3885 0.0022
-10 -8 7 3.4761 0.0003
-10 -8 8 2.1674 -0.0068
-10 -8 9 1.9222 0.0061
-10 -8 10 4.3754 0.0007
-10 -8 11 -5.7976 -0.0004
-10 -8 12 3.0791 -0.0037
-10 -8 13 0.9858 0.0028
-10 -8 14 2.2666 0.0028
-10 -8 15 -4.1240 0.0061
-10 -8 16 0.7171 -0.0011
-10 -8 17 3.2831 -0.0055
-10 -8 18 2.3217 0.0005
-10 -7 1 1.7433 0.0019
-10 -7 2 -5.0113 0.0070
-10 -7 3 0.5554 0.0142
-10 -7 4 -0.5377 -0.0098
-10 -7 5 1.0414 -0.0178
-10 -7 6 -1.5481 -0.0056
-10 -7 7 1.8358 0.0102
-10 -7 8 0.4328 0.0082
-10 -7 9 -1.3012 0.0056
-10 -7 10 3.1081 0.0134
-10 -7 11 -0.2504 -0.0000
-10 -7 12 -8.9771 0.0048
-10 -7 13 0.7862 0.0015
-10 -7 14 -5.5777 0.0009
-10 -7 15 0.3447 -0.0039
-10 -7 16 -3.4054 0.0020
-10 -7 17 -2.2221 -0.0039
-10 -7 18 -1.1898 -0.0089
-10 -6 1 1.0688 0.0082
-10 -6 2 0.5145 -0.0040
-10 -6 3 -2.2704 0.0093
-10 -6 4 4.9811 0.0011
-10 -6 5 1.5490 -0.0129
-10 -6 6 1.7678 -0.0003
-10 -6 7 4.0540 0.0116
-10 -6 8 -6.1978 0.0078
-10 -6 9 3.5778 0.0007
-10 -6 10 1.0861 0.0013
-10 -6 11 3.3554 0.0001
-10 -6 12 -1.8296 -0.0024
-10 -6 13 -3.8775 0.0024
-10 -6 14 4.3664 0.0016
-10 -6 15 3.7654 -0.0068
-10 -6 16 0.7559 -0.0004
-10 -6 17 2.0193 0.0027
-10 -6 18 3.7737 -0.0025
-10 -6 19 7.7324 -0.0061
-10 -5 1 -2.3627 0.0029
-10 -5 2 -10.9520 -0.0045
-10 -5 3 -1.6946 -0.0117
-10 -5 4 -4.5990 0.0201
-10 -5 5 1.9621 0.0048
-10 -5 6 -4.5619 0.0010
-10 -5 7 0.3699 0.0112
-10 -5 8 -1.1175 0.0054
-10 -5 9 -0.2335 -0.0003
-10 -5 10 0.5401 -0.0078
-10 -5 11 -0.0760 0.0001
-10 -5 12 -3.5771 -0.0062
-10 -5 13 -0.4755 -0.0005
-10 -5 14 -3.3465 -0.0012
-10 -5 15 -2.1470 -0.0044
-10 -5 16 -1.2978 -0.0001
-10 -5 17 -4.9140 0.0037
-10 -5 18 3.2776 0.0085
-10 -5 19 -0.8499 -0.0025
-10 -4 1 -1.9201 0.0029
-10 -4 2 -1.1271 0.0047
-10 -4 3 4.2256 -0.0018
-10 -4 4 3.0326 -0.0059
-10 -4 5 -1.5730 0.0025
-10 -4 6 -0.1959 0.0056
-10 -4 7 1.2911 0.0020
-10 -4 8 -2.2226 0.0044
-10 -4 9 0.2074 0.0010
-10 -4 10 -1.3264 0.0059
-10 -4 11 -4.3490 -0.0055
-10 -4 12 1.1983 0.0005
-10 -4 13 -3.3905 0.0002
-10 -4 14 -0.2426 -0.0015
-10 -4 15 -3.1597 0.0037
-10 -4 16 1.4037 -0.0013
-10 -4 17 4.9384 -0.0023
-10 -4 18 0.7027 0.0028
-10 -4 19 3.1863 0.0043
-10 -3 1 -2.0902 -0.0043
-10 -3 2 -2.5791 0.0110
-10 -3 3 -0.8130 0.0100
-10 -3 4 0.3281 -0.0125
-10 -3 5 -4.2876 -0.0074
-10 -3 6 2.0881 -0.0002
-10 -3 7 3.8656 -0.0115
-10 -3 8 0.5667 -0.0060
-10 -3 9 5.1209 -0.0170
-10 -3 10 -1.6728 0.0067
-10 -3 11 4.6489 0.0033
-10 -3 12 -0.1311 -0.0013
-10 -3 13 2.6790 -0.0002
-10 -3 14 2.7642 0.0010
-10 -3 15 -0.0360 0.0105
-10 -3 16 -1.3897 0.0057
-10 -3 17 -6.1596 -0.0076
-10 -3 18 -2.5914 0.0006
-10 -3 19 2.0331 0.0010
-10 -3 20 -1.1171 -0.0024
-10 -2 1 -1.2001 -0.0325
-10 -2 2 -3.4196 0.0154
-10 -2 3 0.1119 -0.0137
-10 -2 4 2.9139 -0.0036
-10 -2 5 -2.2060 -0.0139
-10 -2 6 -0.9431 -0.0042
-10 -2 7 -4.2590 -0.0097
-10 -2 8 -0.9415 -0.0007
-10 -2 9 -0.8272 -0.0013
-10 -2 10 2.3700 -0.0023
-10 -2 11 5.0874 0.0035
-10 -2 12 1.8240 0.0021
-10 -2 13 -2.1373 0.0034
-10 -2 14 3.8995 0.0045
-10 -2 15 5.0816 -0.0052
-10 -2 16 1.0714 -0.0016
-10 -2 17 4.6885 0.0004
-10 -2 18 4.7265 -0.0018
-10 -2 19 5.3795 0.0063
-10 -2 20 -3.7828 -0.0034
-10 -1 1 0.1980 0.0123
-10 -1 2 1.1092 0.0193
-10 -1 3 2.1336 -0.0050
-10 -1 4 -1.2187 -0.0273
-10 -1 5 4.9987 0.0169
-10 -1 6 4.7982 -0.0018
-10 -1 7 3.5320 -0.0144
-10 -1 8 2.3545 0.0084
-10 -1 9 3.5095 -0.0027
-10 -1 10 0.0879 0.0096
-10 -1 11 7.4955 0.0072
-10 -1 12 -2.7998 -0.0023
-10 -1 13 0.2122 0.0031
-10 -1 14 -1.4099 -0.0001
-10 -1 15 -5.7820 -0.0014
-10 -1 16 -6.1300 -0.0058
-10 -1 17 -1.4562 0.0026
-10 -1 18 -1.0320 -0.0006
-10 -1 19 1.3302 0.0012
-10 -1 20 1.8065 0.0023
-10 0 1 -3.6854 0.0123
-10 0 2 3.1750 -0.0305
-10 0 3 0.2973 -0.0028
-10 0 4 1.9198 -0.0112
-10 0 5 4.0569 0.0130
-10 0 6 2.7122 -0.0011
-10 0 7 0.5331 -0.0042
-10 0 8 -1.9745 0.0160
-10 0 9 3.9732 -0.0056
-10 0 10 -3.9048 0.0006
-10 0 11 -0.2098 0.0082
-10 0 12 0.9497 0.0058
-10 0 13 1.7717 -0.0045
-10 0 14 5.2002 -0.0069
-10 0 15 6.2323 -0.0023
-10 0 16 2.8796 0.0012
-10 0 17 4.2579 0.0016
-10 0 18 -1.7462 -0.0046
-10 0 19 6.5969 0.0021
-10 0 20 -1.2292 0.0028
-10 1 1 -3.8154 -0.0702
-10 1 2 -2.4061 0.0024
-10 1 3 -5.8031 -0.0122
-10 1 4 -0.8222 0.0104
-10 1 5 -2.1339 0.0224
-10 1 6 -0.3611 0.0089
-10 1 7 3.6744 0.0054
-10 1 8 10.2917 0.0009
-10 1 9 -0.7335 -0.0037
-10 1 10 0.1457 -0.0032
-10 1 11 -0.5244 -0.0070
-10 1 12 2.4046 0.0016
-10 1 13 -6.2676 0.0025
-10 1 14 -2.6892 -0.0022
-10 1 15 -1.2020 -0.0076
-10 1 16 -0.9719 -0.0002
-10 1 17 -1.6610 0.0035
-10 1 18 -3.0373 0.0038
-10 1 19 -1.9630 -0.0041
-10 2 1 6.5170 0.0543
-10 2 2 0.7579 -0.0273
-10 2 3 5.8373 0.0135
-10 2 4 5.0342 0.0002
-10 2 5 -1.9570 0.0056
-10 2 6 0.3818 -0.0002
-10 2 7 -2.6589 -0.0238
-10 2 8 -1.3372 -0.0106
-10 2 9 -4.0930 -0.0008
-10 2 10 -9.4224 0.0057
-10 2 11 -0.6217 0.0021
-10 2 12 -4.5813 -0.0013
-10 2 13 5.1460 0.0066
-10 2 14 1.0802 0.0074
-10 2 15 2.7387 0.0002
-10 2 16 2.3567 -0.0051
-10 2 17 4.0732 -0.0022
-10 2 18 0.6073 -0.0060
-10 2 19 2.0391 0.0065
-10 3 1 -2.9750 -0.0669
-10 3 2 2.0000 0.0104
-10 3 3 3.1683 -0.0068
-10 3 4 2.0554 0.0134
-10 3 5 0.1391 -0.0082
-10 3 6 1.4745 0.0082
-10 3 7 -1.1576 0.0245
-10 3 8 4.9373 -0.0046
-10 3 9 1.0813 -0.0069
-10 3 10 1.8008 0.0066
-10 3 11 3.0033 -0.0006
-10 3 12 0.7251 -0.0041
-10 3 13 -3.2343 -0.0051
-10 3 14 -0.9608 0.0037
-10 3 15 -1.3823 0.0022
-10 3 16 -3.0275 0.0009
-10 3 17 -4.2088 -0.0028
-10 3 18 -2.6124 -0.0005
-10 3 19 2.2893 0.0019
-10 4 1 1.1266 -0.0170
-10 4 2 1.8669 -0.0137
-10 4 3 -1.4128 0.0100
-10 4 4 0.2536 -0.0100
-10 4 5 -1.9773 -0.0009
-10 4 6 -2.0280 0.0173
-10 4 7 -3.7342 0.0013
-10 4 8 -1.9791 0.0035
-10 4 9 -3.5441 0.0000
-10 4 10 2.0043 0.0044
-10 4 11 -1.5906 -0.0031
-10 4 12 -5.8015 -0.0006
-10 4 13 9.3911 0.0021
-10 4 14 -0.4813 -0.0013
-10 4 15 6.7481 0.0021
-10 4 16 1.8933 0.0015
-10 4 17 3.2745 0.0019
-10 4 18 7.4887 -0.0030
-10 5 1 -5.2036 0.0201
-10 5 2 4.6583 0.0201
-10 5 3 -1.8399 0.0149
-10 5 4 -1.5987 0.0209
-10 5 5 -2.1988 0.0070
-10 5 6 -1.7719 -0.0027
-10 5 7 3.5560 0.0021
-10 5 8 -1.7618 -0.0081
-10 5 9 1.9108 -0.0027
-10 5 10 -0.0251 -0.0085
-10 5 11 -5.9969 -0.0015
-10 5 12 0.5251 0.0019
-10 5 13 -0.7332 -0.0024
-10 5 14 2.2830 0.0005
-10 5 15 -6.9885 0.0061
-10 5 16 -3.1717 -0.0026
-10 5 17 -4.0244 0.0025
-10 6 1 -0.3904 0.0247
-10 6 2 5.1979 -0.0072
-10 6 3 -1.7134 -0.0108
-10 6 4 1.9617 0.0226
-10 6 5 -3.3143 0.0033
-10 6 6 0.2523 -0.0074
-10 6 7 -7.8497 -0.0010
-10 6 8 -0.9255 -0.0005
-10 6 9 -0.2575 0.0029
-10 6 10 -1.6475 -0.0046
-10 6 11 2.9041 0.0020
-10 6 12 -0.8281 -0.0006
-10 6 13 4.7828 0.0008
-10 6 14 0.8015 0.0011
-10 6 15 2.7811 0.0023
-10 6 16 6.2055 -0.0018
-10 7 1 6.7498 0.0134
-10 7 2 1.0456 -0.0078
-10 7 3 0.7154 -0.0324
-10 7 4 3.1484 -0.0046
-10 7 5 -3.3116 0.0014
-10 7 6 -3.1642 0.0054
-10 7 7 4.3100 -0.0028
-10 7 8 4.0404 0.0078
-10 7 9 0.2333 0.0074
-10 7 10 -4.0740 0.0085
-10 7 11 -1.0458 0.0015
-10 7 12 -3.0508 0.0044
-10 7 13 4.0031 0.0027
-10 7 14 -5.1527 0.0008
-10 7 15 0.3533 0.0049
-10 8 1 1.3210 -0.0256
-10 8 2 -6.0352 0.0089
-10 8 3 3.9666 -0.0062
-10 8 4 2.1883 -0.0165
-10 8 5 -8.0784 -0.0017
-10 8 6 -5.0060 -0.0000
-10 8 7 -0.0068 0.0086
-10 8 8 1.5419 -0.0004
-10 8 9 -0.5931 -0.0024
-10 8 10 -0.3100 0.0011
-10 8 11 -1.9717 -0.0009
-10 8 12 3.1592 0.0004
-10 8 13 -1.7710 -0.0075
-10 8 14 -3.2662 0.0022
-10 9 1 5.2644 -0.0128
-10 9 2 1.8816 -0.0123
-10 9 3 -3.7688 0.0058
-10 9 4 0.3039 -0.0011
-10 9 5 0.4500 -0.0073
-10 9 6 2.0594 -0.0010
-10 9 7 3.9110 0.0039
-10 9 8 1.9559 -0.0026
-10 9 9 3.4789 -0.0113
-10 9 10 -6.7352 -0.0041
-10 9 11 -0.1286 0.0024
-10 9 12 1.2170 0.0072
-10 10 1 4.9530 -0.0084
-10 10 2 0.9454 0.0041
-10 10 3 2.7492 -0.0020
-10 10 4 -5.3655 0.0024
-10 10 5 -1.3417 0.0012
-10 10 6 0.7234 -0.0035
-10 10 7 3.1634 -0.0000
-10 10 8 2.1452 0.0066
-10 10 9 -4.2900 0.0033
-10 10 10 2.4524 -0.0103
-10 11 1 -0.2653 -0.0081
-10 11 2 -0.4114 0.0019
-10 11 3 0.6575 0.0068
-10 11 4 8.0286 -0.0088
-10 11 5 1.2988 0.0005
-10 11 6 0.2885 0.0017
-10 11 7 1.0757 0.0009
-10 11 8 -2.5910 0.0065
-10 12 1 -0.5762 -0.0075
-10 12 2 -1.5170 0.0030
-9 -19 1 0.2396 0.0029
-9 -19 2 -0.1934 -0.0081
-9 -19 3 -0.5346 0.0087
-9 -19 4 -5.9987 0.0019
-9 -18 1 -3.2364 -0.0010
-9 -18 2 -0.0369 -0.0099
-9 -18 3 -1.3414 -0.0020
-9 -18 4 0.4119 0.0015
-9 -18 5 2.5355 0.0015
-9 -18 6 0.0214 0.0047
-9 -18 7 -1.8583 -0.0018
-9 -17 1 -4.7318 0.0222
-9 -17 2 -1.3503 0.0063
-9 -17 3 -1.7811 0.0019
-9 -17 4 -0.5124 0.0027
-9 -17 5 1.4634 -0.0099
-9 -17 6 3.3971 -0.0070
-9 -17 7 1.3632 -0.0057
-9 -17 8 4.2746 0.0009
-9 -17 9 -0.6739 -0.0036
-9 -16 1 -1.7779 -0.0036
-9 -16 2 -2.1643 0.0008
-9 -16 3 1.0352 -0.0024
-9 -16 4 1.4973 0.0001
-9 -16 5 3.1910 -0.0151
-9 -16 6 0.1323 -0.0033
-9 -16 7 -1.9380 0.0062
-9 -16 8 -3.9986 0.0049
-9 -16 9 -0.8883 0.0001
-9 -16 10 -5.9462 0.0033
-9 -16 11 2.7719 0.0009
-9 -15 1 0.8909 -0.0115
-9 -15 2 1.1450 -0.0023
-9 -15 3 0.1780 -0.0032
-9 -15 4 -2.0337 -0.0022
-9 -15 5 2.3231 -0.0096
-9 -15 6 -0.8540 0.0060
-9 -15 7 -0.8529 0.0026
-9 -15 8 5.9576 0.0064
-9 -15 9 0.8308 -0.0001
-9 -15 10 2.9405 0.0019
-9 -15 11 0.0342 0.0015
-9 -15 12 6.9087 0.0037
-9 -15 13 0.2588 -0.0018
-9 -14 1 -3.3496 0.0413
-9 -14 2 0.0983 0.0254
-9 -14 3 -4.8532 0.0018
-9 -14 4 4.0358 -0.0026
-9 -14 5 -2.1435 -0.0049
-9 -14 6 -3.2814 0.0068
-9 -14 7 -2.0993 0.0005
-9 -14 8 5.6162 -0.0014
-9 -14 9 -2.6718 -0.0059
-9 -14 10 -3.0332 0.0016
-9 -14 11 3.2393 -0.0064
-9 -14 12 2.0425 -0.0005
-9 -14 13 8.4135 0.0057
-9 -14 14 -3.2490 -0.0044
-9 -13 1 1.8995 0.0109
-9 -13 2 -1.1582 -0.0071
-9 -13 3 2.7910 -0.0037
-9 -13 4 3.2738 -0.0003
-9 -13 5 -0.8239 0.0028
-9 -13 6 0.1722 -0.0009
-9 -13 7 5.1492 0.0002
-9 -13 8 -0.2433 0.0087
-9 -13 9 -4.4452 -0.0013
-9 -13 10 0.0257 0.0039
-9 -13 11 3.3173 -0.0060
-9 -13 12 -0.0734 -0.0054
-9 -13 13 -3.8969 0.0061
-9 -13 14 2.3765 -0.0038
-9 -13 15 -3.7867 -0.0060
-9 -12 1 -1.3361 0.0171
-9 -12 2 0.8143 0.0225
-9 -12 3 -2.2176 0.0108
-9 -12 4 2.1145 -0.0083
-9 -12 5 -6.8693 -0.0074
-9 -12 6 0.1154 -0.0047
-9 -12 7 -1.6288 -0.0024
-9 -12 8 -3.6111 -0.0033
-9 -12 9 -4.1578 -0.0084
-9 -12 10 3.5677 0.0041
-9 -12 11 3.1898 0.0043
-9 -12 12 -3.1106 -0.0019
-9 -12 13 7.6265 0.0090
-9 -12 14 -1.3925 0.0016
-9 -12 15 5.8622 -0.0066
-9 -12 16 2.1168 -0.0031
-9 -11 1 -5.6564 -0.0346
-9 -11 2 -0.3633 0.0592
-9 -11 3 2.6610 -0.0166
-9 -11 4 1.2460 0.0047
-9 -11 5 4.1221 -0.0039
-9 -11 6 -2.7882 -0.0036
-9 -11 7 -1.3090 0.0038
-9 -11 8 -4.6280 -0.0095
-9 -11 9 1.2027 0.0019
-9 -11 10 0.7343 0.0009
-9 -11 11 -0.4617 0.0050
-9 -11 12 1.2797 -0.0044
-9 -11 13 -2.1632 -0.0003
-9 -11 14 1.8788 -0.0000
-9 -11 15 -4.6898 0.0008
-9 -11 16 1.2071 0.0015
-9 -11 17 -6.3738 0.0006
-9 -10 1 -0.6353 0.0164
-9 -10 2 -4.5591 -0.0163
-9 -10 3 0.9027 0.0025
-9 -10 4 2.6382 -0.0172
-9 -10 5 -2.6770 -0.0011
-9 -10 6 -1.2381 -0.0038
-9 -10 7 0.5149 -0.0028
-9 -10 8 3.8737 0.0134
-9 -10 9 3.0283 0.0014
-9 -10 10 -1.9415 0.0080
-9 -10 11 -0.9348 0.0064
-9 -10 12 0.0267 -0.0030
-9 -10 13 2.8979 -0.0048
-9 -10 14 1.2420 -0.0060
-9 -10 15 3.8764 0.0020
-9 -10 16 -2.3956 0.0014
-9 -10 17 6.8862 -0.0038
-9 -10 18 -4.4672 0.0106
-9 -9 1 -0.5419 -0.0002
-9 -9 2 0.7065 0.0242
-9 -9 3 5.3090 -0.0035
-9 -9 4 0.5473 -0.0082
-9 -9 5 -1.4515 0.0123
-9 -9 6 2.4336 -0.0019
-9 -9 7 -4.0791 0.0008
-9 -9 8 -3.8784 -0.0010
-9 -9 9 -2.0406 -0.0041
-9 -9 10 1.1542 0.0031
-9 -9 11 -0.4774 -0.0023
-9 -9 12 -4.4670 0.0010
-9 -9 13 0.3903 -0.0035
-9 -9 14 3.2618 -0.0004
-9 -9 15 -2.2214 -0.0046
-9 -9 16 5.1365 0.0015
-9 -9 17 -5.5016 0.0020
-9 -9 18 3.2637 -0.0057
-9 -9 19 2.0320 -0.0002
-9 -8 1 -6.6914 -0.0070
-9 -8 2 4.5491 -0.0347
-9 -8 3 0.6167 -0.0096
-9 -8 4 1.4758 0.0073
-9 -8 5 4.6272 -0.0034
-9 -8 6 3.1311 -0.0077
-9 -8 7 1.8986 -0.0054
-9 -8 8 -1.5660 0.0075
-9 -8 9 7.7753 0.0014
-9 -8 10 6.3148 -0.0060
-9 -8 11 0.8191 0.0012
-9 -8 12 -0.3644 0.0031
-9 -8 13 4.5717 -0.0058
-9 -8 14 3.3480 -0.0031
-9 -8 15 -0.2991 -0.0004
-9 -8 16 -3.6475 0.0029
-9 -8 17 -3.7976 0.0021
-9 -8 18 0.9146 0.0003
-9 -8 19 -6.0836 0.0075
-9 -8 20 -1.5462 0.0005
-9 -7 1 0.3403 -0.0128
-9 -7 2 -1.5084 -0.0034
-9 -7 3 -5.2255 0.0064
-9 -7 4 2.9401 0.0018
-9 -7 5 0.0576 0.0124
-9 -7 6 -2.8195 -0.0004
-9 -7 7 -2.5695 -0.0113
-9 -7 8 0.8590 -0.0062
-9 -7 9 -0.1447 -0.0009
-9 -7 10 0.2620 -0.0104
-9 -7 11 -0.8635 -0.0037
-9 -7 12 -1.3975 0.0074
-9 -7 13 -0.3833 0.0015
-9 -7 14 5.9137 -0.0011
-9 -7 15 -0.4197 0.0002
-9 -7 16 2.9710 0.0092
-9 -7 17 -2.4529 -0.0014
-9 -7 18 -0.1956 0.0001
-9 -7 19 -0.8465 -0.0045
-9 -7 20 -2.1136 0.0050
-9 -6 1 -1.8191 -0.0098
-9 -6 2 -2.4278 -0.0119
-9 -6 3 -1.7187 0.0110
-9 -6 4 5.7395 -0.0204
-9 -6 5 -0.4662 -0.0064
-9 -6 6 -0.2654 0.0209
-9 -6 7 -0.7983 -0.0132
-9 -6 8 3.7364 -0.0144
-9 -6 9 0.3483 0.0088
-9 -6 10 0.6175 0.0060
-9 -6 11 2.9965 -0.0002
-9 -6 12 0.8857 -0.0016
-9 -6 13 1.1788 0.0054
-9 -6 14 2.9661 0.0069
-9 -6 15 2.4916 -0.0051
-9 -6 16 -5.4175 -0.0054
-9 -6 17 -2.6211 0.0010
-9 -6 18 -7.5266 0.0037
-9 -6 19 3.2334 -0.0056
-9 -6 20 0.4890 0.0043
-9 -6 21 -2.1555 0.0009
-9 -5 1 -1.1208 -0.0075
-9 -5 2 4.3341 -0.0135
-9 -5 3 3.5330 0.0104
-9 -5 4 1.8312 0.0087
-9 -5 5 -1.5711 0.0046
-9 -5 6 -1.6949 -0.0023
-9 -5 7 -0.8058 0.0103
-9 -5 8 1.1325 0.0082
-9 -5 9 -0.9249 0.0064
-9 -5 10 -2.8086 0.0099
-9 -5 11 -0.1130 0.0017
-9 -5 12 -2.4722 0.0030
-9 -5 13 -1.0877 0.0000
-9 -5 14 -1.1495 0.0021
-9 -5 15 -3.6103 0.0007
-9 -5 16 -0.0356 -0.0125
-9 -5 17 -3.5770 0.0025
-9 -5 18 0.3542 0.0004
-9 -5 19 -8.6426 0.0023
-9 -5 20 -0.1758 0.0003
-9 -5 21 -1.3220 0.0007
-9 -4 1 -0.9040 0.0332
-9 -4 2 -0.9684 -0.0373
-9 -4 3 -0.8835 0.0201
-9 -4 4 -3.5819 0.0052
-9 -4 5 -1.8802 0.0103
-9 -4 6 2.5140 0.0029
-9 -4 7 3.4828 0.0028
-9 -4 8 -1.5919 0.0041
-9 -4 9 0.2852 0.0035
-9 -4 10 2.3276 -0.0003
-9 -4 11 5.0693 -0.0009
-9 -4 12 6.5415 -0.0003
-9 -4 13 3.4464 0.0007
-9 -4 14 2.9928 0.0017
-9 -4 15 3.5901 -0.0023
-9 -4 16 -0.9340 -0.0075
-9 -4 17 2.3462 0.0014
-9 -4 18 -3.3385 0.0073
-9 -4 19 0.6111 0.0028
-9 -4 20 -2.3871 -0.0023
-9 -4 21 3.6085 -0.0038
-9 -3 1 6.0221 0.0266
-9 -3 2 -1.2660 -0.0033
-9 -3 3 1.1559 0.0167
-9 -3 4 -2.0128 0.0007
-9 -3 5 -1.3906 0.0025
-9 -3 6 2.5535 0.0014
-9 -3 7 1.4484 0.0038
-9 -3 8 1.8507 -0.0094
-9 -3 9 -2.5351 -0.0084
-9 -3 10 -3.9109 -0.0131
-9 -3 11 -5.3157 -0.0033
-9 -3 12 -5.9695 0.0034
-9 -3 13 -0.7155 -0.0027
-9 -3 14 -3.7412 0.0013
-9 -3 15 -2.8333 0.0055
-9 -3 16 -4.6898 0.0049
-9 -3 17 -0.6343 -0.0036
-9 -3 18 4.8496 -0.0004
-9 -3 19 -2.4026 0.0029
-9 -3 20 2.7306 0.0032
-9 -3 21 -0.1401 -0.0011
-9 -2 1 0.6668 0.0336
-9 -2 2 0.0952 -0.0210
-9 -2 3 -2.0012 0.0015
-9 -2 4 -2.7753 0.0032
-9 -2 5 -0.9323 -0.0146
-9 -2 6 0.9262 0.0105
-9 -2 7 -1.3209 0.0075
-9 -2 8 1.7146 0.0035
-9 -2 9 -0.8446 -0.0031
-9 -2 10 7.6294 -0.0102
-9 -2 11 3.5598 0.0045
-9 -2 12 5.1655 0.0049
-9 -2 13 3.9367 0.0052
-9 -2 14 6.1081 -0.0013
-9 -2 15 2.4901 -0.0049
-9 -2 16 -2.8420 0.0041
-9 -2 17 -2.0693 0.0061
-9 -2 18 -0.5936 0.0005
-9 -2 19 -8.1538 -0.0056
-9 -2 20 -3.3944 0.0082
-9 -2 21 1.9430 0.0030
-9 -2 22 4.5990 0.0013
-9 -1 1 -1.2999 0.0343
-9 -1 2 -1.4177 -0.0108
-9 -1 3 1.7869 -0.0053
-9 -1 4 2.5678 -0.0022
-9 -1 5 -0.1971 0.0162
-9 -1 6 -5.1680 0.0131
-9 -1 7 3.5423 -0.0022
-9 -1 8 2.2290 -0.0110
-9 -1 9 -2.7560 0.0003
-9 -1 10 -4.5286 0.0145
-9 -1 11 -2.7966 -0.0073
-9 -1 12 -4.3478 0.0043
-9 -1 13 -4.0111 0.0038
-9 -1 14 -4.2992 0.0035
-9 -1 15 -2.1261 0.0012
-9 -1 16 -1.8423 -0.0094
-9 -1 17 2.7118 0.0081
-9 -1 18 -3.8316 0.0049
-9 -1 19 -0.2875 -0.0053
-9 -1 20 0.7647 -0.0016
-9 -1 21 5.8301 -0.0043
-9 -1 22 -3.1015 0.0103
-9 0 1 -4.6554 -0.0017
-9 0 2 -3.0409 -0.0247
-9 0 3 -4.1599 -0.0393
-9 0 4 -2.1601 -0.0069
-9 0 5 1.5462 0.0141
-9 0 6 3.2050 -0.0093
-9 0 7 1.5001 -0.0037
-9 0 8 2.8339 -0.0116
-9 0 9 -2.3778 0.0024
-9 0 10 7.9201 0.0039
-9 0 11 8.5726 0.0037
-9 0 12 -3.5876 0.0033
-9 0 13 1.4861 -0.0044
-9 0 14 -5.1534 0.0010
-9 0 15 4.7832 0.0058
-9 0 16 -2.1945 -0.0020
-9 0 17 -1.3703 -0.0061
-9 0 18 -2.3943 -0.0021
-9 0 19 -2.8616 0.0027
-9 0 20 0.5034 -0.0040
-9 0 21 -3.6243 -0.0024
-9 0 22 1.3289 0.0024
-9 1 1 2.6589 -0.0230
-9 1 2 -0.0802 -0.0039
-9 1 3 -3.6092 -0.0048
-9 1 4 -1.0777 0.0063
-9 1 5 -0.8354 -0.0102
-9 1 6 3.2437 0.0022
-9 1 7 -2.2716 0.0081
-9 1 8 -3.6630 0.0089
-9 1 9 -5.0510 0.0011
-9 1 10 4.1927 -0.0033
-9 1 11 -0.5226 0.0008
-9 1 12 -6.3970 -0.0029
-9 1 13 -7.9815 -0.0067
-9 1 14 -2.0763 -0.0060
-9 1 15 2.3829 0.0060
-9 1 16 -0.7325 0.0038
-9 1 17 0.5858 -0.0011
-9 1 18 0.9912 -0.0048
-9 1 19 -0.7119 0.0006
-9 1 20 -0.2238 0.0033
-9 1 21 -0.2851 0.0003
-9 2 1 1.6009 0.0223
-9 2 2 -4.2968 0.0081
-9 2 3 -2.7317 0.0096
-9 2 4 -2.6392 -0.0086
-9 2 5 3.9745 -0.0047
-9 2 6 4.0010 0.0088
-9 2 7 5.3617 -0.0093
-9 2 8 5.4087 -0.0017
-9 2 9 -0.4584 0.0085
-9 2 10 -1.8042 0.0021
-9 2 11 1.8361 0.0002
-9 2 12 -1.9084 -0.0014
-9 2 13 4.6800 -0.0011
-9 2 14 -1.0239 -0.0013
-9 2 15 2.0914 -0.0016
-9 2 16 -1.3392 0.0048
-9 2 17 -1.9973 -0.0013
-9 2 18 -1.7611 -0.0038
-9 2 19 4.8395 0.0001
-9 2 20 -1.1498 0.0018
-9 2 21 0.4494 0.0062
-9 3 1 0.5997 -0.0563
-9 3 2 1.7307 0.0519
-9 3 3 -1.9188 -0.0311
-9 3 4 -0.3375 0.0070
-9 3 5 -3.9540 -0.0112
-9 3 6 2.1505 -0.0141
-9 3 7 0.1490 0.0046
-9 3 8 4.4362 -0.0157
-9 3 9 0.2873 0.0081
-9 3 10 3.6613 -0.0006
-9 3 11 -3.0921 0.0020
-9 3 12 0.9014 0.0001
-9 3 13 -2.7483 -0.0028
-9 3 14 -1.5383 0.0010
-9 3 15 4.1756 0.0001
-9 3 16 2.2968 -0.0051
-9 3 17 -0.9638 -0.0024
-9 3 18 1.7418 0.0020
-9 3 19 2.6862 -0.0023
-9 3 20 -0.5284 0.0052
-9 3 21 0.3858 -0.0027
-9 4 1 2.4520 0.0369
-9 4 2 0.4526 -0.0480
-9 4 3 3.9093 -0.0184
-9 4 4 -4.4260 0.0060
-9 4 5 -4.3905 -0.0171
-9 4 6 2.5904 -0.0126
-9 4 7 0.7319 -0.0104
-9 4 8 3.0775 0.0232
-9 4 9 1.2135 0.0008
-9 4 10 0.8668 -0.0054
-9 4 11 4.2702 -0.0029
-9 4 12 -2.3409 0.0017
-9 4 13 0.6369 0.0019
-9 4 14 -4.4005 -0.0078
-9 4 15 -0.0378 0.0038
-9 4 16 -1.5727 0.0004
-9 4 17 -0.4702 -0.0005
-9 4 18 -5.0363 0.0039
-9 4 19 3.3905 -0.0042
-9 4 20 -0.8351 0.0050
-9 5 1 -11.6289 -0.0185
-9 5 2 5.7722 0.0282
-9 5 3 -0.1617 -0.0215
-9 5 4 -2.0803 0.0000
-9 5 5 2.9855 -0.0011
-9 5 6 -2.3404 0.0097
-9 5 7 0.4472 0.0019
-9 5 8 -5.4633 0.0034
-9 5 9 -1.0405 0.0071
-9 5 10 -3.8775 -0.0006
-9 5 11 -1.0944 -0.0043
-9 5 12 -0.2474 0.0010
-9 5 13 -1.1883 0.0020
-9 5 14 -0.5993 0.0042
-9 5 15 4.5590 -0.0053
-9 5 16 -3.6842 0.0016
-9 5 17 -1.2012 0.0061
-9 5 18 -0.0498 -0.0008
-9 5 19 4.7800 -0.0023
-9 5 20 1.0242 0.0039
-9 6 1 -2.7280 0.0175
-9 6 2 3.9437 0.0148
-9 6 3 -5.7868 0.0225
-9 6 4 2.7917 -0.0141
-9 6 5 4.3913 -0.0015
-9 6 6 6.4915 0.0079
-9 6 7 -1.8487 0.0130
-9 6 8 2.6096 -0.0047
-9 6 9 6.6802 -0.0117
-9 6 10 5.1135 0.0023
-9 6 11 -0.8708 0.0021
-9 6 12 2.4672 -0.0018
-9 6 13 -3.3888 -0.0010
-9 6 14 -0.4095 0.0064
-9 6 15 -1.7340 0.0035
-9 6 16 -5.6499 -0.0037
-9 6 17 0.5091 0.0022
-9 6 18 1.8368 0.0045
-9 6 19 -3.2094 -0.0010
-9 7 1 0.0070 -0.0005
-9 7 2 -3.8086 0.0016
-9 7 3 -2.3969 0.0052
-9 7 4 -0.9754 -0.0005
-9 7 5 1.6728 -0.0055
-9 7 6 -0.8528 -0.0097
-9 7 7 -2.6907 0.0035
-9 7 8 -2.4347 -0.0044
-9 7 9 -0.0902 -0.0106
-9 7 10 -0.7085 0.0009
-9 7 11 -6.2254 0.0010
-9 7 12 1.4616 0.0043
-9 7 13 3.6033 -0.0035
-9 7 14 2.3782 0.0016
-9 7 15 -2.8095 -0.0013
-9 7 16 -6.6147 0.0028
-9 7 17 7.4406 0.0000
-9 7 18 -0.3509 -0.0039
-9 8 1 -4.8762 -0.0170
-9 8 2 3.5856 0.0122
-9 8 3 0.4234 -0.0013
-9 8 4 4.7784 -0.0041
-9 8 5 1.1950 -0.0133
-9 8 6 3.7811 0.0028
-9 8 7 2.5446 -0.0061
-9 8 8 1.7614 -0.0053
-9 8 9 -0.8207 0.0034
-9 8 10 -3.2714 -0.0016
-9 8 11 5.6024 0.0028
-9 8 12 -0.5975 -0.0021
-9 8 13 -4.4476 0.0008
-9 8 14 1.3643 -0.0047
-9 8 15 -5.4183 -0.0071
-9 8 16 1.6114 0.0052
-9 8 17 -0.7981 -0.0028
-9 9 1 3.0018 0.0064
-9 9 2 -0.0424 0.0187
-9 9 3 3.7384 0.0023
-9 9 4 -2.8950 0.0052
-9 9 5 10.1400 0.0112
-9 9 6 -1.2406 -0.0066
-9 9 7 2.5452 -0.0011
-9 9 8 -2.5741 0.0017
-9 9 9 -1.4892 0.0056
-9 9 10 -0.5498 -0.0046
-9 9 11 -1.8847 0.0019
-9 9 12 0.9728 0.0002
-9 9 13 1.4414 -0.0002
-9 9 14 -1.3397 -0.0003
-9 9 15 0.4000 0.0017
-9 9 16 -3.5816 0.0001
-9 10 1 -5.9274 0.0023
-9 10 2 0.7080 -0.0164
-9 10 3 -5.0727 0.0050
-9 10 4 5.9729 0.0075
-9 10 5 -3.7882 0.0065
-9 10 6 1.3662 0.0038
-9 10 7 1.5888 -0.0046
-9 10 8 1.8949 0.0099
-9 10 9 3.7044 0.0006
-9 10 10 -3.7988 0.0063
-9 10 11 2.0120 -0.0008
-9 10 12 0.3337 0.0021
-9 10 13 -0.0713 0.0013
-9 10 14 1.7018 0.0039
-9 11 1 3.4032 -0.0040
-9 11 2 5.7632 -0.0163
-9 11 3 5.7955 -0.0053
-9 11 4 -2.6301 0.0052
-9 11 5 -0.1409 -0.0087
-9 11 6 3.7066 -0.0047
-9 11 7 6.8105 -0.0042
-9 11 8 6.1651 -0.0037
-9 11 9 -0.3391 0.0059
-9 11 10 1.8723 -0.0001
-9 11 11 3.1798 -0.0011
-9 11 12 1.4142 0.0080
-9 12 1 2.2770 -0.0054
-9 12 2 2.5051 -0.0066
-9 12 3 -6.0709 0.0072
-9 12 4 -7.4696 -0.0045
-9 12 5 2.8261 -0.0045
-9 12 6 1.1329 0.0037
-9 12 7 -1.7116 0.0001
-9 12 8 -4.8781 -0.0097
-9 12 9 -1.5898 -0.0021
-9 12 10 -5.0447 -0.0046
-9 13 1 3.1475 -0.0040
-9 13 2 1.8444 -0.0089
-9 13 3 0.5683 0.0073
-9 13 4 0.5332 0.0014
-9 13 5 0.1215 0.0083
-9 13 6 2.9775 0.0030
-8 -20 1 0.3728 0.0093
-8 -20 2 1.5762 0.0137
-8 -20 3 1.2893 0.0043
-8 -19 1 -3.6521 0.0038
-8 -19 2 0.6356 -0.0028
-8 -19 3 -0.3225 0.0006
-8 -19 4 0.4140 0.0012
-8 -19 5 -0.5576 -0.0043
-8 -19 6 -1.6874 -0.0027
-8 -18 1 3.4168 -0.0138
-8 -18 2 -0.9875 0.0016
-8 -18 3 -4.6657 -0.0004
-8 -18 4 5.8109 0.0009
-8 -18 5 2.0377 -0.0027
-8 -18 6 -5.1762 -0.0046
-8 -18 7 -2.3504 0.0047
-8 -18 8 -4.2766 -0.0053
-8 -18 9 -1.9240 -0.0006
-8 -17 1 3.1021 0.0106
-8 -17 2 -0.9673 -0.0007
-8 -17 3 1.9985 -0.0049
-8 -17 4 -1.7174 -0.0093
-8 -17 5 -2.7449 0.0065
-8 -17 6 1.4163 0.0018
-8 -17 7 -0.4202 -0.0006
-8 -17 8 -2.9051 0.0042
-8 -17 9 -0.2178 -0.0044
-8 -17 10 4.2054 0.0056
-8 -17 11 1.7740 -0.0079
-8 -16 1 -1.7926 0.0062
-8 -16 2 4.8023 -0.0047
-8 -16 3 0.2280 -0.0077
-8 -16 4 1.4431 -0.0062
-8 -16 5 0.6494 -0.0001
-8 -16 6 2.4019 0.0046
-8 -16 7 -2.2309 0.0002
-8 -16 8 -5.6175 -0.0007
-8 -16 9 2.5622 -0.0055
-8 -16 10 -0.1839 -0.0055
-8 -16 11 -1.2919 0.0031
-8 -16 12 -2.4616 -0.0010
-8 -16 13 -1.6759 0.0022
-8 -15 1 0.4817 -0.0138
-8 -15 2 -1.0328 -0.0150
-8 -15 3 -2.1957 -0.0037
-8 -15 4 3.5930 -0.0017
-8 -15 5 4.9068 -0.0059
-8 -15 6 0.8273 0.0007
-8 -15 7 -2.7642 -0.0083
-8 -15 8 -2.1543 0.0071
-8 -15 9 1.4151 -0.0007
-8 -15 10 0.3542 0.0017
-8 -15 11 0.1511 0.0055
-8 -15 12 -0.5096 0.0064
-8 -15 13 -0.1902 -0.0000
-8 -15 14 -0.1045 0.0025
-8 -14 1 1.7853 -0.0364
-8 -14 2 0.1508 -0.0082
-8 -14 3 -0.1843 0.0091
-8 -14 4 1.6306 -0.0107
-8 -14 5 3.0971 0.0096
-8 -14 6 -8.7594 0.0122
-8 -14 7 -1.0614 0.0029
-8 -14 8 -2.3132 0.0111
-8 -14 9 5.5677 0.0058
-8 -14 10 -3.5052 0.0043
-8 -14 11 -2.3665 -0.0049
-8 -14 12 2.0165 -0.0023
-8 -14 13 1.6432 -0.0045
-8 -14 14 -4.6819 0.0009
-8 -14 15 0.7435 -0.0016
-8 -14 16 -0.8619 -0.0003
-8 -13 1 -4.1184 -0.0000
-8 -13 2 -3.9202 -0.0078
-8 -13 3 -3.1681 0.0188
-8 -13 4 7.5462 -0.0005
-8 -13 5 -1.8296 0.0164
-8 -13 6 -4.0898 -0.0040
-8 -13 7 -2.2441 -0.0025
-8 -13 8 0.7674 -0.0033
-8 -13 9 0.0667 0.0072
-8 -13 10 -1.5240 -0.0066
-8 -13 11 2.2654 0.0020
-8 -13 12 -0.0788 0.0037
-8 -13 13 0.1269 0.0021
-8 -13 14 0.1041 -0.0036
-8 -13 15 3.0481 0.0013
-8 -13 16 3.8726 -0.0051
-8 -13 17 -1.7308 0.0037
-8 -12 1 -3.5222 -0.0250
-8 -12 2 -1.9023 -0.0175
-8 -12 3 1.0720 -0.0249
-8 -12 4 7.9480 0.0006
-8 -12 5 0.1711 0.0112
-8 -12 6 -5.1487 0.0091
-8 -12 7 4.3830 0.0035
-8 -12 8 2.0714 -0.0062
-8 -12 9 -3.0569 0.0045
-8 -12 10 -3.0898 -0.0087
-8 -12 11 -3.0410 -0.0055
-8 -12 12 -3.5337 -0.0034
-8 -12 13 -5.7684 -0.0037
-8 -12 14 -2.8719 0.0067
-8 -12 15 0.4633 -0.0006
-8 -12 16 -0.5206 -0.0061
-8 -12 17 -2.3992 0.0055
-8 -12 18 -0.0490 0.0055
-8 -11 1 -4.5453 0.0043
-8 -11 2 -0.7522 0.0015
-8 -11 3 -0.6085 0.0082
-8 -11 4 7.5304 0.0016
-8 -11 5 -8.3842 -0.0096
-8 -11 6 0.6116 0.0056
-8 -11 7 2.5425 -0.0055
-8 -11 8 -0.3524 -0.0047
-8 -11 9 2.0987 -0.0081
-8 -11 10 -5.8239 0.0053
-8 -11 11 2.3613 -0.0021
-8 -11 12 1.5504 -0.0005
-8 -11 13 1.3164 0.0029
-8 -11 14 -1.8998 -0.0019
-8 -11 15 -0.0809 0.0044
-8 -11 16 5.9406 0.0004
-8 -11 17 -3.3497 0.0046
-8 -11 18 -0.7753 0.0052
-8 -11 19 -1.2841 -0.0038
-8 -10 1 -4.1558 -0.0167
-8 -10 2 0.4685 -0.0604
-8 -10 3 3.6432 0.0243
-8 -10 4 -1.2526 -0.0019
-8 -10 5 -0.1308 -0.0046
-8 -10 6 1.0357 -0.0135
-8 -10 7 1.0725 0.0065
-8 -10 8 0.3269 0.0041
-8 -10 9 0.0061 -0.0055
-8 -10 10 1.7776 -0.0065
-8 -10 11 -1.1812 0.0069
-8 -10 12 -1.9245 0.0076
-8 -10 13 1.1437 0.0077
-8 -10 14 -3.6942 0.0008
-8 -10 15 1.2684 0.0017
-8 -10 16 0.0111 -0.0039
-8 -10 17 2.0136 -0.0063
-8 -10 18 2.2683 -0.0081
-8 -10 19 -4.3955 0.0051
-8 -10 20 0.8871 -0.0011
-8 -9 1 0.3451 0.0045
-8 -9 2 0.3200 0.0195
-8 -9 3 -3.7381 -0.0327
-8 -9 4 2.2285 0.0064
-8 -9 5 3.4729 0.0051
-8 -9 6 3.8584 -0.0013
-8 -9 7 -2.2449 0.0172
-8 -9 8 -5.4805 -0.0213
-8 -9 9 0.1737 0.0140
-8 -9 10 -3.1110 -0.0094
-8 -9 11 -5.2528 -0.0057
-8 -9 12 -4.9058 -0.0007
-8 -9 13 -4.3251 0.0023
-8 -9 14 -0.6384 0.0129
-8 -9 15 3.1390 -0.0055
-8 -9 16 -5.4559 -0.0005
-8 -9 17 -1.5880 -0.0009
-8 -9 18 8.8561 0.0051
-8 -9 19 -1.4496 0.0021
-8 -9 20 9.7487 -0.0026
-8 -8 1 -3.9896 0.0135
-8 -8 2 -0.7561 0.0068
-8 -8 3 -1.6460 -0.0060
-8 -8 4 -0.7751 -0.0122
-8 -8 5 -1.1935 0.0020
-8 -8 6 -1.1616 -0.0039
-8 -8 7 4.2878 0.0045
-8 -8 8 3.7500 0.0047
-8 -8 9 0.8458 -0.0058
-8 -8 10 2.8802 0.0117
-8 -8 11 1.2381 -0.0022
-8 -8 12 -0.9904 -0.0009
-8 -8 13 -2.9786 0.0092
-8 -8 14 -0.2229 -0.0045
-8 -8 15 5.1715 0.0028
-8 -8 16 3.4744 -0.0052
-8 -8 17 2.1087 -0.0039
-8 -8 18 1.6608 0.0117
-8 -8 19 0.9923 -0.0026
-8 -8 20 -5.1556 -0.0005
-8 -8 21 -0.4965 -0.0049
-8 -7 1 0.3600 0.0480
-8 -7 2 -0.3008 -0.0046
-8 -7 3 3.4139 -0.0033
-8 -7 4 2.9221 0.0179
-8 -7 5 0.2114 0.0048
-8 -7 6 0.5559 0.0109
-8 -7 7 -2.6751 -0.0122
-8 -7 8 -3.1391 0.0136
-8 -7 9 1.3883 0.0079
-8 -7 10 -5.2400 -0.0040
-8 -7 11 -0.6676 0.0019
-8 -7 12 -7.6890 0.0058
-8 -7 13 -1.3360 0.0084
-8 -7 14 -10.4297 -0.0147
-8 -7 15 -1.9728 0.0015
-8 -7 16 2.5083 0.0059
-8 -7 17 -0.7671 -0.0044
-8 -7 18 2.6894 -0.0047
-8 -7 19 -2.9786 0.0041
-8 -7 20 0.3775 0.0009
-8 -7 21 0.3111 0.0060
-8 -7 22 0.4569 0.0006
-8 -6 1 0.8100 -0.0260
-8 -6 2 -3.5535 0.0054
-8 -6 3 -6.3844 -0.0224
-8 -6 4 -4.6789 -0.0028
-8 -6 5 1.8579 0.0048
-8 -6 6 -2.2281 0.0052
-8 -6 7 2.2199 0.0034
-8 -6 8 -1.0222 -0.0047
-8 -6 9 -5.2329 0.0079
-8 -6 10 0.9781 0.0041
-8 -6 11 -2.5241 -0.0143
-8 -6 12 -1.6236 -0.0008
-8 -6 13 -10.9441 0.0032
-8 -6 14 -0.8843 0.0034
-8 -6 15 7.1115 0.0003
-8 -6 16 3.5008 0.0034
-8 -6 17 2.6202 0.0048
-8 -6 18 3.3751 -0.0007
-8 -6 19 3.2022 -0.0013
-8 -6 20 5.1525 -0.0082
-8 -6 21 -4.3706 0.0007
-8 -6 22 -0.3650 -0.0053
-8 -5 1 12.6692 0.0110
-8 -5 2 0.0053 0.0181
-8 -5 3 1.2979 -0.0113
-8 -5 4 1.5925 -0.0254
-8 -5 5 6.6390 -0.0174
-8 -5 6 4.0492 0.0055
-8 -5 7 0.5688 -0.0012
-8 -5 8 1.0010 -0.0131
-8 -5 9 0.4282 -0.0104
-8 -5 10 2.6022 0.0178
-8 -5 11 1.6969 0.0020
-8 -5 12 -2.1360 0.0017
-8 -5 13 1.5945 -0.0042
-8 -5 14 -0.2279 0.0110
-8 -5 15 -0.2855 0.0043
-8 -5 16 -2.9280 -0.0066
-8 -5 17 1.5450 -0.0089
-8 -5 18 -3.3795 0.0031
-8 -5 19 -7.6165 0.0019
-8 -5 20 -2.3797 0.0029
-8 -5 21 1.2606 -0.0053
-8 -5 22 -0.1426 -0.0015
-8 -5 23 -2.3290 0.0067
-8 -4 1 5.4046 -0.0073
-8 -4 2 -4.4760 0.0208
-8 -4 3 -0.6831 -0.0051
-8 -4 4 -3.3072 0.0041
-8 -4 5 -1.5531 -0.0110
-8 -4 6 -1.5610 -0.0005
-8 -4 7 -1.5490 0.0144
-8 -4 8 -3.2772 0.0068
-8 -4 9 2.0030 -0.0139
-8 -4 10 -1.0271 -0.0001
-8 -4 11 0.5655 0.0080
-8 -4 12 -1.4902 0.0004
-8 -4 13 -1.8019 -0.0050
-8 -4 14 -3.5875 -0.0044
-8 -4 15 -2.8224 0.0050
-8 -4 16 6.1481 0.0027
-8 -4 17 5.3064 -0.0061
-8 -4 18 2.7275 0.0007
-8 -4 19 4.6249 -0.0026
-8 -4 20 -0.9600 -0.0022
-8 -4 21 6.5602 -0.0017
-8 -4 22 0.9130 -0.0019
-8 -4 23 -3.1036 0.0065
-8 -3 1 4.6711 0.0113
-8 -3 2 -2.8488 0.0064
-8 -3 3 9.6661 -0.0122
-8 -3 4 1.0817 0.0097
-8 -3 5 -3.8570 -0.0001
-8 -3 6 -4.3857 0.0016
-8 -3 7 0.1720 -0.0052
-8 -3 8 0.3647 0.0132
-8 -3 9 0.5419 0.0076
-8 -3 10 1.1579 0.0012
-8 -3 11 1.4113 -0.0008
-8 -3 12 -1.3829 -0.0043
-8 -3 13 1.9254 -0.0017
-8 -3 14 -4.2774 -0.0129
-8 -3 15 8.2956 -0.0038
-8 -3 16 2.5377 0.0021
-8 -3 17 0.7112 0.0049
-8 -3 18 2.2838 -0.0020
-8 -3 19 -2.5957 0.0006
-8 -3 20 5.0456 0.0016
-8 -3 21 -5.0496 0.0002
-8 -3 22 2.4958 0.0011
-8 -3 23 -1.6519 -0.0064
-8 -2 1 -0.6475 0.0535
-8 -2 2 -3.1682 0.0150
-8 -2 3 5.7494 -0.0004
-8 -2 4 1.2148 0.0098
-8 -2 5 3.5037 0.0217
-8 -2 6 -2.6849 -0.0019
-8 -2 7 -2.3612 -0.0104
-8 -2 8 -7.2415 -0.0054
-8 -2 9 0.7364 -0.0041
-8 -2 10 5.1425 0.0144
-8 -2 11 1.3558 -0.0074
-8 -2 12 -0.3667 0.0008
-8 -2 13 -3.3435 0.0070
-8 -2 14 3.0841 0.0002
-8 -2 15 -0.6562 0.0014
-8 -2 16 1.4908 -0.0017
-8 -2 17 6.0887 0.0059
-8 -2 18 -1.1537 -0.0048
-8 -2 19 2.3821 -0.0022
-8 -2 20 -4.7768 0.0009
-8 -2 21 2.0243 -0.0026
-8 -2 22 -1.3320 0.0036
-8 -2 23 -2.9037 -0.0023
-8 -1 1 3.9979 -0.0109
-8 -1 2 -2.8235 0.0035
-8 -1 3 -1.0915 -0.0050
-8 -1 4 0.5992 0.0194
-8 -1 5 1.9734 -0.0016
-8 -1 6 -0.5703 -0.0135
-8 -1 7 -4.9179 0.0024
-8 -1 8 -6.0369 -0.0016
-8 -1 9 0.6915 -0.0060
-8 -1 10 -3.5815 0.0117
-8 -1 11 4.8981 0.0040
-8 -1 12 0.8814 -0.0064
-8 -1 13 7.2482 -0.0072
-8 -1 14 -1.5375 0.0077
-8 -1 15 2.5519 0.0011
-8 -1 16 -0.5105 -0.0034
-8 -1 17 6.5640 0.0052
-8 -1 18 -1.9780 0.0038
-8 -1 19 -0.0653 0.0047
-8 -1 20 7.0003 -0.0093
-8 -1 21 -0.5223 -0.0027
-8 -1 22 -1.4399 0.0069
-8 -1 23 -5.3860 0.0021
-8 0 1 -1.5636 -0.0493
-8 0 2 0.2665 0.0155
-8 0 3 -2.5965 -0.0176
-8 0 4 -3.6473 -0.0043
-8 0 5 1.4624 -0.0268
-8 0 6 -5.5147 -0.0079
-8 0 7 -2.0065 0.0012
-8 0 8 -0.1654 -0.0055
-8 0 9 0.4650 -0.0086
-8 0 10 -2.0167 -0.0023
-8 0 11 -0.4455 0.0128
-8 0 12 3.5226 0.0006
-8 0 13 -4.3036 -0.0098
-8 0 14 7.1295 0.0002
-8 0 15 0.1797 0.0025
-8 0 16 1.9392 0.0090
-8 0 17 2.0923 0.0006
-8 0 18 -7.9381 -0.0013
-8 0 19 5.3147 0.0049
-8 0 20 -1.6360 0.0029
-8 0 21 5.4307 -0.0032
-8 0 22 2.3303 -0.0074
-8 0 23 -3.8972 0.0005
-8 1 1 2.7003 -0.0140
-8 1 2 1.3905 0.0029
-8 1 3 1.4015 0.0067
-8 1 4 -1.7164 -0.0093
-8 1 5 -0.3281 0.0026
-8 1 6 -0.2024 -0.0050
-8 1 7 1.9507 -0.0112
-8 1 8 -2.9237 0.0072
-8 1 9 -3.1150 -0.0021
-8 1 10 -1.7486 -0.0077
-8 1 11 6.6150 0.0107
-8 1 12 -4.0062 0.0076
-8 1 13 3.5721 0.0040
-8 1 14 1.8914 -0.0071
-8 1 15 2.7541 0.0041
-8 1 16 -8.6514 0.0106
-8 1 17 5.4753 -0.0003
-8 1 18 -0.5701 -0.0041
-8 1 19 3.0412 -0.0054
-8 1 20 -5.3629 0.0082
-8 1 21 3.3687 0.0068
-8 1 22 3.2238 -0.0052
-8 1 23 -3.6422 -0.0003
-8 2 1 -5.2715 -0.0142
-8 2 2 1.9747 -0.0288
-8 2 3 -0.8587 -0.0258
-8 2 4 0.4246 0.0118
-8 2 5 -4.9635 0.0203
-8 2 6 -1.8062 -0.0015
-8 2 7 0.5382 -0.0156
-8 2 8 7.7263 0.0064
-8 2 9 -1.4190 0.0051
-8 2 10 1.2317 -0.0084
-8 2 11 5.3096 -0.0013
-8 2 12 1.8968 -0.0032
-8 2 13 2.2368 0.0069
-8 2 14 0.9502 0.0088
-8 2 15 -1.2143 -0.0042
-8 2 16 -3.9349 0.0027
-8 2 17 -2.5610 0.0053
-8 2 18 0.0782 -0.0003
-8 2 19 -0.9888 -0.0006
-8 2 20 -1.6432 -0.0026
-8 2 21 -4.5813 0.0057
-8 2 22 0.4414 -0.0056
-8 2 23 -1.8520 -0.0034
-8 3 1 -0.4095 -0.0417
-8 3 2 -1.5118 -0.0288
-8 3 3 -1.2287 -0.0269
-8 3 4 -0.5526 0.0077
-8 3 5 2.1773 -0.0095
-8 3 6 0.5917 -0.0021
-8 3 7 -0.5563 -0.0015
-8 3 8 -4.4014 -0.0028
-8 3 9 -4.8361 0.0014
-8 3 10 -1.4469 0.0079
-8 3 11 6.0458 -0.0024
-8 3 12 -0.9948 -0.0019
-8 3 13 -7.9112 0.0025
-8 3 14 -3.2256 0.0028
-8 3 15 3.1635 0.0002
-8 3 16 -3.2443 -0.0103
-8 3 17 -2.8017 0.0002
-8 3 18 2.1308 0.0007
-8 3 19 6.8442 0.0044
-8 3 20 1.0841 -0.0022
-8 3 21 0.6642 -0.0071
-8 3 22 0.2181 0.0090
-8 3 23 -3.7405 0.0006
-8 4 1 -5.0698 0.0109
-8 4 2 1.1108 0.0018
-8 4 3 -3.2244 0.0624
-8 4 4 0.1926 -0.0044
-8 4 5 -3.9382 0.0074
-8 4 6 2.7070 0.0010
-8 4 7 -0.2368 -0.0059
-8 4 8 1.2876 0.0171
-8 4 9 -2.5527 -0.0105
-8 4 10 4.0571 -0.0050
-8 4 11 2.2379 0.0003
-8 4 12 4.0818 0.0032
-8 4 13 -2.8005 0.0041
-8 4 14 1.1087 -0.0090
-8 4 15 -4.9869 0.0044
-8 4 16 0.5055 -0.0000
-8 4 17 2.8616 -0.0039
-8 4 18 -1.1602 -0.0026
-8 4 19 0.3223 0.0091
-8 4 20 -1.2203 0.0049
-8 4 21 2.9757 -0.0052
-8 4 22 -8.6057 -0.0008
-8 5 1 -7.2290 -0.0083
-8 5 2 -0.5020 0.0177
-8 5 3 2.5112 -0.0241
-8 5 4 -2.6123 -0.0037
-8 5 5 -0.3672 0.0012
-8 5 6 1.1149 0.0110
-8 5 7 1.2846 0.0088
-8 5 8 0.4481 -0.0204
-8 5 9 2.2037 0.0088
-8 5 10 1.5090 -0.0045
-8 5 11 -3.7289 -0.0070
-8 5 12 -4.6567 0.0053
-8 5 13 1.4354 -0.0026
-8 5 14 -4.8963 0.0065
-8 5 15 1.0556 -0.0067
-8 5 16 -0.9493 0.0054
-8 5 17 0.3960 0.0019
-8 5 18 -1.1283 -0.0019
-8 5 19 2.9996 0.0019
-8 5 20 2.8178 -0.0001
-8 5 21 -2.8321 0.0030
-8 5 22 -2.3403 -0.0009
-8 6 1 -0.1638 -0.0414
-8 6 2 2.3696 0.0186
-8 6 3 -0.1855 -0.0011
-8 6 4 -0.5636 -0.0108
-8 6 5 -5.4177 -0.0075
-8 6 6 -2.4172 0.0008
-8 6 7 -4.9371 0.0024
-8 6 8 1.3183 -0.0084
-8 6 9 0.3818 0.0032
-8 6 10 0.0027 -0.0019
-8 6 11 3.7692 -0.0066
-8 6 12 3.0452 0.0027
-8 6 13 -0.5993 0.0062
-8 6 14 4.9581 -0.0034
-8 6 15 0.3892 -0.0060
-8 6 16 5.9838 0.0021
-8 6 17 1.7685 0.0015
-8 6 18 -0.8337 0.0010
-8 6 19 2.1802 -0.0059
-8 6 20 -0.6274 -0.0014
-8 6 21 4.9666 0.0043
-8 7 1 -9.8341 0.0305
-8 7 2 2.5535 -0.0148
-8 7 3 3.3994 0.0188
-8 7 4 -2.9041 0.0153
-8 7 5 2.9024 -0.0025
-8 7 6 -0.1545 -0.0130
-8 7 7 3.1309 0.0017
-8 7 8 -7.7432 0.0128
-8 7 9 3.0812 -0.0003
-8 7 10 -0.5105 -0.0141
-8 7 11 0.0101 0.0063
-8 7 12 -2.9435 0.0047
-8 7 13 -2.5789 -0.0048
-8 7 14 -1.6776 -0.0086
-8 7 15 -5.4076 0.0009
-8 7 16 0.2093 0.0009
-8 7 17 -3.2441 -0.0034
-8 7 18 4.5817 -0.0003
-8 7 19 -2.0823 0.0010
-8 7 20 -0.4450 -0.0024
-8 8 1 0.7781 -0.0005
-8 8 2 3.9592 -0.0021
-8 8 3 0.3617 0.0013
-8 8 4 -0.2637 0.0144
-8 8 5 -4.2408 0.0093
-8 8 6 -1.9162 -0.0001
-8 8 7 -2.1197 0.0042
-8 8 8 -1.0132 0.0045
-8 8 9 4.4510 -0.0081
-8 8 10 2.1164 -0.0014
-8 8 11 -0.2265 -0.0014
-8 8 12 -0.3287 -0.0060
-8 8 13 -2.0810 -0.0003
-8 8 14 2.4474 0.0010
-8 8 15 1.7897 0.0021
-8 8 16 2.5781 -0.0010
-8 8 17 -3.4364 -0.0009
-8 8 18 0.1852 0.0044
-8 8 19 4.1882 -0.0082
-8 8 20 1.2577 -0.0070
-8 9 1 3.1841 0.0036
-8 9 2 0.7329 -0.0005
-8 9 3 -3.6571 -0.0162
-8 9 4 2.1681 -0.0012
-8 9 5 2.6796 0.0086
-8 9 6 5.6262 0.0032
-8 9 7 2.7697 -0.0067
-8 9 8 0.6052 -0.0063
-8 9 9 3.5366 0.0060
-8 9 10 -4.1300 0.0085
-8 9 11 5.8985 -0.0035
-8 9 12 -3.1198 -0.0045
-8 9 13 5.9332 -0.0017
-8 9 14 0.9090 0.0078
-8 9 15 -4.6063 0.0008
-8 9 16 0.3208 -0.0044
-8 9 17 -2.6861 0.0005
-8 9 18 0.1013 -0.0021
-8 9 19 1.2674 -0.0001
-8 10 1 4.6800 -0.0007
-8 10 2 3.5052 -0.0052
-8 10 3 3.1176 -0.0104
-8 10 4 -3.1927 -0.0037
-8 10 5 -0.2699 -0.0012
-8 10 6 -3.8367 -0.0125
-8 10 7 2.0400 0.0128
-8 10 8 3.1069 -0.0066
-8 10 9 1.2923 -0.0092
-8 10 10 4.4518 -0.0005
-8 10 11 -0.0143 -0.0006
-8 10 12 -3.4807 0.0018
-8 10 13 -0.3695 -0.0074
-8 10 14 -7.1265 -0.0025
-8 10 15 -4.7662 0.0087
-8 10 16 -4.9294 0.0019
-8 10 17 -2.0528 0.0011
-8 11 1 -5.3711 0.0029
-8 11 2 2.8825 -0.0040
-8 11 3 1.3545 0.0038
-8 11 4 -2.5384 -0.0054
-8 11 5 1.8985 -0.0130
-8 11 6 -1.0097 -0.0036
-8 11 7 -3.1238 -0.0079
-8 11 8 -2.4407 0.0045
-8 11 9 1.1460 -0.0033
-8 11 10 2.2258 0.0055
-8 11 11 -0.9705 -0.0051
-8 11 12 12.8491 -0.0003
-8 11 13 0.5259 0.0010
-8 11 14 -0.3032 -0.0039
-8 11 15 2.8612 -0.0095
-8 11 16 3.5003 0.0047
-8 12 1 4.4343 0.0079
-8 12 2 2.5210 0.0110
-8 12 3 -1.5101 -0.0002
-8 12 4 7.2842 0.0002
-8 12 5 4.8373 0.0034
-8 12 6 5.7025 0.0049
-8 12 7 2.6637 -0.0020
-8 12 8 5.3720 -0.0013
-8 12 9 8.5841 0.0069
-8 12 10 -2.7503 0.0047
-8 12 11 0.2420 -0.0056
-8 12 12 -7.6518 0.0074
-8 12 13 -9.0581 0.0068
-8 12 14 -7.0570 -0.0035
-8 13 1 -0.5760 0.0014
-8 13 2 4.5583 -0.0050
-8 13 3 1.9222 -0.0081
-8 13 4 -0.0184 0.0040
-8 13 5 -1.4085 0.0037
-8 13 6 -3.0417 -0.0062
-8 13 7 -1.3465 -0.0022
-8 13 8 2.4037 -0.0000
-8 13 9 -1.2576 0.0024
-8 13 10 7.8100 0.0026
-8 13 11 4.2847 -0.0009
-8 13 12 3.6024 0.0037
-8 14 1 4.1309 -0.0031
-8 14 2 6.6537 0.0003
-8 14 3 4.7993 -0.0065
-8 14 4 -3.7839 -0.0025
-8 14 5 -1.7565 -0.0009
-8 14 6 7.8826 -0.0053
-8 14 7 5.3327 0.0069
-8 14 8 -3.0511 -0.0042
-7 -20 1 1.4573 -0.0026
-7 -20 2 -6.3047 -0.0051
-7 -20 3 4.4131 0.0014
-7 -20 4 -1.6318 -0.0011
-7 -20 5 0.4425 0.0096
-7 -19 1 -5.4484 0.0032
-7 -19 2 3.9389 0.0024
-7 -19 3 -5.1893 -0.0000
-7 -19 4 -2.1894 0.0004
-7 -19 5 2.1147 0.0017
-7 -19 6 3.8391 0.0062
-7 -19 7 0.6542 -0.0017
-7 -19 8 1.9143 0.0009
-7 -18 1 3.7533 -0.0068
-7 -18 2 1.9675 0.0151
-7 -18 3 -4.1582 0.0138
-7 -18 4 -0.7081 0.0087
-7 -18 5 4.9385 -0.0069
-7 -18 6 -3.0922 0.0014
-7 -18 7 -3.5999 0.0053
-7 -18 8 -4.2167 -0.0003
-7 -18 9 0.2637 0.0001
-7 -18 10 -3.2988 -0.0045
-7 -17 1 1.8657 0.0229
-7 -17 2 -7.5603 -0.0070
-7 -17 3 -1.2150 0.0138
-7 -17 4 -0.8962 -0.0045
-7 -17 5 2.8335 -0.0079
-7 -17 6 4.0615 -0.0011
-7 -17 7 4.3618 0.0041
-7 -17 8 3.5906 0.0013
-7 -17 9 -4.9126 0.0034
-7 -17 10 0.1332 0.0030
-7 -17 11 2.2838 0.0007
-7 -17 12 -3.9351 0.0010
-7 -16 1 -0.7751 0.0055
-7 -16 2 -0.2485 0.0058
-7 -16 3 -3.3527 -0.0063
-7 -16 4 -4.1561 0.0064
-7 -16 5 -3.2254 -0.0040
-7 -16 6 0.5422 0.0021
-7 -16 7 1.1623 0.0049
-7 -16 8 -2.8284 -0.0098
-7 -16 9 4.6948 -0.0041
-7 -16 10 5.6046 0.0003
-7 -16 11 5.5589 -0.0026
-7 -16 12 3.0068 0.0040
-7 -16 13 5.2826 -0.0042
-7 -16 14 4.8076 0.0106
-7 -15 1 1.9539 0.0381
-7 -15 2 0.0364 -0.0065
-7 -15 3 -8.1877 -0.0207
-7 -15 4 -2.8818 0.0020
-7 -15 5 1.3406 0.0066
-7 -15 6 2.6927 -0.0049
-7 -15 7 -3.4776 -0.0040
-7 -15 8 -0.1099 -0.0056
-7 -15 9 -0.6823 -0.0024
-7 -15 10 0.1587 0.0004
-7 -15 11 -3.5468 -0.0005
-7 -15 12 -0.5492 0.0003
-7 -15 13 -2.2408 -0.0015
-7 -15 14 1.4234 -0.0010
-7 -15 15 -2.5750 0.0064
-7 -14 1 -3.2873 0.0221
-7 -14 2 7.3763 -0.0121
-7 -14 3 -0.6038 -0.0255
-7 -14 4 1.6988 -0.0072
-7 -14 5 -0.0074 -0.0070
-7 -14 6 -3.1376 0.0042
-7 -14 7 2.5286 -0.0030
-7 -14 8 -1.3529 -0.0079
-7 -14 9 3.4781 0.0049
-7 -14 10 -2.8216 0.0090
-7 -14 11 3.3123 0.0052
-7 -14 12 -1.4749 -0.0029
-7 -14 13 6.7451 0.0046
-7 -14 14 2.9017 0.0035
-7 -14 15 2.1482 -0.0007
-7 -14 16 -2.5278 -0.0043
-7 -14 17 -2.1091 -0.0061
-7 -13 1 -0.0114 -0.0195
-7 -13 2 2.9752 0.0088
-7 -13 3 -2.2949 -0.0067
-7 -13 4 0.8395 0.0134
-7 -13 5 -1.0569 -0.0072
-7 -13 6 2.8389 0.0048
-7 -13 7 -2.8928 0.0081
-7 -13 8 -0.0184 0.0008
-7 -13 9 -1.0874 0.0055
-7 -13 10 0.4948 0.0077
-7 -13 11 -0.7514 -0.0040
-7 -13 12 -3.0945 -0.0032
-7 -13 13 3.7460 0.0017
-7 -13 14 1.6960 -0.0047
-7 -13 15 0.7395 0.0030
-7 -13 16 3.5197 -0.0001
-7 -13 17 -4.2245 0.0012
-7 -13 18 4.0651 0.0019
-7 -12 1 1.3429 -0.0048
-7 -12 2 0.0319 0.0053
-7 -12 3 -4.9073 0.0085
-7 -12 4 0.5458 0.0158
-7 -12 5 0.4259 0.0010
-7 -12 6 -7.4242 -0.0059
-7 -12 7 -2.1419 0.0041
-7 -12 8 -4.2319 0.0034
-7 -12 9 2.6323 0.0058
-7 -12 10 -4.4910 -0.0011
-7 -12 11 0.8998 -0.0005
-7 -12 12 -1.4702 -0.0022
-7 -12 13 1.3946 0.0015
-7 -12 14 0.3651 -0.0033
-7 -12 15 -5.7768 -0.0028
-7 -12 16 -2.0034 -0.0008
-7 -12 17 -7.8928 -0.0030
-7 -12 18 -6.9374 -0.0006
-7 -12 19 0.1370 0.0057
-7 -11 1 1.6270 -0.0119
-7 -11 2 2.2461 0.0309
-7 -11 3 -6.8722 0.0214
-7 -11 4 6.8552 -0.0156
-7 -11 5 2.8570 -0.0060
-7 -11 6 0.7838 -0.0085
-7 -11 7 -2.5352 0.0007
-7 -11 8 5.8616 -0.0005
-7 -11 9 -2.1131 -0.0040
-7 -11 10 4.4356 0.0066
-7 -11 11 3.5125 -0.0021
-7 -11 12 1.7980 -0.0045
-7 -11 13 6.8668 -0.0076
-7 -11 14 3.3209 0.0029
-7 -11 15 6.4299 0.0046
-7 -11 16 4.9561 0.0009
-7 -11 17 -2.4081 -0.0040
-7 -11 18 -1.4183 -0.0001
-7 -11 19 5.8643 0.0024
-7 -11 20 2.4628 0.0022
-7 -10 1 1.2353 -0.0207
-7 -10 2 -0.3279 0.0207
-7 -10 3 2.6332 0.0087
-7 -10 4 -6.4715 0.0001
-7 -10 5 -2.6943 -0.0102
-7 -10 6 0.3299 -0.0049
-7 -10 7 1.5970 -0.0092
-7 -10 8 -2.8183 0.0085
-7 -10 9 -4.2107 0.0044
-7 -10 10 -1.1560 -0.0056
-7 -10 11 0.0768 -0.0006
-7 -10 12 -7.2544 -0.0008
-7 -10 13 -2.6959 0.0008
-7 -10 14 0.6970 -0.0002
-7 -10 15 -1.7163 -0.0114
-7 -10 16 -4.0730 0.0107
-7 -10 17 -4.9572 0.0038
-7 -10 18 0.3052 0.0003
-7 -10 19 -2.1720 -0.0022
-7 -10 20 6.2160 0.0007
-7 -10 21 -2.7755 0.0049
-7 -9 1 -2.0189 -0.0056
-7 -9 2 -0.5857 0.0137
-7 -9 3 -3.1744 -0.0257
-7 -9 4 -0.1071 0.0038
-7 -9 5 -1.1300 0.0022
-7 -9 6 2.6344 0.0012
-7 -9 7 -0.7606 -0.0146
-7 -9 8 1.8490 0.0086
-7 -9 9 3.6352 0.0164
-7 -9 10 3.6615 -0.0033
-7 -9 11 1.3166 0.0020
-7 -9 12 5.3234 -0.0063
-7 -9 13 6.6216 0.0085
-7 -9 14 4.9845 0.0039
-7 -9 15 -0.8650 -0.0066
-7 -9 16 1.0086 -0.0031
-7 -9 17 1.3373 0.0058
-7 -9 18 2.2382 0.0019
-7 -9 19 -3.7664 -0.0045
-7 -9 20 -5.7752 0.0011
-7 -9 21 1.4003 0.0025
-7 -9 22 2.9117 0.0085
-7 -8 1 4.0626 0.0164
-7 -8 2 0.5986 -0.0151
-7 -8 3 3.6850 0.0038
-7 -8 4 1.6867 -0.0113
-7 -8 5 2.6895 0.0190
-7 -8 6 1.9198 -0.0001
-7 -8 7 4.5428 -0.0088
-7 -8 8 -0.6067 0.0090
-7 -8 9 -3.6848 -0.0221
-7 -8 10 -0.9259 0.0138
-7 -8 11 2.2432 0.0121
-7 -8 12 -1.8761 -0.0090
-7 -8 13 -0.4583 -0.0061
-7 -8 14 -0.7635 0.0038
-7 -8 15 2.6253 0.0071
-7 -8 16 -1.1994 -0.0019
-7 -8 17 -5.3910 0.0009
-7 -8 18 -2.1772 0.0021
-7 -8 19 0.4627 0.0033
-7 -8 20 0.7503 -0.0066
-7 -8 21 -1.0469 -0.0041
-7 -8 22 2.2051 0.0001
-7 -7 1 -0.8228 -0.0296
-7 -7 2 -4.2602 -0.0039
-7 -7 3 -3.1995 -0.0255
-7 -7 4 -1.1853 -0.0103
-7 -7 5 -3.8537 0.0130
-7 -7 6 1.9146 -0.0091
-7 -7 7 -0.0754 -0.0057
-7 -7 8 -6.9274 -0.0059
-7 -7 9 0.8140 -0.0109
-7 -7 10 9.7678 0.0071
-7 -7 11 -0.0660 0.0027
-7 -7 12 1.9956 -0.0006
-7 -7 13 1.1890 -0.0114
-7 -7 14 3.7641 0.0113
-7 -7 15 1.6770 -0.0003
-7 -7 16 -1.7608 0.0001
-7 -7 17 -1.4044 -0.0056
-7 -7 18 -7.5406 -0.0019
-7 -7 19 -1.3039 0.0070
-7 -7 20 5.7478 0.0003
-7 -7 21 -0.8298 -0.0051
-7 -7 22 4.2192 -0.0027
-7 -7 23 -4.4307 0.0048
-7 -6 1 5.1587 0.0109
-7 -6 2 6.4142 0.0123
-7 -6 3 3.2286 0.0015
-7 -6 4 2.3924 -0.0110
-7 -6 5 -0.3515 -0.0020
-7 -6 6 8.6301 -0.0170
-7 -6 7 1.3231 -0.0095
-7 -6 8 -0.1278 0.0088
-7 -6 9 4.0687 -0.0012
-7 -6 10 -2.1303 -0.0204
-7 -6 11 3.2861 0.0033
-7 -6 12 -1.8081 0.0100
-7 -6 13 0.2639 0.0006
-7 -6 14 -0.1782 -0.0045
-7 -6 15 -4.8672 -0.0023
-7 -6 16 0.4719 0.0031
-7 -6 17 -7.2022 0.0044
-7 -6 18 -4.6635 -0.0024
-7 -6 19 2.4432 -0.0023
-7 -6 20 -6.4076 0.0050
-7 -6 21 -1.4752 0.0036
-7 -6 22 1.3633 -0.0062
-7 -6 23 0.2969 -0.0025
-7 -5 1 -1.2626 -0.0079
-7 -5 2 -3.6121 -0.0230
-7 -5 3 -3.6232 0.0203
-7 -5 4 -5.5250 -0.0181
-7 -5 5 1.1843 -0.0093
-7 -5 6 -2.2050 0.0161
-7 -5 7 4.3344 0.0015
-7 -5 8 -4.6515 -0.0064
-7 -5 9 2.1573 0.0025
-7 -5 10 3.3747 0.0052
-7 -5 11 2.5451 -0.0061
-7 -5 12 2.5078 0.0014
-7 -5 13 -3.7446 0.0066
-7 -5 14 4.2762 -0.0078
-7 -5 15 2.5925 -0.0050
-7 -5 16 -4.0240 -0.0068
-7 -5 17 2.8965 0.0101
-7 -5 18 3.5405 0.0043
-7 -5 19 4.0945 -0.0033
-7 -5 20 -1.0356 0.0014
-7 -5 21 -1.9307 0.0054
-7 -5 22 -2.2059 0.0006
-7 -5 23 2.3145 -0.0019
-7 -5 24 -3.3135 -0.0028
-7 -4 1 1.4377 -0.0164
-7 -4 2 -2.8149 0.0136
-7 -4 3 2.3723 0.0237
-7 -4 4 2.3048 -0.0092
-7 -4 5 -3.0462 0.0056
-7 -4 6 7.3318 0.0216
-7 -4 7 -1.1996 -0.0053
-7 -4 8 6.5363 -0.0182
-7 -4 9 -0.6536 -0.0159
-7 -4 10 1.4067 0.0038
-7 -4 11 3.7342 0.0001
-7 -4 12 -2.6804 0.0022
-7 -4 13 6.0858 -0.0026
-7 -4 14 -6.6759 0.0006
-7 -4 15 -2.5270 0.0035
-7 -4 16 -5.5307 0.0032
-7 -4 17 -0.7948 -0.0034
-7 -4 18 3.9113 0.0008
-7 -4 19 -6.5424 0.0038
-7 -4 20 0.8573 -0.0000
-7 -4 21 -4.2009 -0.0031
-7 -4 22 0.4031 -0.0005
-7 -4 23 0.6634 0.0028
-7 -4 24 1.4877 0.0007
-7 -3 1 -2.4277 0.0138
-7 -3 2 -8.1417 -0.0521
-7 -3 3 -1.3474 -0.0228
-7 -3 4 1.0336 -0.0150
-7 -3 5 -2.5747 0.0123
-7 -3 6 -2.3670 -0.0038
-7 -3 7 5.8417 0.0050
-7 -3 8 -1.7372 0.0032
-7 -3 9 5.3523 0.0049
-7 -3 10 -1.3339 -0.0027
-7 -3 11 -3.9804 -0.0012
-7 -3 12 7.9300 0.0087
-7 -3 13 -8.3279 -0.0056
-7 -3 14 -0.0931 -0.0017
-7 -3 15 0.6219 0.0075
-7 -3 16 -1.6560 -0.0017
-7 -3 17 0.7568 0.0002
-7 -3 18 -8.1037 0.0018
-7 -3 19 8.7883 0.0016
-7 -3 20 -2.2523 0.0032
-7 -3 21 -1.2514 -0.0019
-7 -3 22 1.9712 0.0008
-7 -3 23 -3.3916 0.0010
-7 -3 24 -0.2433 0.0015
-7 -2 1 0.6398 -0.0180
-7 -2 2 -3.4211 0.0206
-7 -2 3 2.7155 -0.0065
-7 -2 4 2.1179 -0.0046
-7 -2 5 0.9085 0.0096
-7 -2 6 6.5755 0.0186
-7 -2 7 -5.3272 0.0093
-7 -2 8 2.3104 -0.0193
-7 -2 9 1.3678 0.0179
-7 -2 10 3.2777 0.0035
-7 -2 11 -1.8147 -0.0006
-7 -2 12 1.8090 -0.0010
-7 -2 13 1.2183 -0.0007
-7 -2 14 0.8440 0.0087
-7 -2 15 3.3760 -0.0038
-7 -2 16 -0.1788 -0.0056
-7 -2 17 0.2261 0.0032
-7 -2 18 3.8989 0.0009
-7 -2 19 0.7020 -0.0018
-7 -2 20 -1.9442 -0.0019
-7 -2 21 -0.5730 0.0031
-7 -2 22 -1.6649 0.0001
-7 -2 23 1.3116 -0.0036
-7 -2 24 -3.6368 -0.0011
-7 -2 25 -0.5639 0.0031
-7 -1 1 -4.4103 0.0151
-7 -1 2 -0.5616 -0.0008
-7 -1 3 -3.8418 0.0211
-7 -1 4 -2.3489 0.0130
-7 -1 5 -2.2786 -0.0022
-7 -1 6 2.3134 0.0159
-7 -1 7 4.5969 0.0180
-7 -1 8 -1.6071 -0.0123
-7 -1 9 0.6460 -0.0095
-7 -1 10 -3.8378 -0.0101
-7 -1 11 1.4911 0.0006
-7 -1 12 1.1274 0.0062
-7 -1 13 0.2199 -0.0062
-7 -1 14 -1.4438 -0.0062
-7 -1 15 -2.1965 0.0061
-7 -1 16 -2.6454 -0.0008
-7 -1 17 2.0719 -0.0070
-7 -1 18 0.3532 -0.0042
-7 -1 19 -5.1980 -0.0019
-7 -1 20 -0.3058 0.0005
-7 -1 21 -1.7030 -0.0020
-7 -1 22 1.1691 0.0032
-7 -1 23 1.2125 -0.0017
-7 -1 24 7.2758 0.0021
-7 -1 25 1.3581 -0.0052
-7 0 1 -0.1497 0.0321
-7 0 2 1.5803 -0.0212
-7 0 3 2.1026 -0.0045
-7 0 4 0.2977 0.0259
-7 0 5 -1.5108 -0.0062
-7 0 6 7.1912 -0.0050
-7 0 7 -4.1069 0.0063
-7 0 8 0.6569 0.0057
-7 0 9 0.2107 -0.0014
-7 0 10 3.0946 -0.0044
-7 0 11 0.7387 -0.0013
-7 0 12 -1.7022 -0.0018
-7 0 13 -1.9051 0.0009
-7 0 14 1.6248 -0.0102
-7 0 15 -4.2406 0.0011
-7 0 16 -3.9038 0.0059
-7 0 17 2.9351 -0.0040
-7 0 18 -0.1211 0.0002
-7 0 19 0.1753 0.0002
-7 0 20 0.9892 0.0012
-7 0 21 0.4259 0.0054
-7 0 22 -2.6184 -0.0034
-7 0 23 -5.0520 -0.0018
-7 0 24 0.9407 0.0025
-7 0 25 0.1729 -0.0023
-7 1 1 -0.3269 0.0176
-7 1 2 0.7335 -0.0071
-7 1 3 -1.3685 0.0110
-7 1 4 -2.7161 0.0191
-7 1 5 -0.3584 -0.0082
-7 1 6 6.7784 -0.0043
-7 1 7 2.7004 -0.0038
-7 1 8 -0.1021 0.0120
-7 1 9 -8.7845 0.0159
-7 1 10 -2.5915 0.0040
-7 1 11 0.7921 -0.0086
-7 1 12 0.2784 -0.0033
-7 1 13 1.4693 0.0093
-7 1 14 0.6453 0.0034
-7 1 15 1.3037 -0.0042
-7 1 16 0.7509 0.0032
-7 1 17 6.0616 0.0041
-7 1 18 2.7919 0.0018
-7 1 19 0.0749 -0.0074
-7 1 20 -1.9778 -0.0001
-7 1 21 1.8128 0.0056
-7 1 22 -5.0166 0.0018
-7 1 23 1.6337 -0.0086
-7 1 24 4.5153 0.0003
-7 1 25 5.1854 0.0004
-7 2 1 1.4554 0.0085
-7 2 2 1.0251 0.0162
-7 2 3 1.7250 0.0024
-7 2 4 3.6021 0.0098
-7 2 5 -2.3862 -0.0108
-7 2 6 -3.6041 -0.0209
-7 2 7 1.9738 0.0088
-7 2 8 4.0848 -0.0006
-7 2 9 -8.3776 0.0109
-7 2 10 -0.1378 -0.0022
-7 2 11 0.1059 -0.0008
-7 2 12 1.6362 -0.0008
-7 2 13 1.8260 -0.0013
-7 2 14 -3.6037 0.0098
-7 2 15 1.3367 -0.0012
-7 2 16 0.4105 -0.0053
-7 2 17 -1.2397 -0.0030
-7 2 18 -7.4140 0.0089
-7 2 19 -2.0735 0.0027
-7 2 20 -4.0325 -0.0029
-7 2 21 -1.6135 -0.0013
-7 2 22 -0.4234 0.0020
-7 2 23 0.5497 -0.0039
-7 2 24 1.8464 -0.0027
-7 2 25 -4.1231 -0.0025
-7 3 1 0.7758 -0.0182
-7 3 2 3.6338 0.0010
-7 3 3 -2.3937 -0.0139
-7 3 4 5.5571 -0.0150
-7 3 5 -5.5390 -0.0333
-7 3 6 1.3921 -0.0086
-7 3 7 0.1443 0.0245
-7 3 8 7.9627 -0.0039
-7 3 9 -0.0840 -0.0154
-7 3 10 -3.3182 0.0067
-7 3 11 2.8492 0.0091
-7 3 12 -5.8343 0.0010
-7 3 13 2.7911 -0.0037
-7 3 14 -2.0572 0.0042
-7 3 15 4.7670 0.0122
-7 3 16 6.1986 -0.0039
-7 3 17 -5.9839 -0.0059
-7 3 18 3.5440 0.0046
-7 3 19 0.4601 -0.0015
-7 3 20 -1.7877 -0.0003
-7 3 21 1.7924 -0.0106
-7 3 22 -0.8039 0.0006
-7 3 23 4.0700 0.0062
-7 3 24 -3.3915 0.0031
-7 4 1 -2.3862 0.0053
-7 4 2 1.6267 0.0229
-7 4 3 2.2763 0.0011
-7 4 4 0.0935 -0.0114
-7 4 5 0.3422 -0.0030
-7 4 6 -8.4139 -0.0036
-7 4 7 -1.1315 0.0010
-7 4 8 -4.8105 0.0053
-7 4 9 -1.6936 -0.0005
-7 4 10 0.1688 -0.0045
-7 4 11 -1.6779 0.0028
-7 4 12 -0.8789 0.0114
-7 4 13 -0.4401 -0.0033
-7 4 14 -2.2488 -0.0147
-7 4 15 -0.3328 -0.0019
-7 4 16 -8.4172 0.0116
-7 4 17 0.1770 -0.0002
-7 4 18 -2.1978 -0.0040
-7 4 19 -4.0250 -0.0002
-7 4 20 -1.7744 0.0097
-7 4 21 2.0481 -0.0018
-7 4 22 4.0366 -0.0034
-7 4 23 3.5215 0.0003
-7 4 24 4.1760 0.0036
-7 5 1 -2.7987 -0.0118
-7 5 2 7.2689 0.0062
-7 5 3 1.9867 -0.0397
-7 5 4 0.9269 0.0187
-7 5 5 -0.7083 0.0080
-7 5 6 5.0177 -0.0236
-7 5 7 -0.4304 -0.0019
-7 5 8 2.7060 -0.0020
-7 5 9 -0.2899 0.0160
-7 5 10 7.0114 -0.0124
-7 5 11 -1.6752 -0.0079
-7 5 12 0.8384 0.0067
-7 5 13 -0.2121 -0.0066
-7 5 14 10.1451 -0.0013
-7 5 15 -1.8397 -0.0117
-7 5 16 6.6977 -0.0020
-7 5 17 1.0088 0.0109
-7 5 18 1.3110 -0.0034
-7 5 19 0.4763 -0.0038
-7 5 20 -0.2037 0.0026
-7 5 21 2.6723 0.0082
-7 5 22 -2.8227 0.0044
-7 5 23 -0.0419 -0.0003
-7 5 24 -4.4599 0.0004
-7 6 1 -3.3676 0.0119
-7 6 2 -3.2197 -0.0135
-7 6 3 -3.0983 0.0239
-7 6 4 -3.7929 0.0151
-7 6 5 -0.4128 -0.0118
-7 6 6 -2.3180 -0.0011
-7 6 7 0.4846 -0.0146
-7 6 8 -9.0354 0.0088
-7 6 9 -2.0157 -0.0090
-7 6 10 -4.8840 -0.0007
-7 6 11 2.4208 -0.0028
-7 6 12 1.2163 -0.0084
-7 6 13 2.6268 -0.0011
-7 6 14 -5.3735 0.0012
-7 6 15 2.4632 -0.0030
-7 6 16 -5.4502 -0.0024
-7 6 17 1.3487 0.0053
-7 6 18 -5.1825 0.0048
-7 6 19 -0.1599 -0.0032
-7 6 20 -5.5337 -0.0061
-7 6 21 2.3791 0.0024
-7 6 22 2.7527 -0.0014
-7 6 23 2.2237 0.0040
-7 7 1 1.5835 -0.0221
-7 7 2 3.9128 0.0496
-7 7 3 1.7110 0.0036
-7 7 4 -0.3873 0.0125
-7 7 5 2.7878 -0.0021
-7 7 6 3.8956 0.0055
-7 7 7 -0.6539 -0.0027
-7 7 8 0.0169 -0.0264
-7 7 9 2.7597 0.0044
-7 7 10 -1.4489 0.0160
-7 7 11 1.9041 -0.0007
-7 7 12 4.8130 -0.0016
-7 7 13 2.3467 -0.0036
-7 7 14 -2.3549 0.0095
-7 7 15 -4.2597 -0.0026
-7 7 16 1.1438 0.0012
-7 7 17 -5.0487 -0.0034
-7 7 18 7.8684 0.0012
-7 7 19 -5.5551 0.0053
-7 7 20 2.4336 -0.0035
-7 7 21 -6.1409 0.0023
-7 7 22 5.1888 0.0046
-7 8 1 -5.5537 -0.0158
-7 8 2 -5.9721 -0.0332
-7 8 3 -7.9684 0.0184
-7 8 4 -4.0226 -0.0085
-7 8 5 -0.5305 0.0002
-7 8 6 0.5355 -0.0079
-7 8 7 0.8842 -0.0100
-7 8 8 -3.7269 0.0039
-7 8 9 -2.7726 0.0015
-7 8 10 -4.2710 0.0062
-7 8 11 -2.1991 0.0126
-7 8 12 2.6574 0.0008
-7 8 13 -0.1804 -0.0043
-7 8 14 -1.5387 -0.0003
-7 8 15 2.2583 0.0014
-7 8 16 -0.6155 0.0054
-7 8 17 -0.1453 -0.0086
-7 8 18 -0.4677 0.0002
-7 8 19 2.8451 -0.0011
-7 8 20 -3.8788 0.0054
-7 8 21 5.8430 -0.0005
-7 8 22 -4.1217 -0.0033
-7 9 1 -3.9606 -0.0302
-7 9 2 0.5852 -0.0030
-7 9 3 -0.3127 0.0083
-7 9 4 0.5044 -0.0075
-7 9 5 -0.1558 -0.0168
-7 9 6 0.2625 0.0013
-7 9 7 2.9392 -0.0100
-7 9 8 3.2007 0.0103
-7 9 9 -8.0056 -0.0027
-7 9 10 -2.4687 -0.0023
-7 9 11 6.2095 -0.0090
-7 9 12 4.3325 0.0022
-7 9 13 1.6273 0.0008
-7 9 14 -2.4264 -0.0044
-7 9 15 6.0426 -0.0057
-7 9 16 -1.6361 0.0015
-7 9 17 4.2793 0.0062
-7 9 18 2.0010 -0.0057
-7 9 19 -2.5675 -0.0057
-7 9 20 6.6898 0.0006
-7 9 21 -3.9521 0.0041
-7 10 1 -4.3938 0.0183
-7 10 2 -6.8604 0.0136
-7 10 3 -0.0683 0.0067
-7 10 4 -3.8583 -0.0143
-7 10 5 0.5695 0.0081
-7 10 6 -2.9097 0.0067
-7 10 7 2.6241 -0.0085
-7 10 8 -6.3668 0.0004
-7 10 9 -1.9221 -0.0068
-7 10 10 -0.5139 -0.0084
-7 10 11 -2.7494 -0.0035
-7 10 12 -5.0596 0.0025
-7 10 13 -2.2035 -0.0005
-7 10 14 6.9702 0.0010
-7 10 15 5.8589 0.0004
-7 10 16 -3.0592 -0.0035
-7 10 17 -3.2558 0.0005
-7 10 18 2.2614 0.0028
-7 10 19 -1.0671 0.0010
-7 10 20 -1.0276 -0.0032
-7 11 1 -0.3431 0.0075
-7 11 2 -3.7364 -0.0064
-7 11 3 0.5028 -0.0066
-7 11 4 0.9385 0.0013
-7 11 5 1.0676 0.0300
-7 11 6 -1.9270 -0.0051
-7 11 7 -1.2974 0.0134
-7 11 8 2.1964 0.0043
-7 11 9 0.6584 -0.0028
-7 11 10 0.0078 -0.0030
-7 11 11 1.6122 -0.0000
-7 11 12 -0.3396 0.0047
-7 11 13 4.3073 -0.0042
-7 11 14 -0.8052 0.0068
-7 11 15 4.1487 0.0069
-7 11 16 -0.9008 -0.0098
-7 11 17 1.1014 0.0031
-7 11 18 -5.3556 0.0069
-7 11 19 2.1800 0.0029
-7 12 1 -1.4757 -0.0014
-7 12 2 0.1773 -0.0185
-7 12 3 0.2369 -0.0049
-7 12 4 -4.9532 0.0056
-7 12 5 3.0385 0.0038
-7 12 6 -3.1630 0.0046
-7 12 7 0.1649 -0.0053
-7 12 8 1.9633 0.0017
-7 12 9 -1.2261 0.0024
-7 12 10 -2.7077 0.0048
-7 12 11 -3.4721 0.0011
-7 12 12 2.1799 0.0007
-7 12 13 1.2763 -0.0029
-7 12 14 -0.4946 0.0139
-7 12 15 4.0135 -0.0003
-7 12 16 -0.8389 0.0006
-7 12 17 0.1103 0.0007
-7 13 1 -1.2356 0.0014
-7 13 2 6.4292 0.0040
-7 13 3 1.4904 0.0097
-7 13 4 -0.5376 -0.0087
-7 13 5 0.7247 -0.0038
-7 13 6 3.1960 0.0023
-7 13 7 3.0166 0.0002
-7 13 8 -1.2678 -0.0079
-7 13 9 -1.8325 -0.0024
-7 13 10 -2.6290 -0.0024
-7 13 11 1.1153 0.0057
-7 13 12 5.7554 0.0012
-7 13 13 1.6852 -0.0054
-7 13 14 4.9001 0.0070
-7 13 15 1.6430 0.0021
-7 14 1 -5.3350 -0.0094
-7 14 2 -3.0181 -0.0049
-7 14 3 2.7038 0.0115
-7 14 4 -0.0941 -0.0064
-7 14 5 -2.3445 0.0005
-7 14 6 0.3167 0.0035
-7 14 7 0.5391 0.0067
-7 14 8 -0.0629 0.0011
-7 14 9 1.4794 -0.0082
-7 14 10 -4.8365 -0.0012
-7 14 11 -1.0177 -0.0038
-7 14 12 2.6976 -0.0063
-7 14 13 2.8273 -0.0002
-7 15 1 -0.2798 -0.0086
-7 15 2 7.9418 -0.0156
-7 15 3 3.8924 0.0102
-7 15 4 2.5708 -0.0038
-7 15 5 -2.1190 0.0007
-7 15 6 -2.6681 -0.0030
-7 15 7 4.2632 -0.0010
-7 15 8 0.2460 0.0133
-7 15 9 -1.2633 -0.0034
-7 15 10 -2.9207 -0.0039
-7 16 1 -6.0287 -0.0037
-7 16 2 -2.4280 0.0074
-7 16 3 -1.5832 -0.0038
-6 -21 1 -2.3652 0.0057
-6 -21 2 -2.9990 0.0028
-6 -20 1 2.2278 0.0011
-6 -20 2 -4.6856 0.0121
-6 -20 3 1.6271 -0.0047
-6 -20 4 0.1881 0.0073
-6 -20 5 -0.7329 -0.0031
-6 -20 6 1.3109 -0.0072
-6 -19 1 -6.1533 -0.0257
-6 -19 2 2.2457 0.0128
-6 -19 3 -3.7732 -0.0068
-6 -19 4 -0.6861 -0.0138
-6 -19 5 0.3984 -0.0036
-6 -19 6 4.2819 -0.0016
-6 -19 7 1.5456 0.0021
-6 -19 8 -1.3898 -0.0030
-6 -19 9 -1.2514 -0.0037
-6 -18 1 0.3497 -0.0079
-6 -18 2 3.3002 0.0090
-6 -18 3 -0.3933 -0.0025
-6 -18 4 -3.6690 -0.0015
-6 -18 5 6.8015 0.0016
-6 -18 6 4.1242 0.0068
-6 -18 7 -0.0021 -0.0027
-6 -18 8 1.2972 0.0002
-6 -18 9 -4.5316 0.0055
-6 -18 10 2.0984 0.0002
-6 -18 11 -0.7955 0.0000
-6 -17 1 0.2006 -0.0130
-6 -17 2 3.4174 -0.0213
-6 -17 3 -6.0028 -0.0031
-6 -17 4 3.5391 -0.0046
-6 -17 5 2.7311 0.0091
-6 -17 6 -3.7006 0.0011
-6 -17 7 5.2373 -0.0042
-6 -17 8 -3.0098 0.0038
-6 -17 9 -5.2403 -0.0013
-6 -17 10 -4.1498 0.0014
-6 -17 11 2.4569 -0.0042
-6 -17 12 -1.4567 0.0026
-6 -17 13 -0.7602 0.0059
-6 -16 1 -2.0319 -0.0234
-6 -16 2 4.2176 0.0243
-6 -16 3 1.8878 -0.0121
-6 -16 4 1.2989 -0.0014
-6 -16 5 0.7647 0.0071
-6 -16 6 -1.5958 0.0068
-6 -16 7 -0.3449 0.0052
-6 -16 8 2.0726 -0.0063
-6 -16 9 -1.6255 -0.0030
-6 -16 10 -1.2203 -0.0019
-6 -16 11 -1.6711 0.0071
-6 -16 12 -2.0971 -0.0038
-6 -16 13 2.7993 -0.0034
-6 -16 14 1.0521 -0.0008
-6 -16 15 -2.7289 -0.0075
-6 -15 1 2.3510 0.0018
-6 -15 2 1.2864 0.0090
-6 -15 3 3.1106 0.0143
-6 -15 4 0.0302 -0.0016
-6 -15 5 0.8655 0.0112
-6 -15 6 1.6052 0.0041
-6 -15 7 2.6241 -0.0071
-6 -15 8 -6.9194 0.0021
-6 -15 9 1.8366 -0.0054
-6 -15 10 -0.5521 0.0020
-6 -15 11 0.6151 0.0074
-6 -15 12 -1.4855 -0.0052
-6 -15 13 0.5628 -0.0036
-6 -15 14 1.0451 -0.0034
-6 -15 15 0.0368 0.0113
-6 -15 16 -2.4494 -0.0006
-6 -14 1 -1.6812 0.0019
-6 -14 2 0.1123 -0.0087
-6 -14 3 1.0130 0.0013
-6 -14 4 -1.2821 -0.0022
-6 -14 5 -4.2999 -0.0041
-6 -14 6 -1.4024 -0.0046
-6 -14 7 1.3299 -0.0086
-6 -14 8 0.5772 -0.0024
-6 -14 9 -2.6115 0.0044
-6 -14 10 -1.4032 -0.0001
-6 -14 11 -0.0064 0.0016
-6 -14 12 -3.9921 -0.0032
-6 -14 13 -3.0305 0.0012
-6 -14 14 -3.8841 0.0056
-6 -14 15 6.6581 0.0011
-6 -14 16 0.7152 0.0046
-6 -14 17 -2.7353 -0.0007
-6 -14 18 0.1748 0.0041
-6 -13 1 -0.6630 -0.0093
-6 -13 2 3.7310 0.0025
-6 -13 3 0.6758 0.0000
-6 -13 4 2.5485 -0.0054
-6 -13 5 2.7435 -0.0131
-6 -13 6 -1.1268 -0.0063
-6 -13 7 0.8683 -0.0010
-6 -13 8 -1.5631 -0.0033
-6 -13 9 1.0658 -0.0018
-6 -13 10 -0.6512 0.0028
-6 -13 11 -0.1410 -0.0007
-6 -13 12 -1.9433 0.0031
-6 -13 13 -2.6506 0.0007
-6 -13 14 -0.5418 0.0062
-6 -13 15 -0.5506 0.0039
-6 -13 16 -2.0774 -0.0035
-6 -13 17 -3.6389 0.0043
-6 -13 18 0.2658 -0.0036
-6 -13 19 2.1779 0.0001
-6 -12 1 6.1355 0.0003
-6 -12 2 -3.7516 -0.0413
-6 -12 3 -4.7941 -0.0091
-6 -12 4 -1.6620 -0.0092
-6 -12 5 -4.5768 -0.0008
-6 -12 6 2.0728 0.0007
-6 -12 7 -1.5676 0.0129
-6 -12 8 -4.3738 0.0096
-6 -12 9 0.4574 0.0022
-6 -12 10 -2.1938 -0.0031
-6 -12 11 1.0233 0.0006
-6 -12 12 -5.6354 0.0009
-6 -12 13 3.7551 -0.0020
-6 -12 14 -1.7776 -0.0034
-6 -12 15 -0.5630 0.0010
-6 -12 16 6.0658 -0.0020
-6 -12 17 4.5870 0.0001
-6 -12 18 0.6840 0.0065
-6 -12 19 -2.6897 -0.0042
-6 -12 20 -1.3303 0.0053
-6 -11 1 5.1120 0.0530
-6 -11 2 -1.8487 -0.0136
-6 -11 3 -0.3160 0.0171
-6 -11 4 -0.1668 0.0099
-6 -11 5 4.2343 0.0162
-6 -11 6 -1.5449 0.0060
-6 -11 7 1.1078 -0.0126
-6 -11 8 -4.4527 -0.0154
-6 -11 9 1.4480 0.0150
-6 -11 10 -3.7232 -0.0100
-6 -11 11 -7.0184 -0.0002
-6 -11 12 -2.1185 -0.0067
-6 -11 13 -1.1728 0.0051
-6 -11 14 -3.5612 0.0005
-6 -11 15 2.3604 -0.0011
-6 -11 16 0.7756 -0.0009
-6 -11 17 2.6914 -0.0086
-6 -11 18 -0.7514 0.0084
-6 -11 19 -2.7360 -0.0050
-6 -11 20 4.7376 -0.0013
-6 -11 21 -1.3081 -0.0011
-6 -10 1 -3.1687 0.0150
-6 -10 2 -1.0187 -0.0593
-6 -10 3 -6.4108 0.0083
-6 -10 4 3.0118 0.0081
-6 -10 5 -3.2984 0.0062
-6 -10 6 2.8030 0.0084
-6 -10 7 -2.5201 0.0057
-6 -10 8 0.4389 -0.0090
-6 -10 9 0.5994 0.0090
-6 -10 10 4.1970 -0.0080
-6 -10 11 -1.7066 -0.0117
-6 -10 12 -1.0230 0.0101
-6 -10 13 0.7960 -0.0008
-6 -10 14 4.3472 -0.0059
-6 -10 15 -0.3398 -0.0049
-6 -10 16 -1.8460 -0.0014
-6 -10 17 -0.0320 0.0018
-6 -10 18 5.6027 -0.0021
-6 -10 19 -2.9586 0.0039
-6 -10 20 -0.1407 0.0019
-6 -10 21 -2.7786 -0.0011
-6 -10 22 -0.2675 0.0012
-6 -9 1 -1.3610 0.0100
-6 -9 2 -1.8459 -0.0100
-6 -9 3 0.6250 0.0069
-6 -9 4 -0.9826 -0.0055
-6 -9 5 2.9335 -0.0109
-6 -9 6 -3.5656 0.0167
-6 -9 7 3.9940 0.0044
-6 -9 8 -6.5448 -0.0092
-6 -9 9 -0.7226 -0.0049
-6 -9 10 1.2140 0.0133
-6 -9 11 -4.2984 -0.0067
-6 -9 12 -6.1372 -0.0023
-6 -9 13 -0.6112 -0.0050
-6 -9 14 0.2855 0.0004
-6 -9 15 1.8250 0.0028
-6 -9 16 -0.3699 -0.0033
-6 -9 17 3.4110 0.0026
-6 -9 18 -4.4851 0.0052
-6 -9 19 -0.7353 0.0010
-6 -9 20 5.6025 -0.0023
-6 -9 21 5.0731 -0.0016
-6 -9 22 -0.7980 0.0016
-6 -9 23 -1.2901 0.0091
-6 -8 1 0.3164 0.0186
-6 -8 2 -0.8051 0.0212
-6 -8 3 -1.7475 0.0294
-6 -8 4 4.8149 -0.0184
-6 -8 5 -3.6158 -0.0122
-6 -8 6 3.8993 0.0014
-6 -8 7 -0.7273 0.0102
-6 -8 8 1.6883 -0.0154
-6 -8 9 5.6468 -0.0186
-6 -8 10 1.2903 0.0122
-6 -8 11 -0.3736 0.0059
-6 -8 12 -3.3457 -0.0004
-6 -8 13 -1.2314 -0.0026
-6 -8 14 -1.1944 -0.0057
-6 -8 15 6.0744 0.0096
-6 -8 16 -0.6117 -0.0041
-6 -8 17 -4.9978 -0.0078
-6 -8 18 4.4521 0.0069
-6 -8 19 1.7602 0.0006
-6 -8 20 0.6723 -0.0007
-6 -8 21 -4.7025 0.0006
-6 -8 22 -2.2670 -0.0037
-6 -8 23 4.9914 0.0072
-6 -7 1 -0.4597 -0.0220
-6 -7 2 7.4583 -0.0081
-6 -7 3 5.4272 -0.0105
-6 -7 4 -1.7144 0.0040
-6 -7 5 1.1992 -0.0158
-6 -7 6 -4.4408 0.0061
-6 -7 7 1.6282 0.0112
-6 -7 8 -5.2732 0.0007
-6 -7 9 2.2332 0.0228
-6 -7 10 -3.0033 -0.0147
-6 -7 11 -7.2711 -0.0023
-6 -7 12 -5.5393 0.0073
-6 -7 13 -1.1830 -0.0003
-6 -7 14 1.3988 -0.0022
-6 -7 15 -5.4734 -0.0097
-6 -7 16 -0.3257 0.0125
-6 -7 17 1.9441 0.0041
-6 -7 18 7.2436 -0.0057
-6 -7 19 3.9520 -0.0017
-6 -7 20 -8.8719 -0.0009
-6 -7 21 -2.8181 0.0052
-6 -7 22 0.7757 -0.0053
-6 -7 23 1.5879 -0.0022
-6 -7 24 3.6330 0.0050
-6 -6 1 3.5829 0.0615
-6 -6 2 1.0036 0.0370
-6 -6 3 -0.9902 -0.0197
-6 -6 4 -0.4477 -0.0014
-6 -6 5 -0.0926 0.0145
-6 -6 6 4.2835 -0.0081
-6 -6 7 3.2561 -0.0099
-6 -6 8 9.0905 0.0150
-6 -6 9 1.7739 -0.0007
-6 -6 10 -1.3991 0.0090
-6 -6 11 -5.1106 -0.0060
-6 -6 12 5.2618 0.0122
-6 -6 13 3.4427 0.0047
-6 -6 14 -3.5505 -0.0070
-6 -6 15 -1.2885 0.0090
-6 -6 16 -1.0827 -0.0024
-6 -6 17 1.5696 0.0021
-6 -6 18 -1.6357 -0.0031
-6 -6 19 -3.5320 -0.0046
-6 -6 20 2.0906 0.0044
-6 -6 21 -2.3950 -0.0002
-6 -6 22 -0.0774 0.0060
-6 -6 23 2.8467 -0.0031
-6 -6 24 0.0797 -0.0012
-6 -6 25 1.1424 0.0042
-6 -5 1 7.7878 0.0037
-6 -5 2 2.0003 -0.0114
-6 -5 3 0.0018 -0.0390
-6 -5 4 -1.8501 -0.0005
-6 -5 5 -3.4085 0.0085
-6 -5 6 -5.5644 -0.0131
-6 -5 7 3.3065 0.0043
-6 -5 8 2.0606 0.0086
-6 -5 9 -2.9644 0.0002
-6 -5 10 -3.0499 0.0071
-6 -5 11 1.7814 0.0020
-6 -5 12 -1.6373 -0.0054
-6 -5 13 -0.5706 0.0016
-6 -5 14 0.5450 0.0053
-6 -5 15 3.3339 0.0050
-6 -5 16 3.3502 -0.0025
-6 -5 17 1.2553 -0.0003
-6 -5 18 2.3929 -0.0005
-6 -5 19 -1.6660 0.0014
-6 -5 20 -2.2992 -0.0051
-6 -5 21 -2.9311 0.0034
-6 -5 22 -1.0523 0.0029
-6 -5 23 1.4625 -0.0001
-6 -5 24 1.6301 -0.0003
-6 -5 25 -0.9333 0.0037
-6 -4 1 7.1757 -0.0241
-6 -4 2 3.4350 0.0280
-6 -4 3 2.3725 -0.0161
-6 -4 4 -3.4941 -0.0042
-6 -4 5 -0.5891 -0.0187
-6 -4 6 2.5799 0.0019
-6 -4 7 5.5705 0.0148
-6 -4 8 1.9320 -0.0089
-6 -4 9 2.0778 0.0046
-6 -4 10 -0.5534 0.0088
-6 -4 11 4.5300 0.0008
-6 -4 12 -2.7217 -0.0098
-6 -4 13 -0.1739 -0.0068
-6 -4 14 1.4985 0.0019
-6 -4 15 -2.3825 0.0037
-6 -4 16 -5.8214 -0.0022
-6 -4 17 1.6687 0.0026
-6 -4 18 3.4805 0.0007
-6 -4 19 -3.9205 0.0035
-6 -4 20 -10.5990 0.0009
-6 -4 21 1.8435 -0.0033
-6 -4 22 2.6652 0.0016
-6 -4 23 2.0537 -0.0014
-6 -4 24 -2.8469 -0.0018
-6 -4 25 -2.2169 -0.0077
-6 -3 1 7.8854 -0.0223
-6 -3 2 -0.4408 0.0385
-6 -3 3 -1.2998 0.0322
-6 -3 4 -2.1397 0.0131
-6 -3 5 -2.5116 -0.0255
-6 -3 6 -1.6858 -0.0123
-6 -3 7 -0.7104 -0.0098
-6 -3 8 3.0717 0.0108
-6 -3 9 -4.1955 -0.0090
-6 -3 10 1.1746 -0.0101
-6 -3 11 -1.0506 0.0029
-6 -3 12 4.7886 0.0068
-6 -3 13 1.0365 -0.0028
-6 -3 14 -2.4808 -0.0087
-6 -3 15 2.9061 0.0018
-6 -3 16 -0.5131 0.0093
-6 -3 17 5.0293 -0.0024
-6 -3 18 2.8066 -0.0119
-6 -3 19 0.2597 0.0045
-6 -3 20 0.0266 0.0079
-6 -3 21 1.7665 0.0007
-6 -3 22 0.3399 0.0009
-6 -3 23 1.8539 -0.0006
-6 -3 24 -1.2268 0.0081
-6 -3 25 0.0914 -0.0006
-6 -3 26 -0.4286 -0.0047
-6 -2 1 7.5960 -0.0100
-6 -2 2 -4.3209 0.0400
-6 -2 3 8.7537 -0.0117
-6 -2 4 -2.6007 -0.0017
-6 -2 5 2.1969 -0.0143
-6 -2 6 5.0606 -0.0078
-6 -2 7 1.8471 -0.0070
-6 -2 8 -4.2904 0.0004
-6 -2 9 -0.0182 -0.0019
-6 -2 10 2.9076 -0.0054
-6 -2 11 2.5189 -0.0005
-6 -2 12 -2.3768 -0.0030
-6 -2 13 3.5129 -0.0000
-6 -2 14 -0.8229 0.0045
-6 -2 15 -1.0425 0.0003
-6 -2 16 1.3945 0.0001
-6 -2 17 1.0960 0.0100
-6 -2 18 1.8385 -0.0029
-6 -2 19 -0.1749 -0.0029
-6 -2 20 -2.3154 -0.0052
-6 -2 21 -3.5587 -0.0012
-6 -2 22 -2.3137 0.0006
-6 -2 23 2.4079 -0.0064
-6 -2 24 -1.4312 0.0031
-6 -2 25 2.2026 0.0008
-6 -2 26 -3.8763 0.0027
-6 -1 1 0.3110 0.0172
-6 -1 2 -3.1830 0.0462
-6 -1 3 -7.2714 -0.0266
-6 -1 4 -2.6469 -0.0096
-6 -1 5 -6.1573 0.0056
-6 -1 6 4.0795 -0.0061
-6 -1 7 -1.6525 -0.0086
-6 -1 8 -3.8657 -0.0026
-6 -1 9 -3.5683 0.0115
-6 -1 10 -2.4005 0.0096
-6 -1 11 -1.2877 -0.0020
-6 -1 12 5.1171 -0.0099
-6 -1 13 4.1122 0.0034
-6 -1 14 1.2496 0.0045
-6 -1 15 -2.1425 -0.0116
-6 -1 16 -4.6362 -0.0016
-6 -1 17 6.4584 0.0021
-6 -1 18 -0.3444 0.0023
-6 -1 19 6.6826 -0.0005
-6 -1 20 2.6787 -0.0026
-6 -1 21 5.4986 -0.0016
-6 -1 22 6.2191 0.0018
-6 -1 23 -2.1338 0.0022
-6 -1 24 2.4994 -0.0062
-6 -1 25 -5.6273 0.0013
-6 -1 26 2.7274 -0.0024
-6 0 1 -0.4078 -0.0217
-6 0 2 -3.4628 0.0059
-6 0 3 -0.2799 0.0223
-6 0 4 -5.6526 0.0072
-6 0 5 3.0987 0.0088
-6 0 6 -0.0812 -0.0133
-6 0 7 -0.5149 -0.0049
-6 0 8 -0.5793 0.0083
-6 0 9 2.1278 0.0123
-6 0 10 3.8902 -0.0040
-6 0 11 3.9787 0.0043
-6 0 12 1.8456 -0.0038
-6 0 13 0.5368 -0.0006
-6 0 14 -0.0003 0.0005
-6 0 15 -2.5128 -0.0081
-6 0 16 0.0745 0.0003
-6 0 17 -0.4917 -0.0046
-6 0 18 -3.0316 0.0015
-6 0 19 -3.7848 0.0022
-6 0 20 -2.1394 0.0037
-6 0 21 4.8832 -0.0002
-6 0 22 0.4449 0.0019
-6 0 23 1.0736 0.0085
-6 0 24 -1.6863 -0.0035
-6 0 25 -2.4693 -0.0004
-6 0 26 0.5962 -0.0018
-6 1 1 -4.8825 -0.0397
-6 1 2 -2.1939 0.0122
-6 1 3 2.7340 0.0213
-6 1 4 -4.9614 0.0080
-6 1 5 1.3688 -0.0080
-6 1 6 2.9758 -0.0043
-6 1 7 4.0698 -0.0039
-6 1 8 0.7292 0.0043
-6 1 9 -5.5792 -0.0122
-6 1 10 -2.3180 -0.0049
-6 1 11 2.5264 0.0073
-6 1 12 -4.5856 -0.0036
-6 1 13 -1.0210 0.0033
-6 1 14 -0.5742 -0.0010
-6 1 15 1.8794 0.0004
-6 1 16 1.6346 0.0012
-6 1 17 3.2846 0.0029
-6 1 18 -0.5395 -0.0047
-6 1 19 4.0892 -0.0003
-6 1 20 2.9688 0.0001
-6 1 21 -0.3624 0.0006
-6 1 22 0.0393 -0.0016
-6 1 23 -0.6446 0.0012
-6 1 24 0.8905 0.0060
-6 1 25 -1.2333 0.0022
-6 1 26 -3.8831 0.0003
-6 2 1 2.1336 -0.0355
-6 2 2 -4.1036 -0.0035
-6 2 3 -2.1320 -0.0034
-6 2 4 4.0226 -0.0103
-6 2 5 -1.2595 0.0004
-6 2 6 0.1485 0.0098
-6 2 7 2.0733 0.0016
-6 2 8 0.4642 -0.0075
-6 2 9 0.6069 -0.0260
-6 2 10 -0.6542 -0.0052
-6 2 11 -4.0904 0.0021
-6 2 12 -4.3196 -0.0061
-6 2 13 -1.2578 -0.0044
-6 2 14 1.5335 -0.0022
-6 2 15 -2.2134 -0.0039
-6 2 16 -0.6138 0.0007
-6 2 17 -1.0224 0.0079
-6 2 18 2.4160 0.0047
-6 2 19 6.4269 0.0015
-6 2 20 2.0481 0.0019
-6 2 21 -6.7550 0.0017
-6 2 22 -0.1112 0.0006
-6 2 23 0.0474 -0.0021
-6 2 24 1.8238 -0.0015
-6 2 25 -3.8874 0.0034
-6 2 26 0.5376 -0.0047
-6 3 1 -3.6639 0.0003
-6 3 2 -6.2574 -0.0146
-6 3 3 -2.5343 0.0144
-6 3 4 0.4022 -0.0053
-6 3 5 4.9846 0.0018
-6 3 6 -6.7249 -0.0163
-6 3 7 -5.1330 -0.0051
-6 3 8 -0.5725 -0.0127
-6 3 9 -7.8441 -0.0163
-6 3 10 5.4674 -0.0000
-6 3 11 0.6772 0.0107
-6 3 12 2.1341 0.0132
-6 3 13 2.1583 -0.0011
-6 3 14 -1.6334 -0.0058
-6 3 15 5.3316 0.0022
-6 3 16 -3.2292 0.0001
-6 3 17 0.5621 0.0015
-6 3 18 -2.8592 -0.0031
-6 3 19 -0.8201 -0.0000
-6 3 20 -2.7230 -0.0020
-6 3 21 -2.1761 0.0012
-6 3 22 0.1252 0.0034
-6 3 23 -3.7812 0.0017
-6 3 24 -1.3430 -0.0054
-6 3 25 -1.7332 0.0026
-6 3 26 -1.4442 -0.0034
-6 4 1 2.5793 -0.0301
-6 4 2 -0.1984 -0.0088
-6 4 3 -4.7515 -0.0025
-6 4 4 -0.5690 0.0246
-6 4 5 0.1266 0.0215
-6 4 6 6.3214 -0.0120
-6 4 7 8.5678 -0.0031
-6 4 8 -0.1082 0.0008
-6 4 9 1.9050 0.0095
-6 4 10 -6.2189 -0.0067
-6 4 11 0.5513 0.0003
-6 4 12 0.4711 0.0174
-6 4 13 -2.7459 -0.0016
-6 4 14 -0.5468 -0.0011
-6 4 15 -6.6740 -0.0040
-6 4 16 1.6346 0.0048
-6 4 17 1.5939 -0.0002
-6 4 18 0.2602 -0.0053
-6 4 19 0.9577 0.0004
-6 4 20 -3.5324 -0.0076
-6 4 21 4.6336 0.0044
-6 4 22 -1.3659 -0.0003
-6 4 23 -0.0841 -0.0002
-6 4 24 3.3197 -0.0035
-6 4 25 -3.0275 0.0010
-6 4 26 0.6837 0.0019
-6 5 1 2.0625 -0.0225
-6 5 2 1.4577 -0.0054
-6 5 3 -4.2969 0.0054
-6 5 4 -3.6692 0.0174
-6 5 5 -2.8492 0.0017
-6 5 6 2.2655 0.0003
-6 5 7 -3.6576 -0.0062
-6 5 8 -1.5051 -0.0051
-6 5 9 0.2712 0.0185
-6 5 10 0.4481 -0.0050
-6 5 11 -0.4932 0.0004
-6 5 12 -0.7597 -0.0030
-6 5 13 3.5366 0.0003
-6 5 14 0.9596 0.0120
-6 5 15 -6.6676 -0.0105
-6 5 16 -0.7652 -0.0017
-6 5 17 -0.7014 0.0003
-6 5 18 8.4017 0.0040
-6 5 19 -4.9356 -0.0026
-6 5 20 3.1502 -0.0022
-6 5 21 -5.8167 0.0008
-6 5 22 3.3549 0.0012
-6 5 23 -1.1211 -0.0044
-6 5 24 -3.1521 -0.0011
-6 5 25 -3.7268 -0.0016
-6 6 1 5.9658 0.0127
-6 6 2 0.3036 -0.0056
-6 6 3 1.7188 0.0161
-6 6 4 0.8324 -0.0185
-6 6 5 4.7640 0.0004
-6 6 6 1.1331 0.0077
-6 6 7 7.9847 0.0064
-6 6 8 -2.5746 0.0039
-6 6 9 0.9111 -0.0068
-6 6 10 -3.2649 0.0144
-6 6 11 1.9456 0.0109
-6 6 12 -1.5168 -0.0061
-6 6 13 0.4972 -0.0000
-6 6 14 -1.2058 0.0005
-6 6 15 -0.4320 0.0059
-6 6 16 -3.4871 -0.0075
-6 6 17 6.4982 -0.0107
-6 6 18 -2.1239 0.0025
-6 6 19 0.8803 0.0036
-6 6 20 -5.7465 -0.0012
-6 6 21 2.4637 0.0001
-6 6 22 1.5597 0.0010
-6 6 23 1.8367 -0.0014
-6 6 24 -1.4119 0.0029
-6 6 25 -3.5546 0.0002
-6 7 1 -3.4333 -0.0011
-6 7 2 -5.9418 -0.0337
-6 7 3 3.1212 0.0008
-6 7 4 3.0455 0.0113
-6 7 5 -1.7968 0.0115
-6 7 6 1.2747 0.0225
-6 7 7 -0.8365 -0.0077
-6 7 8 -0.1738 0.0021
-6 7 9 -1.8707 -0.0014
-6 7 10 1.3864 -0.0086
-6 7 11 -0.3873 -0.0040
-6 7 12 5.5363 -0.0050
-6 7 13 1.2462 -0.0004
-6 7 14 3.0929 -0.0005
-6 7 15 -8.1850 0.0016
-6 7 16 -0.8938 0.0078
-6 7 17 0.0269 0.0009
-6 7 18 3.2468 -0.0066
-6 7 19 0.8489 0.0074
-6 7 20 0.1977 0.0028
-6 7 21 0.0876 0.0001
-6 7 22 2.0962 -0.0034
-6 7 23 2.1863 -0.0019
-6 7 24 -2.8921 0.0083
-6 8 1 2.2260 0.0190
-6 8 2 1.7493 -0.0175
-6 8 3 -0.3877 0.0057
-6 8 4 0.4997 0.0024
-6 8 5 3.7260 0.0081
-6 8 6 7.5264 -0.0151
-6 8 7 0.8644 -0.0050
-6 8 8 -1.7939 -0.0015
-6 8 9 5.4050 -0.0101
-6 8 10 -2.1462 -0.0128
-6 8 11 1.7537 -0.0194
-6 8 12 -2.3832 0.0045
-6 8 13 4.6856 0.0117
-6 8 14 -4.3918 -0.0061
-6 8 15 4.2990 0.0050
-6 8 16 -1.7565 0.0022
-6 8 17 -0.7208 -0.0019
-6 8 18 -0.4478 0.0009
-6 8 19 0.2236 -0.0051
-6 8 20 -0.6440 0.0031
-6 8 21 2.7021 -0.0015
-6 8 22 -0.7454 -0.0029
-6 8 23 0.3861 -0.0030
-6 9 1 4.1494 0.0269
-6 9 2 -2.3536 -0.0003
-6 9 3 2.5003 0.0289
-6 9 4 -5.8542 -0.0118
-6 9 5 1.3626 0.0066
-6 9 6 -3.6836 -0.0072
-6 9 7 3.6258 0.0164
-6 9 8 -1.8697 0.0048
-6 9 9 -0.0414 -0.0057
-6 9 10 2.6231 -0.0007
-6 9 11 0.1377 -0.0044
-6 9 12 3.9692 -0.0004
-6 9 13 -5.0902 -0.0000
-6 9 14 3.1123 0.0093
-6 9 15 -6.7856 -0.0066
-6 9 16 4.3038 -0.0088
-6 9 17 -5.9868 -0.0055
-6 9 18 -1.5531 0.0060
-6 9 19 0.6523 -0.0020
-6 9 20 2.9335 -0.0073
-6 9 21 3.9611 0.0004
-6 9 22 -0.0032 0.0023
-6 9 23 0.9842 -0.0028
-6 10 1 4.0188 0.0084
-6 10 2 8.1784 0.0130
-6 10 3 -4.0162 -0.0105
-6 10 4 0.6498 -0.0067
-6 10 5 5.0241 0.0013
-6 10 6 4.0964 0.0246
-6 10 7 -1.0671 0.0135
-6 10 8 4.9133 -0.0074
-6 10 9 -2.6771 0.0077
-6 10 10 -1.7067 0.0243
-6 10 11 -1.9248 -0.0061
-6 10 12 2.7870 -0.0084
-6 10 13 4.6894 -0.0039
-6 10 14 2.9851 0.0068
-6 10 15 2.5333 -0.0021
-6 10 16 -0.1503 -0.0130
-6 10 17 3.0276 0.0042
-6 10 18 -2.6230 0.0055
-6 10 19 0.2461 -0.0056
-6 10 20 -0.1764 0.0047
-6 10 21 3.6283 -0.0084
-6 10 22 -0.2790 0.0034
-6 11 1 1.6942 0.0235
-6 11 2 1.7000 0.0002
-6 11 3 -0.1856 -0.0071
-6 11 4 -3.1752 0.0011
-6 11 5 6.7747 -0.0029
-6 11 6 0.3868 -0.0116
-6 11 7 0.5749 -0.0033
-6 11 8 -2.6565 -0.0035
-6 11 9 2.6293 0.0013
-6 11 10 -2.0871 0.0007
-6 11 11 4.6915 -0.0012
-6 11 12 3.6917 -0.0014
-6 11 13 -2.6952 -0.0033
-6 11 14 1.7649 -0.0079
-6 11 15 -4.0173 0.0068
-6 11 16 -4.9598 0.0016
-6 11 17 -0.6438 -0.0084
-6 11 18 -0.3687 -0.0027
-6 11 19 -3.1738 0.0082
-6 11 20 -1.8150 0.0060
-6 11 21 -0.5955 -0.0055
-6 12 1 -2.0294 -0.0106
-6 12 2 -1.4948 -0.0275
-6 12 3 -1.9783 0.0066
-6 12 4 -6.7889 -0.0047
-6 12 5 -2.4015 -0.0100
-6 12 6 -0.7671 -0.0081
-6 12 7 1.7405 0.0020
-6 12 8 1.5976 0.0010
-6 12 9 3.6298 -0.0059
-6 12 10 -1.4143 -0.0089
-6 12 11 4.7551 -0.0051
-6 12 12 5.8984 -0.0003
-6 12 13 1.1112 -0.0052
-6 12 14 3.8698 -0.0066
-6 12 15 1.8625 0.0033
-6 12 16 -1.5643 0.0042
-6 12 17 -3.3560 0.0017
-6 12 18 -0.4126 -0.0028
-6 12 19 2.3897 0.0012
-6 13 1 2.1299 0.0078
-6 13 2 4.4883 0.0280
-6 13 3 -0.8660 -0.0091
-6 13 4 3.7822 -0.0028
-6 13 5 5.5221 -0.0103
-6 13 6 2.5459 0.0070
-6 13 7 0.1752 -0.0019
-6 13 8 -5.7427 0.0045
-6 13 9 -1.8015 0.0005
-6 13 10 0.5701 0.0001
-6 13 11 -0.6069 -0.0079
-6 13 12 -2.0713 0.0058
-6 13 13 -0.7746 -0.0003
-6 13 14 -0.0823 -0.0056
-6 13 15 -1.0510 -0.0068
-6 13 16 -1.0580 0.0043
-6 13 17 -1.1452 0.0039
-6 13 18 1.0382 -0.0011
-6 14 1 -7.6960 0.0114
-6 14 2 -3.2863 0.0029
-6 14 3 -5.6260 -0.0058
-6 14 4 -3.1329 -0.0037
-6 14 5 1.6186 0.0040
-6 14 6 -0.8614 -0.0020
-6 14 7 -0.3567 -0.0007
-6 14 8 0.1160 0.0016
-6 14 9 2.8711 0.0104
-6 14 10 -2.6753 -0.0014
-6 14 11 0.5919 0.0031
-6 14 12 8.2700 0.0037
-6 14 13 1.1527 -0.0002
-6 14 14 -0.9639 -0.0033
-6 14 15 3.4749 0.0017
-6 14 16 -0.7072 -0.0040
-6 15 1 -1.0347 -0.0038
-6 15 2 2.7164 -0.0107
-6 15 3 1.6524 0.0058
-6 15 4 6.3896 -0.0016
-6 15 5 -1.5449 -0.0035
-6 15 6 4.6480 -0.0097
-6 15 7 0.7125 -0.0029
-6 15 8 -0.3041 0.0144
-6 15 9 1.2787 0.0043
-6 15 10 -4.3962 0.0018
-6 15 11 6.8741 0.0035
-6 15 12 2.3940 0.0005
-6 15 13 -1.4806 -0.0038
-6 15 14 -2.4386 0.0023
-6 16 1 0.6193 -0.0015
-6 16 2 0.3253 0.0115
-6 16 3 4.1505 0.0149
-6 16 4 2.8262 -0.0044
-6 16 5 1.0048 -0.0053
-6 16 6 -1.4958 0.0034
-6 16 7 2.9934 -0.0129
-6 16 8 -4.1320 -0.0028
-6 16 9 -6.0100 -0.0040
-6 16 10 0.4521 0.0063
-6 17 1 -6.4511 0.0070
-6 17 2 -3.5696 0.0137
-6 17 3 -1.4434 0.0105
-6 17 4 0.0414 0.0032
-5 -21 1 -0.3578 -0.0103
-5 -21 2 -0.7493 -0.0070
-5 -21 3 -2.8353 -0.0008
-5 -20 1 3.0081 -0.0094
-5 -20 2 -1.1900 -0.0221
-5 -20 3 5.5354 0.0040
-5 -20 4 -3.8488 0.0131
-5 -20 5 4.3703 -0.0035
-5 -20 6 1.6829 -0.0056
-5 -20 7 1.9155 -0.0040
-5 -19 1 -2.5265 0.0127
-5 -19 2 -1.9817 0.0005
-5 -19 3 3.7026 0.0038
-5 -19 4 0.1258 0.0091
-5 -19 5 -7.1079 0.0017
-5 -19 6 0.9764 -0.0051
-5 -19 7 -1.6382 0.0042
-5 -19 8 -2.6143 -0.0048
-5 -19 9 -0.6968 0.0032
-5 -19 10 -1.2592 -0.0091
-5 -18 1 -2.2410 0.0132
-5 -18 2 -2.0489 -0.0055
-5 -18 3 1.2125 -0.0034
-5 -18 4 -5.2431 -0.0067
-5 -18 5 4.0840 0.0032
-5 -18 6 -1.7430 -0.0009
-5 -18 7 4.3607 -0.0037
-5 -18 8 8.9938 0.0025
-5 -18 9 5.2932 0.0057
-5 -18 10 5.0450 0.0045
-5 -18 11 0.1636 -0.0048
-5 -18 12 1.0500 0.0004
-5 -17 1 -1.7847 0.0204
-5 -17 2 -4.7845 0.0022
-5 -17 3 -3.1367 0.0133
-5 -17 4 0.1632 0.0082
-5 -17 5 -4.9977 -0.0083
-5 -17 6 1.6044 0.0054
-5 -17 7 0.4826 0.0009
-5 -17 8 -0.2834 -0.0008
-5 -17 9 0.9062 0.0031
-5 -17 10 -4.5825 -0.0024
-5 -17 11 -0.2053 -0.0028
-5 -17 12 -2.7900 0.0046
-5 -17 13 -2.0690 -0.0020
-5 -17 14 0.4138 -0.0006
-5 -16 1 2.8434 -0.0091
-5 -16 2 -0.7356 0.0051
-5 -16 3 -3.8700 -0.0021
-5 -16 4 -2.2873 -0.0110
-5 -16 5 -3.6441 -0.0026
-5 -16 6 -1.7625 0.0109
-5 -16 7 5.2051 0.0189
-5 -16 8 7.1609 -0.0027
-5 -16 9 6.1985 0.0043
-5 -16 10 1.9701 0.0027
-5 -16 11 0.7046 -0.0004
-5 -16 12 -2.7279 0.0015
-5 -16 13 -1.0210 0.0026
-5 -16 14 -1.1081 -0.0053
-5 -16 15 5.5272 0.0005
-5 -16 16 -1.1502 -0.0047
-5 -15 1 8.0106 0.0485
-5 -15 2 -1.8544 0.0032
-5 -15 3 0.2870 0.0073
-5 -15 4 4.0300 -0.0131
-5 -15 5 2.3013 0.0027
-5 -15 6 1.8873 0.0070
-5 -15 7 0.3498 -0.0069
-5 -15 8 -1.4509 0.0014
-5 -15 9 -0.1567 0.0019
-5 -15 10 -2.5723 -0.0018
-5 -15 11 -2.8200 -0.0020
-5 -15 12 -1.8185 -0.0041
-5 -15 13 -0.0234 0.0038
-5 -15 14 2.5391 -0.0088
-5 -15 15 3.3348 0.0074
-5 -15 16 -2.3264 0.0042
-5 -15 17 -0.8065 -0.0044
-5 -14 1 0.7753 -0.0294
-5 -14 2 -2.4221 0.0133
-5 -14 3 -3.2811 -0.0039
-5 -14 4 0.0569 0.0040
-5 -14 5 -8.0893 -0.0130
-5 -14 6 -2.0070 -0.0115
-5 -14 7 0.6533 0.0124
-5 -14 8 2.1513 -0.0026
-5 -14 9 4.4984 -0.0051
-5 -14 10 -0.1861 -0.0077
-5 -14 11 1.1771 -0.0011
-5 -14 12 -2.3425 0.0040
-5 -14 13 -0.7542 -0.0053
-5 -14 14 -0.5663 0.0014
-5 -14 15 0.8096 0.0040
-5 -14 16 0.8258 0.0053
-5 -14 17 -3.6797 -0.0037
-5 -14 18 -1.0079 -0.0009
-5 -14 19 -2.8303 -0.0014
-5 -13 1 -0.8535 -0.0106
-5 -13 2 1.1192 0.0123
-5 -13 3 4.7458 0.0006
-5 -13 4 6.1217 -0.0044
-5 -13 5 2.6639 -0.0094
-5 -13 6 -2.3944 -0.0103
-5 -13 7 1.3823 0.0041
-5 -13 8 -3.1260 -0.0003
-5 -13 9 1.4919 0.0086
-5 -13 10 -3.8569 -0.0006
-5 -13 11 -4.0292 -0.0064
-5 -13 12 -1.1514 0.0023
-5 -13 13 0.4215 0.0003
-5 -13 14 -1.6580 0.0009
-5 -13 15 3.3228 -0.0031
-5 -13 16 5.2701 0.0030
-5 -13 17 -1.2623 0.0036
-5 -13 18 -0.9842 0.0019
-5 -13 19 -3.4120 -0.0064
-5 -13 20 -1.6576 -0.0012
-5 -12 1 -3.5760 0.0297
-5 -12 2 0.3214 0.0140
-5 -12 3 -3.0573 -0.0274
-5 -12 4 1.5534 0.0038
-5 -12 5 -3.4799 0.0052
-5 -12 6 -0.1664 -0.0031
-5 -12 7 1.3739 -0.0105
-5 -12 8 5.0743 -0.0016
-5 -12 9 -4.9026 -0.0042
-5 -12 10 4.6499 0.0121
-5 -12 11 -0.2553 -0.0010
-5 -12 12 0.9808 -0.0029
-5 -12 13 -0.1272 0.0004
-5 -12 14 -5.2594 0.0019
-5 -12 15 -1.0512 0.0066
-5 -12 16 -1.4144 -0.0019
-5 -12 17 -1.1740 0.0009
-5 -12 18 -1.7316 0.0022
-5 -12 19 2.1466 -0.0021
-5 -12 20 -0.5977 -0.0002
-5 -12 21 4.3464 -0.0034
-5 -11 1 -1.8643 -0.0039
-5 -11 2 -1.6468 0.0075
-5 -11 3 1.0699 -0.0381
-5 -11 4 5.2951 0.0025
-5 -11 5 0.4006 0.0078
-5 -11 6 -6.8065 -0.0076
-5 -11 7 4.2622 -0.0034
-5 -11 8 -7.6361 0.0121
-5 -11 9 2.8279 -0.0004
-5 -11 10 -0.7130 0.0198
-5 -11 11 2.7539 0.0018
-5 -11 12 -4.3159 -0.0125
-5 -11 13 -0.6260 -0.0033
-5 -11 14 1.1858 0.0024
-5 -11 15 1.4690 0.0081
-5 -11 16 5.5633 0.0035
-5 -11 17 -4.1882 -0.0035
-5 -11 18 -2.2459 0.0033
-5 -11 19 -1.9744 0.0074
-5 -11 20 -4.3859 -0.0046
-5 -11 21 -7.3237 -0.0068
-5 -11 22 -1.0806 0.0059
-5 -10 1 -1.2902 -0.0280
-5 -10 2 -2.0407 0.0436
-5 -10 3 -2.5967 0.0161
-5 -10 4 1.2281 -0.0113
-5 -10 5 -0.9831 -0.0099
-5 -10 6 -0.6768 -0.0112
-5 -10 7 -1.4213 0.0083
-5 -10 8 6.7866 -0.0033
-5 -10 9 -1.2491 0.0036
-5 -10 10 3.0293 0.0034
-5 -10 11 -6.4534 0.0031
-5 -10 12 1.8222 -0.0005
-5 -10 13 -5.6359 -0.0024
-5 -10 14 2.2846 0.0077
-5 -10 15 0.1505 -0.0045
-5 -10 16 0.4851 0.0047
-5 -10 17 -0.3663 -0.0002
-5 -10 18 4.8271 -0.0041
-5 -10 19 1.8317 0.0079
-5 -10 20 -2.5169 -0.0015
-5 -10 21 2.6438 0.0031
-5 -10 22 3.6577 -0.0027
-5 -10 23 4.0934 -0.0014
-5 -9 1 -2.8203 0.0204
-5 -9 2 3.9538 0.0232
-5 -9 3 5.1525 0.0076
-5 -9 4 0.4816 -0.0011
-5 -9 5 -1.2193 -0.0129
-5 -9 6 -5.5025 -0.0133
-5 -9 7 -2.7546 0.0037
-5 -9 8 -0.0128 0.0071
-5 -9 9 -1.2882 -0.0072
-5 -9 10 -2.8920 -0.0046
-5 -9 11 1.6728 -0.0129
-5 -9 12 -2.2250 0.0023
-5 -9 13 1.0637 -0.0043
-5 -9 14 0.1925 -0.0044
-5 -9 15 -1.4707 -0.0032
-5 -9 16 -0.3849 0.0041
-5 -9 17 1.6662 0.0046
-5 -9 18 1.3888 -0.0025
-5 -9 19 -12.8586 -0.0000
-5 -9 20 -2.1886 0.0020
-5 -9 21 -2.9007 -0.0013
-5 -9 22 -0.5738 -0.0014
-5 -9 23 -2.7436 0.0005
-5 -9 24 3.4725 0.0048
-5 -8 1 3.4673 0.0184
-5 -8 2 -6.1497 0.0032
-5 -8 3 -4.6500 -0.0093
-5 -8 4 -0.5792 0.0172
-5 -8 5 -3.3247 -0.0085
-5 -8 6 -2.9104 -0.0051
-5 -8 7 -0.2692 -0.0067
-5 -8 8 4.2887 0.0010
-5 -8 9 0.0163 -0.0109
-5 -8 10 1.1374 0.0084
-5 -8 11 -5.4451 -0.0016
-5 -8 12 0.0327 -0.0083
-5 -8 13 -1.2107 -0.0030
-5 -8 14 2.7360 -0.0022
-5 -8 15 -2.2506 0.0006
-5 -8 16 0.6956 -0.0028
-5 -8 17 0.9954 -0.0008
-5 -8 18 1.2173 0.0047
-5 -8 19 6.4798 0.0005
-5 -8 20 -2.6796 -0.0029
-5 -8 21 4.4826 -0.0021
-5 -8 22 4.2170 0.0056
-5 -8 23 6.8016 0.0001
-5 -8 24 5.4556 0.0003
-5 -7 1 -1.1805 0.0003
-5 -7 2 -0.5618 0.0263
-5 -7 3 2.0029 0.0100
-5 -7 4 1.8219 -0.0009
-5 -7 5 1.9836 -0.0003
-5 -7 6 5.2937 -0.0078
-5 -7 7 -0.9765 0.0019
-5 -7 8 -1.7608 0.0048
-5 -7 9 1.6207 -0.0029
-5 -7 10 3.6122 -0.0049
-5 -7 11 -1.8941 0.0038
-5 -7 12 -4.8824 -0.0001
-5 -7 13 -1.4748 0.0046
-5 -7 14 -1.5386 -0.0026
-5 -7 15 -1.7290 -0.0009
-5 -7 16 -1.9521 0.0045
-5 -7 17 -2.9290 0.0029
-5 -7 18 -2.5095 -0.0028
-5 -7 19 -7.1487 0.0017
-5 -7 20 -4.9402 0.0006
-5 -7 21 0.9536 -0.0018
-5 -7 22 2.1949 -0.0014
-5 -7 23 -1.7549 0.0040
-5 -7 24 -4.2978 -0.0055
-5 -7 25 0.4507 0.0013
-5 -6 1 4.4629 -0.0100
-5 -6 2 -0.0746 0.0350
-5 -6 3 -1.9118 0.0077
-5 -6 4 -8.2238 -0.0213
-5 -6 5 0.2407 0.0044
-5 -6 6 2.0984 0.0055
-5 -6 7 4.4336 -0.0018
-5 -6 8 -3.3200 -0.0089
-5 -6 9 2.5699 0.0055
-5 -6 10 -2.3956 0.0074
-5 -6 11 -0.5471 -0.0033
-5 -6 12 0.7895 0.0009
-5 -6 13 0.4302 -0.0033
-5 -6 14 -0.0692 0.0047
-5 -6 15 0.2621 -0.0038
-5 -6 16 5.6673 -0.0091
-5 -6 17 8.8230 0.0130
-5 -6 18 2.3274 -0.0004
-5 -6 19 2.8110 -0.0018
-5 -6 20 -0.9641 0.0006
-5 -6 21 3.0167 -0.0042
-5 -6 22 0.7548 -0.0033
-5 -6 23 1.7165 -0.0033
-5 -6 24 8.4078 -0.0021
-5 -6 25 1.3006 -0.0033
-5 -6 26 -0.1115 0.0057
-5 -5 1 0.5291 0.0120
-5 -5 2 5.2252 0.0302
-5 -5 3 -1.0827 0.0187
-5 -5 4 7.5170 0.0054
-5 -5 5 1.4897 -0.0130
-5 -5 6 7.9641 0.0107
-5 -5 7 -1.6784 -0.0054
-5 -5 8 5.5054 -0.0108
-5 -5 9 -1.5852 -0.0103
-5 -5 10 1.1146 -0.0039
-5 -5 11 -2.3918 0.0126
-5 -5 12 -0.7558 0.0081
-5 -5 13 0.8035 -0.0055
-5 -5 14 -4.1902 0.0009
-5 -5 15 -4.3605 -0.0032
-5 -5 16 -3.8253 -0.0082
-5 -5 17 -2.2962 0.0004
-5 -5 18 -3.1690 -0.0030
-5 -5 19 -3.7765 -0.0043
-5 -5 20 -1.4519 -0.0003
-5 -5 21 -5.5838 -0.0043
-5 -5 22 -1.8000 -0.0018
-5 -5 23 1.3115 0.0036
-5 -5 24 -3.4293 0.0043
-5 -5 25 1.1422 0.0026
-5 -5 26 -2.5655 -0.0006
-5 -4 1 5.5331 -0.0287
-5 -4 2 -1.0791 -0.0260
-5 -4 3 -3.4690 0.0029
-5 -4 4 -0.8505 -0.0028
-5 -4 5 -4.8149 0.0007
-5 -4 6 -2.7184 0.0002
-5 -4 7 -0.9091 0.0126
-5 -4 8 -4.6012 0.0033
-5 -4 9 -3.0216 -0.0056
-5 -4 10 2.8378 -0.0087
-5 -4 11 0.0088 0.0112
-5 -4 12 3.3357 0.0074
-5 -4 13 -1.2423 -0.0018
-5 -4 14 -0.1466 -0.0173
-5 -4 15 2.0699 -0.0033
-5 -4 16 0.6893 0.0067
-5 -4 17 2.9625 -0.0028
-5 -4 18 0.6818 -0.0002
-5 -4 19 0.8378 0.0009
-5 -4 20 0.6080 -0.0002
-5 -4 21 1.7012 -0.0001
-5 -4 22 3.4889 0.0000
-5 -4 23 0.3659 0.0010
-5 -4 24 1.1788 0.0064
-5 -4 25 -3.0100 0.0051
-5 -4 26 2.4105 -0.0009
-5 -3 1 -3.1347 0.0302
-5 -3 2 -7.8367 -0.0327
-5 -3 3 6.9455 0.0216
-5 -3 4 7.6732 -0.0083
-5 -3 5 -1.6545 0.0072
-5 -3 6 -4.8638 0.0022
-5 -3 7 -5.3834 -0.0018
-5 -3 8 9.6933 -0.0099
-5 -3 9 3.6661 0.0122
-5 -3 10 0.1972 0.0001
-5 -3 11 0.1612 -0.0030
-5 -3 12 1.8592 0.0126
-5 -3 13 -5.2996 -0.0001
-5 -3 14 -2.3364 0.0002
-5 -3 15 -2.0552 -0.0056
-5 -3 16 -1.1013 0.0031
-5 -3 17 -1.0600 0.0075
-5 -3 18 -1.8985 -0.0049
-5 -3 19 2.0936 0.0018
-5 -3 20 -3.3192 0.0058
-5 -3 21 2.1840 0.0043
-5 -3 22 -3.5803 -0.0006
-5 -3 23 -3.7191 -0.0061
-5 -3 24 -1.5407 -0.0012
-5 -3 25 0.9281 -0.0007
-5 -3 26 0.2054 0.0002
-5 -3 27 5.5128 -0.0006
-5 -2 1 -2.4162 -0.0276
-5 -2 2 -7.1388 0.0133
-5 -2 3 -15.8421 -0.0124
-5 -2 4 3.9783 0.0272
-5 -2 5 -3.8625 0.0243
-5 -2 6 -1.8601 -0.0056
-5 -2 7 -0.2586 0.0008
-5 -2 8 -0.9166 -0.0102
-5 -2 9 3.7659 0.0164
-5 -2 10 0.7761 -0.0035
-5 -2 11 4.4970 -0.0115
-5 -2 12 2.4437 0.0050
-5 -2 13 -0.8575 -0.0036
-5 -2 14 1.4251 0.0066
-5 -2 15 0.2781 0.0006
-5 -2 16 -1.1780 -0.0082
-5 -2 17 0.7242 -0.0015
-5 -2 18 1.0928 0.0074
-5 -2 19 2.5355 0.0013
-5 -2 20 0.4876 -0.0007
-5 -2 21 2.8849 -0.0007
-5 -2 22 0.4810 -0.0031
-5 -2 23 0.1568 -0.0004
-5 -2 24 -2.1352 -0.0016
-5 -2 25 0.9945 0.0006
-5 -2 26 -1.2943 0.0063
-5 -2 27 1.0009 -0.0040
-5 -1 1 6.8469 0.0656
-5 -1 2 2.9897 -0.0817
-5 -1 3 14.7225 0.0151
-5 -1 4 -5.0302 0.0252
-5 -1 5 -6.5681 -0.0178
-5 -1 6 -1.2036 0.0063
-5 -1 7 -1.8846 -0.0147
-5 -1 8 2.2827 0.0018
-5 -1 9 -2.5809 -0.0011
-5 -1 10 2.2546 -0.0209
-5 -1 11 -7.2786 0.0134
-5 -1 12 0.6495 -0.0071
-5 -1 13 -1.1720 0.0010
-5 -1 14 1.1479 0.0042
-5 -1 15 -3.0316 0.0105
-5 -1 16 -2.0526 -0.0038
-5 -1 17 1.7529 -0.0111
-5 -1 18 6.6267 0.0127
-5 -1 19 -1.0503 -0.0018
-5 -1 20 2.4745 -0.0009
-5 -1 21 -7.0833 -0.0059
-5 -1 22 1.5831 -0.0005
-5 -1 23 -5.2957 0.0048
-5 -1 24 3.0554 -0.0009
-5 -1 25 -1.2206 0.0015
-5 -1 26 4.4831 -0.0016
-5 -1 27 -0.1559 0.0073
-5 0 1 -6.4312 -0.0530
-5 0 2 -0.1594 0.0044
-5 0 3 1.1130 0.0065
-5 0 4 1.5341 -0.0108
-5 0 5 -11.6541 -0.0305
-5 0 6 -0.2781 0.0007
-5 0 7 -5.4039 0.0251
-5 0 8 9.4094 -0.0136
-5 0 9 3.7544 -0.0017
-5 0 10 0.3473 0.0066
-5 0 11 3.7096 0.0038
-5 0 12 8.5649 0.0115
-5 0 13 7.9863 0.0006
-5 0 14 5.9922 0.0004
-5 0 15 3.2297 0.0070
-5 0 16 -1.8606 0.0058
-5 0 17 3.6045 -0.0063
-5 0 18 -1.8106 0.0033
-5 0 19 0.3238 -0.0017
-5 0 20 -2.0093 0.0021
-5 0 21 1.1924 0.0076
-5 0 22 -4.7838 -0.0031
-5 0 23 -0.7685 0.0009
-5 0 24 -1.7857 0.0038
-5 0 25 3.6002 -0.0056
-5 0 26 -0.6578 0.0009
-5 0 27 0.2639 -0.0011
-5 1 1 1.6433 0.0118
-5 1 2 -1.6005 -0.0334
-5 1 3 -1.3125 0.0181
-5 1 4 0.7700 -0.0345
-5 1 5 -0.4892 0.0088
-5 1 6 -4.9212 -0.0022
-5 1 7 0.4393 -0.0001
-5 1 8 0.2046 0.0035
-5 1 9 1.5254 0.0126
-5 1 10 -2.6884 -0.0015
-5 1 11 -1.3987 -0.0078
-5 1 12 0.5718 0.0150
-5 1 13 -9.9595 0.0026
-5 1 14 6.1060 -0.0113
-5 1 15 -4.0038 -0.0037
-5 1 16 -5.6589 0.0037
-5 1 17 -3.1277 0.0041
-5 1 18 0.5390 -0.0048
-5 1 19 0.6110 -0.0035
-5 1 20 3.3014 0.0051
-5 1 21 -1.1658 0.0020
-5 1 22 5.2819 -0.0039
-5 1 23 -0.9031 -0.0032
-5 1 24 3.6430 0.0007
-5 1 25 -4.6889 0.0001
-5 1 26 -1.5749 -0.0005
-5 1 27 0.1613 0.0043
-5 2 1 -0.8374 0.0306
-5 2 2 8.6362 -0.0325
-5 2 3 -1.7813 -0.0125
-5 2 4 2.2390 0.0171
-5 2 5 -3.5422 0.0046
-5 2 6 -2.2014 -0.0153
-5 2 7 10.1524 0.0125
-5 2 8 1.7081 0.0030
-5 2 9 8.5886 0.0119
-5 2 10 -0.5066 -0.0090
-5 2 11 7.0878 -0.0149
-5 2 12 -1.2573 0.0013
-5 2 13 12.1210 -0.0025
-5 2 14 0.6441 -0.0043
-5 2 15 2.1340 -0.0105
-5 2 16 -0.6234 -0.0050
-5 2 17 1.9588 0.0087
-5 2 18 1.2371 0.0016
-5 2 19 -0.7525 -0.0089
-5 2 20 -0.1009 0.0015
-5 2 21 0.7300 0.0080
-5 2 22 1.1533 0.0011
-5 2 23 2.1736 0.0006
-5 2 24 -1.7315 -0.0031
-5 2 25 -2.8991 0.0011
-5 2 26 2.4666 0.0011
-5 2 27 0.4351 -0.0055
-5 3 1 -0.1194 -0.0003
-5 3 2 -3.2391 0.0139
-5 3 3 -1.9206 -0.0077
-5 3 4 -8.0086 0.0562
-5 3 5 -7.0815 0.0031
-5 3 6 -1.7658 -0.0037
-5 3 7 -0.7600 0.0264
-5 3 8 -6.2458 -0.0007
-5 3 9 -10.7380 -0.0014
-5 3 10 -4.9634 -0.0034
-5 3 11 -4.7613 -0.0133
-5 3 12 -2.5984 -0.0138
-5 3 13 -2.7100 -0.0082
-5 3 14 -1.8899 0.0103
-5 3 15 -6.5337 0.0038
-5 3 16 3.1388 0.0080
-5 3 17 -1.7322 0.0039
-5 3 18 -4.1429 0.0072
-5 3 19 -1.6890 0.0018
-5 3 20 -1.5678 -0.0018
-5 3 21 2.7569 -0.0049
-5 3 22 3.0782 -0.0011
-5 3 23 3.0556 0.0001
-5 3 24 -1.7890 -0.0046
-5 3 25 3.2093 -0.0026
-5 3 26 -4.5732 0.0030
-5 3 27 1.2848 0.0054
-5 4 1 -5.4259 0.0185
-5 4 2 12.4003 -0.0120
-5 4 3 2.4636 0.0038
-5 4 4 6.7288 0.0104
-5 4 5 -12.8267 -0.0125
-5 4 6 -1.7852 -0.0101
-5 4 7 3.6368 -0.0127
-5 4 8 10.7175 0.0030
-5 4 9 2.6093 0.0045
-5 4 10 2.8407 0.0009
-5 4 11 10.3255 0.0007
-5 4 12 -0.4702 -0.0016
-5 4 13 6.2749 0.0023
-5 4 14 0.6332 0.0006
-5 4 15 1.9308 0.0076
-5 4 16 1.3957 0.0001
-5 4 17 0.3721 -0.0060
-5 4 18 2.6047 -0.0069
-5 4 19 0.8288 0.0051
-5 4 20 1.6051 0.0005
-5 4 21 0.2085 -0.0027
-5 4 22 -2.9774 0.0017
-5 4 23 3.0157 0.0033
-5 4 24 0.2494 0.0020
-5 4 25 -0.8863 -0.0041
-5 4 26 0.1218 -0.0021
-5 4 27 2.9223 -0.0010
-5 5 1 -9.6177 0.0199
-5 5 2 1.0056 0.0215
-5 5 3 2.5528 0.0042
-5 5 4 -7.9375 -0.0079
-5 5 5 4.8330 -0.0192
-5 5 6 -4.5500 0.0031
-5 5 7 -0.4234 -0.0123
-5 5 8 -10.2832 0.0046
-5 5 9 -1.2127 -0.0049
-5 5 10 -1.4988 0.0015
-5 5 11 -2.8443 -0.0004
-5 5 12 -4.8297 -0.0091
-5 5 13 1.7831 -0.0000
-5 5 14 -0.8684 0.0032
-5 5 15 -0.1034 0.0048
-5 5 16 -4.9482 0.0007
-5 5 17 1.6441 -0.0009
-5 5 18 -2.1299 -0.0048
-5 5 19 1.6597 -0.0027
-5 5 20 -2.0281 -0.0000
-5 5 21 -4.9937 -0.0008
-5 5 22 1.2136 0.0011
-5 5 23 0.8560 -0.0037
-5 5 24 2.0631 -0.0007
-5 5 25 -4.9958 0.0082
-5 5 26 -0.1755 -0.0042
-5 6 1 -1.8942 0.0307
-5 6 2 6.0428 0.0161
-5 6 3 3.1327 -0.0010
-5 6 4 2.0313 -0.0094
-5 6 5 -3.2838 -0.0063
-5 6 6 7.5198 -0.0048
-5 6 7 -5.7986 -0.0031
-5 6 8 1.2589 0.0042
-5 6 9 -1.6406 0.0116
-5 6 10 4.8801 0.0144
-5 6 11 2.6206 -0.0062
-5 6 12 -0.0994 0.0022
-5 6 13 -6.9058 -0.0056
-5 6 14 3.1756 0.0029
-5 6 15 -5.1329 -0.0084
-5 6 16 4.4840 -0.0005
-5 6 17 -4.7684 -0.0051
-5 6 18 2.3858 -0.0032
-5 6 19 -1.2087 0.0011
-5 6 20 -5.1867 -0.0015
-5 6 21 -0.8884 0.0027
-5 6 22 -0.6939 -0.0008
-5 6 23 3.4796 -0.0013
-5 6 24 0.2775 -0.0001
-5 6 25 -0.8560 -0.0021
-5 6 26 0.2582 0.0030
-5 7 1 1.0010 0.0075
-5 7 2 -5.4028 0.0074
-5 7 3 0.1150 -0.0004
-5 7 4 -5.1436 -0.0068
-5 7 5 -3.1985 0.0152
-5 7 6 -4.6013 -0.0191
-5 7 7 -1.8522 -0.0021
-5 7 8 -0.8138 0.0175
-5 7 9 -1.6442 -0.0018
-5 7 10 -3.0943 0.0011
-5 7 11 -1.4460 -0.0057
-5 7 12 -3.2808 0.0034
-5 7 13 3.5879 -0.0070
-5 7 14 -1.0973 -0.0017
-5 7 15 3.0465 -0.0017
-5 7 16 -4.2529 -0.0030
-5 7 17 6.0368 -0.0065
-5 7 18 -1.0022 -0.0003
-5 7 19 -1.3052 0.0026
-5 7 20 -1.2239 -0.0080
-5 7 21 -0.1187 -0.0001
-5 7 22 -4.1854 0.0001
-5 7 23 0.5087 0.0038
-5 7 24 0.5055 0.0008
-5 7 25 -0.9590 0.0014
-5 7 26 -0.9632 -0.0033
-5 8 1 8.0628 -0.0213
-5 8 2 2.7532 0.0154
-5 8 3 4.4678 -0.0058
-5 8 4 -0.5343 -0.0075
-5 8 5 6.1112 0.0066
-5 8 6 -4.9319 0.0068
-5 8 7 3.3264 -0.0074
-5 8 8 0.9790 0.0122
-5 8 9 2.2248 -0.0006
-5 8 10 1.2127 0.0037
-5 8 11 -1.8718 -0.0063
-5 8 12 2.4616 -0.0094
-5 8 13 2.1840 0.0091
-5 8 14 -0.5684 -0.0080
-5 8 15 -4.3726 0.0021
-5 8 16 0.2897 -0.0017
-5 8 17 -3.2065 -0.0022
-5 8 18 -3.2502 0.0088
-5 8 19 -3.1385 -0.0017
-5 8 20 5.3771 0.0007
-5 8 21 -0.0013 -0.0029
-5 8 22 -0.7827 -0.0007
-5 8 23 2.5047 0.0018
-5 8 24 -0.0414 -0.0036
-5 8 25 -0.3855 -0.0009
-5 9 1 1.6396 0.0261
-5 9 2 -0.2966 0.0060
-5 9 3 -3.1227 0.0056
-5 9 4 -5.5313 -0.0042
-5 9 5 -3.5441 0.0027
-5 9 6 -4.6928 0.0113
-5 9 7 6.6203 -0.0121
-5 9 8 1.2290 -0.0088
-5 9 9 3.0777 0.0069
-5 9 10 -0.8208 0.0059
-5 9 11 -4.5067 0.0013
-5 9 12 -3.7391 -0.0007
-5 9 13 1.5800 0.0009
-5 9 14 -2.0738 0.0067
-5 9 15 0.6930 0.0035
-5 9 16 1.8573 -0.0061
-5 9 17 1.1042 0.0045
-5 9 18 3.2295 0.0042
-5 9 19 1.2636 0.0014
-5 9 20 -3.1545 -0.0019
-5 9 21 -1.5365 0.0026
-5 9 22 -2.2351 0.0022
-5 9 23 1.1176 0.0027
-5 9 24 -1.6120 -0.0019
-5 10 1 -0.8818 -0.0052
-5 10 2 0.5512 -0.0092
-5 10 3 2.6654 -0.0001
-5 10 4 4.3431 -0.0039
-5 10 5 3.7234 -0.0147
-5 10 6 -2.8067 -0.0161
-5 10 7 3.0595 0.0060
-5 10 8 0.8603 -0.0081
-5 10 9 2.9730 -0.0195
-5 10 10 -2.9333 0.0051
-5 10 11 1.7133 0.0051
-5 10 12 -0.5546 0.0108
-5 10 13 1.4660 -0.0030
-5 10 14 -3.2053 0.0000
-5 10 15 -2.4692 0.0058
-5 10 16 -4.0217 -0.0001
-5 10 17 -2.5082 0.0004
-5 10 18 0.0290 -0.0050
-5 10 19 -0.6492 0.0016
-5 10 20 -0.0848 0.0026
-5 10 21 1.3436 -0.0055
-5 10 22 4.1709 -0.0050
-5 10 23 -0.2472 0.0028
-5 11 1 -0.5256 -0.0076
-5 11 2 -3.3119 -0.0038
-5 11 3 -8.0400 -0.0040
-5 11 4 -4.4806 -0.0064
-5 11 5 1.9899 -0.0107
-5 11 6 -2.4424 0.0039
-5 11 7 -0.3007 0.0105
-5 11 8 -0.3349 -0.0037
-5 11 9 -0.0888 -0.0124
-5 11 10 4.2321 -0.0026
-5 11 11 -1.3326 -0.0026
-5 11 12 -6.2630 0.0061
-5 11 13 -4.3103 -0.0067
-5 11 14 -7.4083 -0.0054
-5 11 15 6.3420 -0.0033
-5 11 16 1.2779 0.0026
-5 11 17 5.1595 0.0036
-5 11 18 7.2275 -0.0047
-5 11 19 1.2631 -0.0041
-5 11 20 1.0717 0.0030
-5 11 21 2.5954 -0.0005
-5 11 22 1.6342 0.0009
-5 11 23 -1.6502 -0.0008
-5 12 1 -1.3184 0.0125
-5 12 2 3.2763 0.0313
-5 12 3 -5.4001 0.0192
-5 12 4 -0.5424 0.0086
-5 12 5 1.4939 0.0201
-5 12 6 1.9222 0.0036
-5 12 7 2.6186 -0.0021
-5 12 8 -2.7451 0.0049
-5 12 9 -2.2389 0.0022
-5 12 10 2.0984 -0.0084
-5 12 11 5.4957 0.0020
-5 12 12 -1.1268 0.0010
-5 12 13 2.2352 -0.0011
-5 12 14 0.5943 -0.0066
-5 12 15 3.8054 -0.0078
-5 12 16 2.2152 0.0021
-5 12 17 2.6765 0.0008
-5 12 18 -0.5848 0.0068
-5 12 19 -4.5222 0.0010
-5 12 20 -0.2277 -0.0019
-5 12 21 -0.0031 0.0090
-5 13 1 -0.4152 0.0392
-5 13 2 1.1130 -0.0410
-5 13 3 -4.3226 -0.0057
-5 13 4 1.3249 0.0172
-5 13 5 3.9982 0.0047
-5 13 6 3.8207 0.0107
-5 13 7 -0.9810 -0.0111
-5 13 8 -4.2373 0.0013
-5 13 9 2.8687 0.0051
-5 13 10 0.5933 0.0010
-5 13 11 -4.9783 0.0081
-5 13 12 -3.0344 -0.0052
-5 13 13 -0.9103 0.0041
-5 13 14 -11.6208 0.0116
-5 13 15 -1.8075 0.0009
-5 13 16 -0.2214 -0.0060
-5 13 17 7.3150 0.0027
-5 13 18 0.5634 0.0030
-5 13 19 -4.5915 -0.0035
-5 13 20 6.2468 -0.0037
-5 14 1 -4.2421 -0.0292
-5 14 2 -6.7736 -0.0000
-5 14 3 1.2852 -0.0078
-5 14 4 -2.0161 0.0013
-5 14 5 1.4679 -0.0060
-5 14 6 -0.9472 -0.0036
-5 14 7 2.1987 0.0001
-5 14 8 -1.8984 -0.0068
-5 14 9 2.7988 -0.0076
-5 14 10 -3.4269 0.0103
-5 14 11 -0.9586 -0.0030
-5 14 12 5.6864 -0.0050
-5 14 13 3.6473 0.0009
-5 14 14 1.2164 0.0042
-5 14 15 5.1968 0.0002
-5 14 16 8.7863 0.0059
-5 14 17 1.7402 -0.0042
-5 14 18 1.7087 0.0002
-5 15 1 -4.9477 -0.0157
-5 15 2 -1.0631 -0.0068
-5 15 3 -0.7352 0.0047
-5 15 4 4.8471 -0.0143
-5 15 5 6.9568 -0.0049
-5 15 6 7.5005 -0.0049
-5 15 7 4.3713 0.0010
-5 15 8 5.6655 -0.0034
-5 15 9 -0.8499 -0.0072
-5 15 10 3.1632 0.0001
-5 15 11 1.8463 -0.0037
-5 15 12 0.2146 -0.0026
-5 15 13 -7.9290 -0.0054
-5 15 14 -7.3931 -0.0122
-5 15 15 4.1579 0.0027
-5 15 16 -2.2551 -0.0054
-5 16 1 0.0216 -0.0044
-5 16 2 -0.7203 -0.0143
-5 16 3 -1.9923 0.0019
-5 16 4 -1.5267 -0.0052
-5 16 5 1.0354 -0.0006
-5 16 6 3.4790 0.0029
-5 16 7 3.2175 -0.0010
-5 16 8 -6.0944 0.0046
-5 16 9 0.4810 -0.0044
-5 16 10 -2.1388 -0.0017
-5 16 11 1.7501 -0.0043
-5 16 12 1.2663 0.0004
-5 16 13 -4.2770 -0.0025
-5 16 14 6.6272 -0.0023
-5 17 1 1.5471 0.0108
-5 17 2 -3.3234 0.0146
-5 17 3 -5.3590 -0.0010
-5 17 4 0.3053 0.0089
-5 17 5 1.5168 0.0052
-5 17 6 6.0793 0.0014
-5 17 7 0.8683 -0.0027
-5 17 8 3.4105 0.0045
-5 17 9 -0.5049 0.0016
-5 17 10 -1.3343 -0.0057
-5 17 11 -1.7189 -0.0091
-5 18 2 0.4901 -0.0111
-4 -21 1 -2.2342 -0.0132
-4 -21 2 0.6481 0.0150
-4 -21 3 2.2386 -0.0004
-4 -20 1 -1.1421 0.0144
-4 -20 2 5.0655 0.0035
-4 -20 3 1.3098 0.0012
-4 -20 4 2.4063 -0.0081
-4 -20 5 -2.6487 -0.0032
-4 -20 6 -0.2705 -0.0045
-4 -20 7 -2.1350 0.0038
-4 -19 1 0.8717 0.0066
-4 -19 2 -2.9916 0.0147
-4 -19 3 -3.8986 -0.0105
-4 -19 4 -0.4342 0.0007
-4 -19 5 -1.4620 0.0171
-4 -19 6 2.0070 -0.0020
-4 -19 7 2.1950 0.0024
-4 -19 8 2.2122 0.0055
-4 -19 9 1.2503 -0.0073
-4 -19 10 -2.3500 0.0033
-4 -18 1 0.7965 0.0216
-4 -18 2 -2.7550 0.0247
-4 -18 3 -1.2047 0.0017
-4 -18 4 0.2570 0.0041
-4 -18 5 0.8130 0.0055
-4 -18 6 -3.7863 -0.0028
-4 -18 7 -2.0382 -0.0071
-4 -18 8 -2.0165 -0.0034
-4 -18 9 -3.0432 0.0041
-4 -18 10 -1.7302 -0.0005
-4 -18 11 -2.4302 0.0037
-4 -18 12 0.0424 -0.0095
-4 -17 1 -4.6592 -0.0163
-4 -17 2 2.5998 0.0094
-4 -17 3 -8.1835 -0.0114
-4 -17 4 -2.1997 -0.0028
-4 -17 5 -0.7984 -0.0058
-4 -17 6 5.4627 -0.0110
-4 -17 7 -1.1129 0.0083
-4 -17 8 0.5913 -0.0018
-4 -17 9 1.2217 0.0004
-4 -17 10 7.0124 -0.0057
-4 -17 11 -0.3374 0.0010
-4 -17 12 -3.8549 -0.0040
-4 -17 13 3.9613 -0.0008
-4 -17 14 1.7859 0.0025
-4 -16 1 -1.3285 -0.0158
-4 -16 2 5.1464 -0.0053
-4 -16 3 2.5015 0.0034
-4 -16 4 2.9749 0.0047
-4 -16 5 6.0411 -0.0159
-4 -16 6 -6.6350 -0.0058
-4 -16 7 3.7766 0.0011
-4 -16 8 -1.5674 0.0117
-4 -16 9 0.0286 -0.0080
-4 -16 10 1.0986 0.0015
-4 -16 11 2.1689 0.0035
-4 -16 12 0.1560 -0.0008
-4 -16 13 1.3265 -0.0033
-4 -16 14 1.1201 0.0026
-4 -16 15 2.4761 -0.0034
-4 -16 16 1.3265 0.0035
-4 -15 1 -1.4121 -0.0042
-4 -15 2 1.7431 -0.0131
-4 -15 3 -2.7887 0.0150
-4 -15 4 -2.4595 -0.0015
-4 -15 5 -1.1455 0.0149
-4 -15 6 0.0509 -0.0051
-4 -15 7 -3.4577 -0.0152
-4 -15 8 4.3908 0.0053
-4 -15 9 0.9696 0.0005
-4 -15 10 0.2667 0.0010
-4 -15 11 1.1624 -0.0060
-4 -15 12 -0.5974 -0.0012
-4 -15 13 -4.7169 0.0037
-4 -15 14 -5.3140 0.0070
-4 -15 15 -0.5122 -0.0040
-4 -15 16 -1.9199 -0.0002
-4 -15 17 1.5097 0.0040
-4 -15 18 -1.7351 -0.0062
-4 -14 1 4.9716 -0.0354
-4 -14 2 4.1120 -0.0136
-4 -14 3 2.6215 -0.0020
-4 -14 4 -3.5357 -0.0008
-4 -14 5 1.5908 0.0100
-4 -14 6 -2.4225 -0.0010
-4 -14 7 4.6920 0.0036
-4 -14 8 -0.4577 0.0033
-4 -14 9 2.6425 0.0154
-4 -14 10 1.8946 -0.0063
-4 -14 11 0.6425 0.0057
-4 -14 12 -3.6045 -0.0027
-4 -14 13 -1.2920 -0.0070
-4 -14 14 -0.9205 0.0013
-4 -14 15 1.5846 -0.0049
-4 -14 16 1.1001 0.0002
-4 -14 17 1.3462 0.0043
-4 -14 18 2.4505 -0.0003
-4 -14 19 -2.9591 0.0038
-4 -13 1 1.9349 -0.0093
-4 -13 2 -1.7827 0.0060
-4 -13 3 0.2757 0.0184
-4 -13 4 -0.9645 -0.0235
-4 -13 5 1.0266 0.0083
-4 -13 6 -5.5537 0.0138
-4 -13 7 -7.3882 0.0058
-4 -13 8 3.7904 0.0013
-4 -13 9 -1.4010 -0.0033
-4 -13 10 1.3545 0.0018
-4 -13 11 0.4759 0.0044
-4 -13 12 -1.3716 0.0003
-4 -13 13 3.7860 -0.0004
-4 -13 14 -2.2774 -0.0015
-4 -13 15 -3.2316 0.0018
-4 -13 16 0.9742 -0.0015
-4 -13 17 -2.4193 -0.0019
-4 -13 18 2.3616 0.0020
-4 -13 19 0.1327 -0.0075
-4 -13 20 -2.9981 0.0010
-4 -12 1 9.4033 -0.0078
-4 -12 2 2.6339 -0.0018
-4 -12 3 4.3106 0.0120
-4 -12 4 -2.9278 -0.0197
-4 -12 5 9.9835 0.0142
-4 -12 6 -4.3892 0.0203
-4 -12 7 6.9276 0.0003
-4 -12 8 2.4531 -0.0113
-4 -12 9 6.6259 -0.0057
-4 -12 10 0.1830 -0.0002
-4 -12 11 -5.0941 0.0054
-4 -12 12 2.8675 0.0005
-4 -12 13 -2.4992 -0.0072
-4 -12 14 1.0593 0.0062
-4 -12 15 -2.1590 -0.0009
-4 -12 16 -1.4765 -0.0005
-4 -12 17 3.9135 0.0023
-4 -12 18 -2.7758 0.0012
-4 -12 19 4.6724 -0.0019
-4 -12 20 -5.5880 0.0015
-4 -12 21 -0.5362 -0.0017
-4 -12 22 1.4792 -0.0006
-4 -11 1 -5.0014 -0.0344
-4 -11 2 -2.9582 -0.0108
-4 -11 3 1.0852 0.0131
-4 -11 4 4.8294 -0.0029
-4 -11 5 -10.2085 -0.0100
-4 -11 6 0.5235 -0.0002
-4 -11 7 -1.1195 -0.0011
-4 -11 8 -3.0452 0.0019
-4 -11 9 -3.7011 -0.0110
-4 -11 10 -0.1579 -0.0118
-4 -11 11 0.6092 0.0055
-4 -11 12 -0.5408 0.0100
-4 -11 13 5.3549 -0.0102
-4 -11 14 0.8690 0.0005
-4 -11 15 -3.1725 0.0125
-4 -11 16 0.3839 -0.0020
-4 -11 17 -3.5340 -0.0015
-4 -11 18 7.7861 -0.0024
-4 -11 19 -2.2006 0.0021
-4 -11 20 2.3277 0.0034
-4 -11 21 -4.1598 -0.0065
-4 -11 22 -0.8343 -0.0012
-4 -11 23 1.1922 0.0067
-4 -10 1 8.8914 -0.0045
-4 -10 2 1.4212 -0.0133
-4 -10 3 2.3106 0.0001
-4 -10 4 3.1721 -0.0346
-4 -10 5 4.1565 -0.0038
-4 -10 6 -4.8412 0.0129
-4 -10 7 3.2475 -0.0102
-4 -10 8 -2.2434 0.0016
-4 -10 9 5.1848 0.0020
-4 -10 10 1.1842 -0.0080
-4 -10 11 -4.2576 0.0072
-4 -10 12 1.4227 0.0056
-4 -10 13 -0.3547 -0.0008
-4 -10 14 -0.5935 -0.0014
-4 -10 15 0.1916 -0.0038
-4 -10 16 -4.9350 -0.0003
-4 -10 17 1.9540 -0.0044
-4 -10 18 -2.4740 -0.0020
-4 -10 19 9.2704 -0.0019
-4 -10 20 -0.7566 0.0035
-4 -10 21 -0.2976 0.0056
-4 -10 22 -2.7610 -0.0062
-4 -10 23 2.0788 -0.0012
-4 -10 24 0.3571 0.0081
-4 -9 1 5.9044 0.0471
-4 -9 2 -3.3847 0.0410
-4 -9 3 -8.1535 0.0062
-4 -9 4 -2.7249 0.0057
-4 -9 5 -5.1737 0.0281
-4 -9 6 5.2266 0.0113
-4 -9 7 -6.3744 0.0061
-4 -9 8 -3.9902 -0.0103
-4 -9 9 -0.4280 0.0120
-4 -9 10 2.1996 0.0017
-4 -9 11 -0.7363 -0.0030
-4 -9 12 0.6238 0.0013
-4 -9 13 7.2725 -0.0006
-4 -9 14 1.4246 0.0039
-4 -9 15 -0.6091 -0.0038
-4 -9 16 -3.8178 -0.0017
-4 -9 17 -4.1638 -0.0011
-4 -9 18 6.7772 0.0019
-4 -9 19 -0.1811 0.0001
-4 -9 20 1.8303 -0.0005
-4 -9 21 -5.6789 0.0033
-4 -9 22 -3.9525 -0.0012
-4 -9 23 -1.8636 -0.0027
-4 -9 24 0.1374 -0.0030
-4 -8 1 5.6314 0.0436
-4 -8 2 1.8502 -0.0629
-4 -8 3 2.9083 0.0209
-4 -8 4 1.2148 0.0067
-4 -8 5 0.5158 0.0162
-4 -8 6 3.4065 -0.0007
-4 -8 7 0.9101 0.0030
-4 -8 8 -2.9329 0.0032
-4 -8 9 -0.6082 0.0096
-4 -8 10 0.8616 0.0111
-4 -8 11 1.2629 -0.0070
-4 -8 12 2.2889 -0.0037
-4 -8 13 -2.4271 0.0002
-4 -8 14 -0.7667 0.0022
-4 -8 15 -5.6595 -0.0037
-4 -8 16 0.8670 -0.0097
-4 -8 17 1.2537 -0.0012
-4 -8 18 7.0167 0.0089
-4 -8 19 0.7932 0.0009
-4 -8 20 1.1795 -0.0050
-4 -8 21 -0.5477 0.0052
-4 -8 22 -1.8649 0.0048
-4 -8 23 -1.0327 0.0016
-4 -8 24 -0.0692 -0.0011
-4 -8 25 1.1264 0.0028
-4 -7 1 1.0894 -0.0144
-4 -7 2 2.7673 0.0420
-4 -7 3 -4.3139 0.0078
-4 -7 4 4.5232 0.0309
-4 -7 5 -4.4662 -0.0442
-4 -7 6 1.5870 -0.0038
-4 -7 7 -0.6977 0.0080
-4 -7 8 1.4824 -0.0031
-4 -7 9 -3.8179 0.0001
-4 -7 10 2.1071 -0.0153
-4 -7 11 3.0963 -0.0048
-4 -7 12 5.1127 -0.0002
-4 -7 13 3.8710 0.0017
-4 -7 14 1.0815 -0.0041
-4 -7 15 1.0446 0.0070
-4 -7 16 -2.2338 0.0014
-4 -7 17 1.2474 -0.0048
-4 -7 18 0.7147 0.0004
-4 -7 19 0.2976 0.0027
-4 -7 20 -2.8118 0.0041
-4 -7 21 -1.7081 -0.0011
-4 -7 22 -3.6253 0.0003
-4 -7 23 0.2010 0.0009
-4 -7 24 -5.0046 0.0008
-4 -7 25 6.0711 -0.0024
-4 -7 26 1.3391 -0.0051
-4 -6 1 5.8672 -0.0003
-4 -6 2 4.8447 0.0119
-4 -6 3 2.8325 0.0248
-4 -6 4 -0.4068 -0.0232
-4 -6 5 -1.2814 -0.0262
-4 -6 6 3.7360 0.0128
-4 -6 7 7.8398 0.0160
-4 -6 8 -1.9636 -0.0008
-4 -6 9 -1.4161 -0.0074
-4 -6 10 2.2544 -0.0124
-4 -6 11 2.4928 -0.0003
-4 -6 12 2.7529 0.0080
-4 -6 13 2.2286 0.0051
-4 -6 14 -4.5654 -0.0116
-4 -6 15 -4.3385 0.0005
-4 -6 16 0.6744 0.0019
-4 -6 17 0.0069 -0.0006
-4 -6 18 -0.7461 -0.0020
-4 -6 19 4.9780 0.0026
-4 -6 20 1.8756 0.0039
-4 -6 21 -1.3733 0.0023
-4 -6 22 3.4783 0.0012
-4 -6 23 -3.3880 -0.0028
-4 -6 24 0.4902 0.0036
-4 -6 25 -0.4269 0.0006
-4 -6 26 -1.5037 -0.0018
-4 -5 1 0.4301 -0.0028
-4 -5 2 -0.7273 0.0433
-4 -5 3 1.5565 -0.0090
-4 -5 4 -0.7824 -0.0144
-4 -5 5 -1.7529 0.0078
-4 -5 6 1.5614 -0.0041
-4 -5 7 -4.3928 0.0229
-4 -5 8 -1.4697 0.0016
-4 -5 9 4.9865 -0.0086
-4 -5 10 0.9046 -0.0009
-4 -5 11 -3.1958 -0.0085
-4 -5 12 -1.6507 -0.0037
-4 -5 13 -2.2130 0.0037
-4 -5 14 -1.2300 -0.0001
-4 -5 15 0.6108 -0.0023
-4 -5 16 2.6249 0.0055
-4 -5 17 2.4012 0.0087
-4 -5 18 -1.3863 0.0049
-4 -5 19 -1.9234 -0.0004
-4 -5 20 -3.0744 -0.0102
-4 -5 21 -2.0899 0.0020
-4 -5 22 -3.7791 -0.0012
-4 -5 23 1.1975 -0.0087
-4 -5 24 -6.6648 -0.0003
-4 -5 25 0.4826 -0.0015
-4 -5 26 -0.6745 0.0031
-4 -5 27 -3.1661 0.0030
-4 -4 1 8.6582 0.0496
-4 -4 2 5.5192 -0.0131
-4 -4 3 4.7405 -0.0150
-4 -4 4 7.5719 0.0237
-4 -4 5 10.1478 -0.0093
-4 -4 6 0.0652 -0.0230
-4 -4 7 0.6835 -0.0126
-4 -4 8 -1.9366 0.0118
-4 -4 9 6.1711 0.0027
-4 -4 10 2.0485 0.0002
-4 -4 11 -0.5498 0.0115
-4 -4 12 -2.6383 0.0071
-4 -4 13 4.5476 0.0093
-4 -4 14 0.9765 -0.0026
-4 -4 15 -4.4950 0.0037
-4 -4 16 -4.3186 -0.0039
-4 -4 17 1.8450 -0.0054
-4 -4 18 3.4144 -0.0063
-4 -4 19 0.5597 -0.0060
-4 -4 20 0.5773 -0.0018
-4 -4 21 -3.9220 0.0026
-4 -4 22 1.4280 0.0068
-4 -4 23 -3.1646 -0.0030
-4 -4 24 2.5372 -0.0025
-4 -4 25 3.7078 0.0003
-4 -4 26 4.1292 0.0034
-4 -4 27 1.5217 0.0050
-4 -3 1 4.6582 -0.0015
-4 -3 2 2.0665 0.0501
-4 -3 3 4.5144 -0.0270
-4 -3 4 -3.1423 0.0231
-4 -3 5 -8.9485 0.0292
-4 -3 6 0.9416 -0.0130
-4 -3 7 -6.2249 0.0158
-4 -3 8 6.6197 -0.0126
-4 -3 9 -4.8165 0.0159
-4 -3 10 -3.8258 -0.0082
-4 -3 11 -4.9017 0.0059
-4 -3 12 -0.0032 -0.0158
-4 -3 13 -0.0133 -0.0042
-4 -3 14 3.8988 0.0116
-4 -3 15 -1.8120 -0.0037
-4 -3 16 1.8833 0.0070
-4 -3 17 1.4965 -0.0080
-4 -3 18 4.5118 -0.0074
-4 -3 19 1.6199 0.0029
-4 -3 20 0.0975 -0.0053
-4 -3 21 -0.6598 0.0066
-4 -3 22 -4.7967 -0.0019
-4 -3 23 2.3547 -0.0011
-4 -3 24 0.4070 0.0047
-4 -3 25 2.5007 -0.0013
-4 -3 26 -5.2941 0.0032
-4 -3 27 -4.4224 -0.0035
-4 -3 28 1.2021 0.0003
-4 -2 1 -0.2065 -0.0263
-4 -2 2 -5.0680 0.0170
-4 -2 3 7.1452 0.0019
-4 -2 4 2.6351 -0.0237
-4 -2 5 -5.3981 -0.0028
-4 -2 6 -10.1971 0.0220
-4 -2 7 11.1041 0.0064
-4 -2 8 1.2370 0.0061
-4 -2 9 6.9604 0.0048
-4 -2 10 -10.0531 0.0140
-4 -2 11 10.9166 0.0057
-4 -2 12 -0.1305 -0.0233
-4 -2 13 4.4012 -0.0003
-4 -2 14 -7.8356 -0.0106
-4 -2 15 5.0745 -0.0104
-4 -2 16 -3.3620 0.0050
-4 -2 17 1.2141 0.0004
-4 -2 18 -1.5686 0.0008
-4 -2 19 2.5297 0.0040
-4 -2 20 -0.6202 0.0111
-4 -2 21 -3.1220 0.0010
-4 -2 22 -0.9382 -0.0040
-4 -2 23 -2.6162 -0.0028
-4 -2 24 2.1370 -0.0073
-4 -2 25 0.8900 -0.0006
-4 -2 26 0.0455 -0.0092
-4 -2 27 1.2958 0.0004
-4 -2 28 0.2002 0.0028
-4 -1 1 -0.5128 -0.0262
-4 -1 2 -1.7034 0.0105
-4 -1 3 16.6357 0.0077
-4 -1 4 0.9343 -0.0083
-4 -1 5 7.8386 -0.0121
-4 -1 6 1.8228 -0.0093
-4 -1 7 -0.1674 0.0094
-4 -1 8 0.5196 0.0127
-4 -1 9 -6.5346 -0.0235
-4 -1 10 2.3447 0.0131
-4 -1 11 -6.5172 0.0127
-4 -1 12 4.1929 0.0044
-4 -1 13 -4.1657 0.0097
-4 -1 14 4.9822 -0.0105
-4 -1 15 -1.7799 0.0036
-4 -1 16 -3.1491 0.0061
-4 -1 17 -1.0281 0.0022
-4 -1 18 -0.5391 -0.0058
-4 -1 19 4.2896 -0.0042
-4 -1 20 -4.5451 -0.0006
-4 -1 21 2.3562 -0.0021
-4 -1 22 0.0274 0.0009
-4 -1 23 3.8511 0.0076
-4 -1 24 0.5751 0.0002
-4 -1 25 -1.5284 0.0016
-4 -1 26 0.2259 0.0022
-4 -1 27 -1.3985 0.0022
-4 -1 28 2.6033 0.0055
-4 0 1 -10.6919 -0.0340
-4 0 2 0.7350 0.0078
-4 0 3 0.9048 -0.0053
-4 0 4 2.3903 0.0232
-4 0 5 -5.1520 0.0182
-4 0 6 3.0166 -0.0122
-4 0 7 0.3060 -0.0028
-4 0 8 -7.3014 -0.0105
-4 0 9 2.2694 -0.0078
-4 0 10 -1.1003 -0.0057
-4 0 11 4.3092 0.0009
-4 0 12 -6.8094 -0.0044
-4 0 13 3.0684 -0.0050
-4 0 14 -0.4411 0.0015
-4 0 15 2.9117 0.0074
-4 0 16 -5.8049 0.0156
-4 0 17 4.2130 0.0050
-4 0 18 2.4099 -0.0072
-4 0 19 -5.1093 0.0020
-4 0 20 -0.6219 -0.0072
-4 0 21 4.6362 -0.0024
-4 0 22 -0.3782 0.0022
-4 0 23 0.6986 -0.0032
-4 0 24 -3.9955 -0.0020
-4 0 25 1.0759 0.0013
-4 0 26 -2.6581 0.0030
-4 0 27 0.9258 -0.0035
-4 0 28 -0.5905 0.0040
-4 1 1 13.1577 -0.0617
-4 1 2 -3.2096 -0.0113
-4 1 3 15.6769 0.0093
-4 1 4 -10.5886 0.0073
-4 1 5 5.3742 0.0186
-4 1 6 3.2698 -0.0165
-4 1 7 0.3537 -0.0437
-4 1 8 -0.7279 -0.0015
-4 1 9 -2.8353 0.0112
-4 1 10 -4.5341 0.0036
-4 1 11 0.2005 -0.0152
-4 1 12 7.9218 0.0057
-4 1 13 -3.4346 0.0087
-4 1 14 1.3061 0.0023
-4 1 15 -3.1179 -0.0059
-4 1 16 6.7622 -0.0043
-4 1 17 0.0588 -0.0052
-4 1 18 0.6529 -0.0041
-4 1 19 -4.6543 -0.0021
-4 1 20 2.2662 -0.0027
-4 1 21 -2.8801 0.0029
-4 1 22 -2.8281 0.0040
-4 1 23 -4.3526 0.0003
-4 1 24 2.6718 -0.0039
-4 1 25 1.2634 0.0018
-4 1 26 0.9759 -0.0014
-4 1 27 -0.6754 -0.0052
-4 1 28 -1.1794 0.0003
-4 2 1 -10.4464 -0.0286
-4 2 2 12.1689 -0.0164
-4 2 3 -6.3045 0.0151
-4 2 4 -3.8927 -0.0048
-4 2 5 -12.9199 -0.0054
-4 2 6 -2.4584 -0.0071
-4 2 7 -10.6681 -0.0224
-4 2 8 2.3706 0.0074
-4 2 9 3.6298 0.0140
-4 2 10 -3.4512 0.0022
-4 2 11 0.3542 0.0143
-4 2 12 -3.0875 0.0003
-4 2 13 0.7998 0.0084
-4 2 14 -6.1200 0.0063
-4 2 15 1.1854 -0.0044
-4 2 16 -5.2832 -0.0105
-4 2 17 0.3033 -0.0100
-4 2 18 -3.6995 0.0035
-4 2 19 1.1472 0.0017
-4 2 20 2.0173 -0.0067
-4 2 21 -0.9954 0.0013
-4 2 22 1.0615 0.0039
-4 2 23 2.9683 0.0050
-4 2 24 0.4008 -0.0030
-4 2 25 0.9158 0.0059
-4 2 26 -0.0013 0.0005
-4 2 27 0.0074 0.0004
-4 2 28 -1.1890 -0.0034
-4 3 1 10.8289 -0.0161
-4 3 2 -2.0303 -0.0100
-4 3 3 9.4556 0.0386
-4 3 4 0.2459 0.0077
-4 3 5 14.2348 -0.0112
-4 3 6 -0.0752 -0.0025
-4 3 7 1.8244 0.0117
-4 3 8 2.6675 -0.0005
-4 3 9 -0.2848 -0.0062
-4 3 10 6.7319 0.0117
-4 3 11 -0.4531 0.0029
-4 3 12 2.9087 -0.0078
-4 3 13 -0.7112 -0.0135
-4 3 14 1.3111 0.0019
-4 3 15 2.5913 0.0040
-4 3 16 0.1620 -0.0126
-4 3 17 0.7107 0.0039
-4 3 18 2.1429 0.0066
-4 3 19 1.4870 0.0009
-4 3 20 -2.3347 0.0059
-4 3 21 -2.4576 0.0019
-4 3 22 -0.6068 -0.0035
-4 3 23 -1.7226 0.0001
-4 3 24 -1.7244 -0.0007
-4 3 25 -1.9280 -0.0011
-4 3 26 0.3581 -0.0062
-4 3 27 0.3040 0.0009
-4 3 28 0.2510 0.0058
-4 4 1 0.8680 -0.0323
-4 4 2 -1.7408 -0.0864
-4 4 3 -3.7816 0.0269
-4 4 4 -4.6779 -0.0096
-4 4 5 -6.7801 0.0057
-4 4 6 -7.6243 -0.0029
-4 4 7 0.7805 -0.0017
-4 4 8 -0.1405 0.0198
-4 4 9 -6.0690 -0.0159
-4 4 10 -5.8066 -0.0087
-4 4 11 8.0871 -0.0132
-4 4 12 -6.9198 0.0037
-4 4 13 -2.0238 -0.0120
-4 4 14 -2.9591 -0.0053
-4 4 15 2.9601 -0.0062
-4 4 16 4.1035 0.0038
-4 4 17 0.9123 0.0006
-4 4 18 3.9239 -0.0064
-4 4 19 -3.5124 0.0052
-4 4 20 1.2981 0.0086
-4 4 21 -2.5770 0.0002
-4 4 22 3.1374 -0.0060
-4 4 23 0.0734 0.0014
-4 4 24 3.5282 0.0096
-4 4 25 1.3230 -0.0038
-4 4 26 0.3676 -0.0111
-4 4 27 -2.5119 0.0037
-4 4 28 -1.6620 0.0003
-4 5 1 14.9823 0.0368
-4 5 2 4.4121 0.0687
-4 5 3 11.6250 0.0175
-4 5 4 -1.4001 0.0113
-4 5 5 -8.6254 0.0119
-4 5 6 5.8010 -0.0021
-4 5 7 -3.3026 -0.0177
-4 5 8 2.3275 -0.0027
-4 5 9 -0.3131 -0.0125
-4 5 10 3.2397 -0.0202
-4 5 11 -0.4772 0.0013
-4 5 12 -5.0343 0.0017
-4 5 13 2.2678 0.0084
-4 5 14 0.4851 0.0085
-4 5 15 1.5022 0.0012
-4 5 16 -1.1827 -0.0008
-4 5 17 1.1585 0.0068
-4 5 18 -1.8031 -0.0008
-4 5 19 3.0266 0.0008
-4 5 20 0.4574 -0.0040
-4 5 21 -0.0658 -0.0021
-4 5 22 -2.5477 -0.0007
-4 5 23 1.2081 -0.0036
-4 5 24 -1.4780 0.0003
-4 5 25 -0.2553 0.0044
-4 5 26 -2.4551 0.0025
-4 5 27 1.7337 0.0036
-4 5 28 1.1685 -0.0048
-4 6 1 -15.9222 0.0080
-4 6 2 -1.7850 -0.0370
-4 6 3 2.2360 0.0081
-4 6 4 -11.2277 -0.0253
-4 6 5 0.4043 0.0166
-4 6 6 -2.3209 0.0078
-4 6 7 3.0994 -0.0018
-4 6 8 -2.8352 -0.0014
-4 6 9 0.6060 -0.0005
-4 6 10 4.1919 -0.0016
-4 6 11 -7.2002 0.0070
-4 6 12 1.5506 -0.0002
-4 6 13 1.2466 0.0152
-4 6 14 4.4894 0.0118
-4 6 15 1.2565 -0.0080
-4 6 16 -1.8441 -0.0048
-4 6 17 4.5261 0.0009
-4 6 18 -1.3491 0.0089
-4 6 19 4.7011 -0.0023
-4 6 20 -2.7141 -0.0057
-4 6 21 0.1207 -0.0010
-4 6 22 3.2017 -0.0003
-4 6 23 0.9339 0.0018
-4 6 24 -0.0896 -0.0049
-4 6 25 -1.3894 0.0022
-4 6 26 5.6595 0.0040
-4 6 27 1.1848 -0.0005
-4 7 1 -0.0945 -0.0099
-4 7 2 3.1175 -0.0344
-4 7 3 8.4937 -0.0181
-4 7 4 8.3413 -0.0063
-4 7 5 0.9676 0.0148
-4 7 6 -3.7989 0.0080
-4 7 7 -4.0020 0.0106
-4 7 8 -0.7301 -0.0001
-4 7 9 3.5529 -0.0079
-4 7 10 -4.2599 0.0130
-4 7 11 -3.6248 0.0064
-4 7 12 0.5869 -0.0054
-4 7 13 -0.6002 -0.0048
-4 7 14 0.8436 0.0045
-4 7 15 -1.0782 -0.0043
-4 7 16 -3.1514 -0.0077
-4 7 17 -1.0699 -0.0042
-4 7 18 1.9375 0.0070
-4 7 19 -2.5101 0.0033
-4 7 20 1.0500 0.0020
-4 7 21 -5.5111 -0.0053
-4 7 22 0.0698 0.0044
-4 7 23 -4.7237 0.0018
-4 7 24 0.2263 0.0035
-4 7 25 1.7323 -0.0060
-4 7 26 1.3034 -0.0010
-4 7 27 0.5901 -0.0044
-4 8 1 -2.8156 0.0200
-4 8 2 -7.7536 -0.0056
-4 8 3 -6.2360 0.0083
-4 8 4 -0.2199 -0.0155
-4 8 5 -1.8628 0.0177
-4 8 6 -1.4020 0.0110
-4 8 7 -2.6885 0.0019
-4 8 8 -0.6145 -0.0075
-4 8 9 0.8880 -0.0232
-4 8 10 -2.0636 0.0063
-4 8 11 3.4799 -0.0059
-4 8 12 3.6150 0.0021
-4 8 13 4.2546 -0.0015
-4 8 14 9.2863 -0.0053
-4 8 15 3.9153 0.0146
-4 8 16 5.1409 -0.0011
-4 8 17 0.1004 -0.0039
-4 8 18 -1.2349 -0.0059
-4 8 19 1.2545 0.0015
-4 8 20 -0.0296 0.0076
-4 8 21 2.4089 -0.0139
-4 8 22 -2.3710 0.0005
-4 8 23 3.3693 0.0023
-4 8 24 4.0451 -0.0018
-4 8 25 4.4253 0.0005
-4 8 26 1.3557 -0.0008
-4 9 1 3.3558 -0.0178
-4 9 2 9.8998 0.0340
-4 9 3 2.9159 -0.0121
-4 9 4 5.1383 -0.0186
-4 9 5 1.5254 0.0047
-4 9 6 0.5857 -0.0056
-4 9 7 6.5087 0.0016
-4 9 8 -3.6230 0.0017
-4 9 9 -5.4185 0.0053
-4 9 10 1.7950 -0.0141
-4 9 11 4.0643 -0.0010
-4 9 12 -3.7596 0.0055
-4 9 13 -5.7491 0.0051
-4 9 14 -5.0727 -0.0080
-4 9 15 2.6263 -0.0067
-4 9 16 -1.4415 0.0088
-4 9 17 1.3694 -0.0022
-4 9 18 0.0444 -0.0055
-4 9 19 0.2082 -0.0037
-4 9 20 -4.6897 -0.0002
-4 9 21 -5.4655 -0.0012
-4 9 22 0.0358 0.0033
-4 9 23 0.5810 -0.0062
-4 9 24 -0.1727 0.0032
-4 9 25 -5.9001 0.0036
-4 9 26 1.9716 0.0056
-4 10 1 -2.0280 0.0450
-4 10 2 -1.9908 0.0262
-4 10 3 -4.9489 0.0002
-4 10 4 -4.3361 0.0133
-4 10 5 4.8005 -0.0066
-4 10 6 -1.9306 0.0015
-4 10 7 0.1024 0.0081
-4 10 8 0.0760 -0.0032
-4 10 9 0.0205 0.0085
-4 10 10 7.5993 -0.0055
-4 10 11 4.2306 0.0017
-4 10 12 4.4542 0.0063
-4 10 13 2.5614 0.0013
-4 10 14 5.9220 -0.0031
-4 10 15 -0.0215 -0.0082
-4 10 16 5.4412 -0.0044
-4 10 17 -2.2675 0.0067
-4 10 18 -4.1569 -0.0001
-4 10 19 -7.4694 -0.0027
-4 10 20 -5.6421 -0.0030
-4 10 21 -4.6322 -0.0012
-4 10 22 1.7067 0.0066
-4 10 23 1.2199 -0.0072
-4 10 24 1.4467 -0.0039
-4 10 25 1.6758 0.0012
-4 11 1 4.1146 0.0040
-4 11 2 5.3002 -0.0076
-4 11 3 -0.3938 0.0028
-4 11 4 -1.7092 0.0087
-4 11 5 4.0852 0.0031
-4 11 6 -6.0902 0.0188
-4 11 7 -5.8087 0.0096
-4 11 8 -3.8445 -0.0004
-4 11 9 1.4317 0.0093
-4 11 10 -8.6612 0.0152
-4 11 11 4.2856 0.0020
-4 11 12 -0.9520 -0.0018
-4 11 13 -2.7945 0.0031
-4 11 14 -0.7591 0.0052
-4 11 15 -2.4454 0.0008
-4 11 16 0.8953 -0.0020
-4 11 17 2.6319 0.0011
-4 11 18 0.2029 0.0015
-4 11 19 -0.6719 -0.0027
-4 11 20 0.9967 -0.0078
-4 11 21 0.2380 -0.0009
-4 11 22 -0.7331 0.0016
-4 11 23 1.3435 -0.0081
-4 11 24 1.8643 0.0014
-4 12 1 2.9076 -0.0038
-4 12 2 2.1798 -0.0092
-4 12 3 1.8294 -0.0083
-4 12 4 4.2753 0.0053
-4 12 5 -1.9654 0.0158
-4 12 6 -3.4222 0.0185
-4 12 7 -1.4477 -0.0039
-4 12 8 5.5580 0.0132
-4 12 9 -4.6055 0.0060
-4 12 10 3.3433 0.0114
-4 12 11 3.0839 0.0014
-4 12 12 9.0972 -0.0116
-4 12 13 -2.0143 0.0033
-4 12 14 5.4743 -0.0006
-4 12 15 -0.6107 0.0083
-4 12 16 -3.7886 0.0084
-4 12 17 -0.1853 -0.0047
-4 12 18 -0.9656 0.0006
-4 12 19 -3.4147 0.0029
-4 12 20 -4.9808 0.0047
-4 12 21 -1.1155 0.0008
-4 12 22 -0.0457 0.0014
-4 12 23 1.1756 -0.0034
-4 13 1 -3.9714 0.0030
-4 13 2 4.4992 0.0050
-4 13 3 6.9708 -0.0085
-4 13 4 2.9907 0.0019
-4 13 5 -5.6261 -0.0025
-4 13 6 -2.3159 -0.0169
-4 13 7 1.9237 0.0031
-4 13 8 3.0961 0.0011
-4 13 9 -0.7657 -0.0065
-4 13 10 -0.7436 -0.0093
-4 13 11 0.3249 0.0032
-4 13 12 -1.2153 -0.0005
-4 13 13 4.7626 -0.0030
-4 13 14 -3.4802 -0.0006
-4 13 15 1.8750 0.0039
-4 13 16 -2.2711 0.0035
-4 13 17 5.3395 -0.0042
-4 13 18 -0.5409 -0.0016
-4 13 19 -7.9303 0.0063
-4 13 20 -1.1904 -0.0019
-4 13 21 -0.9663 0.0042
-4 13 22 2.7725 0.0003
-4 14 1 0.3583 -0.0259
-4 14 2 8.7840 0.0180
-4 14 3 -1.6428 0.0088
-4 14 4 -5.4723 -0.0082
-4 14 5 -4.1006 -0.0271
-4 14 6 -8.6100 -0.0082
-4 14 7 -2.1081 0.0107
-4 14 8 -3.6475 -0.0088
-4 14 9 -2.6082 -0.0166
-4 14 10 -0.8162 0.0022
-4 14 11 -4.3138 -0.0020
-4 14 12 6.2376 -0.0011
-4 14 13 -3.1891 -0.0047
-4 14 14 2.9459 0.0008
-4 14 15 -5.3047 0.0008
-4 14 16 0.0192 -0.0011
-4 14 17 5.9215 0.0052
-4 14 18 -0.2899 -0.0005
-4 14 19 -0.1462 -0.0078
-4 14 20 0.6810 0.0018
-4 15 1 6.1831 0.0238
-4 15 2 6.2055 0.0140
-4 15 3 0.7731 0.0059
-4 15 4 5.3751 0.0058
-4 15 5 -2.5797 -0.0011
-4 15 6 3.2816 0.0012
-4 15 7 -0.2514 -0.0091
-4 15 8 6.7748 0.0097
-4 15 9 5.1162 0.0013
-4 15 10 1.8098 0.0066
-4 15 11 4.5616 -0.0037
-4 15 12 2.2361 0.0063
-4 15 13 -0.8448 0.0038
-4 15 14 0.7814 -0.0098
-4 15 15 1.9732 -0.0030
-4 15 16 -4.1390 0.0055
-4 15 17 7.3960 -0.0037
-4 15 18 -1.1820 -0.0014
-4 15 19 -1.5115 -0.0064
-4 16 1 -6.3299 0.0121
-4 16 2 -0.1507 -0.0159
-4 16 3 -2.5601 -0.0086
-4 16 4 -3.0485 0.0053
-4 16 5 -4.4221 0.0135
-4 16 6 -1.8678 -0.0118
-4 16 7 2.7002 -0.0064
-4 16 8 0.3480 0.0104
-4 16 9 1.7121 0.0117
-4 16 10 -0.1299 0.0015
-4 16 11 -6.0190 0.0045
-4 16 12 3.5752 -0.0037
-4 16 13 1.3388 0.0047
-4 16 14 0.8692 0.0037
-4 16 15 -6.6270 0.0027
-4 16 16 2.3137 -0.0082
-4 16 17 3.5685 0.0040
-4 17 1 2.2494 0.0019
-4 17 2 8.7389 0.0053
-4 17 3 3.0823 -0.0091
-4 17 4 2.6937 0.0011
-4 17 5 -0.8038 -0.0017
-4 17 6 0.4764 -0.0060
-4 17 7 1.2403 0.0012
-4 17 8 3.3988 -0.0095
-4 17 9 2.2292 0.0023
-4 17 10 -1.7934 0.0040
-4 17 11 -3.5958 0.0019
-4 17 12 1.9834 0.0040
-4 17 13 1.0858 -0.0056
-4 17 14 -0.4370 0.0097
-4 18 1 -4.3781 -0.0032
-4 18 2 -1.7187 0.0042
-4 18 3 0.7985 0.0099
-4 18 4 -4.7616 0.0019
-4 18 5 -4.6048 0.0022
-4 18 6 -0.5253 0.0035
-4 18 7 4.2765 0.0006
-4 18 8 1.9173 -0.0120
-4 18 9 2.3763 0.0007
-4 18 10 -0.7302 0.0041
-3 -21 1 -1.5704 -0.0012
-3 -21 2 0.1131 -0.0086
-3 -21 3 -1.1205 0.0007
-3 -20 1 -4.8389 -0.0016
-3 -20 2 -0.7642 0.0074
-3 -20 3 -2.1740 -0.0005
-3 -20 4 -1.1474 -0.0044
-3 -20 5 2.2641 -0.0027
-3 -20 6 1.1718 0.0042
-3 -20 7 -1.2305 0.0039
-3 -19 1 -2.4486 -0.0010
-3 -19 2 0.5599 -0.0057
-3 -19 3 1.7843 0.0065
-3 -19 4 0.1542 -0.0108
-3 -19 5 6.8957 -0.0009
-3 -19 6 6.5519 0.0047
-3 -19 7 -3.2825 0.0093
-3 -19 8 0.6796 -0.0025
-3 -19 9 4.1929 0.0034
-3 -19 10 0.3694 -0.0027
-3 -18 1 3.1168 -0.0003
-3 -18 2 -4.7661 0.0089
-3 -18 3 3.1816 0.0034
-3 -18 4 0.9893 -0.0004
-3 -18 5 0.3120 -0.0089
-3 -18 6 -2.8334 0.0017
-3 -18 7 0.4649 0.0069
-3 -18 8 -2.0188 0.0045
-3 -18 9 -0.4081 0.0049
-3 -18 10 -1.0339 -0.0013
-3 -18 11 3.6724 -0.0015
-3 -18 12 0.8680 0.0018
-3 -18 13 -1.9638 -0.0063
-3 -17 1 3.1393 0.0123
-3 -17 2 -1.1704 0.0013
-3 -17 3 4.2302 0.0161
-3 -17 4 -2.1892 -0.0106
-3 -17 5 1.4177 0.0047
-3 -17 6 2.4158 0.0167
-3 -17 7 -0.8278 0.0034
-3 -17 8 1.8246 -0.0088
-3 -17 9 0.6839 -0.0030
-3 -17 10 0.2957 0.0015
-3 -17 11 3.6259 -0.0045
-3 -17 12 -3.6910 -0.0018
-3 -17 13 -0.5713 -0.0008
-3 -17 14 1.6763 -0.0003
-3 -17 15 -0.6218 0.0065
-3 -16 1 2.1942 0.0440
-3 -16 2 -3.2409 -0.0226
-3 -16 3 2.1955 0.0061
-3 -16 4 -8.9100 -0.0008
-3 -16 5 -6.4776 0.0088
-3 -16 6 3.8339 -0.0075
-3 -16 7 1.1106 0.0014
-3 -16 8 -1.4028 -0.0113
-3 -16 9 -0.4818 0.0042
-3 -16 10 1.4943 0.0003
-3 -16 11 1.8014 -0.0039
-3 -16 12 -1.2279 0.0041
-3 -16 13 -0.1596 -0.0022
-3 -16 14 2.7365 -0.0070
-3 -16 15 1.0629 0.0061
-3 -16 16 -2.5245 0.0058
-3 -16 17 0.4165 -0.0013
-3 -15 1 5.0036 0.0251
-3 -15 2 2.5332 -0.0138
-3 -15 3 4.2418 -0.0131
-3 -15 4 -3.0191 0.0280
-3 -15 5 -3.3544 0.0033
-3 -15 6 -1.8359 -0.0017
-3 -15 7 -1.3068 -0.0061
-3 -15 8 0.3865 -0.0049
-3 -15 9 -0.1699 0.0064
-3 -15 10 3.5678 0.0041
-3 -15 11 3.4392 -0.0002
-3 -15 12 -1.1646 -0.0059
-3 -15 13 0.8563 0.0015
-3 -15 14 -0.6065 0.0054
-3 -15 15 0.9271 0.0010
-3 -15 16 -4.3185 0.0024
-3 -15 17 -0.7432 -0.0092
-3 -15 18 0.9030 0.0070
-3 -14 1 3.0210 0.0215
-3 -14 2 -2.3036 0.0017
-3 -14 3 1.4142 0.0004
-3 -14 4 -0.8845 0.0085
-3 -14 5 -0.0764 -0.0056
-3 -14 6 0.6134 0.0002
-3 -14 7 1.7597 -0.0008
-3 -14 8 -1.2515 -0.0002
-3 -14 9 4.6406 0.0003
-3 -14 10 -8.1274 0.0045
-3 -14 11 -6.3166 -0.0025
-3 -14 12 -0.4446 0.0015
-3 -14 13 -1.1827 0.0048
-3 -14 14 -1.2559 -0.0004
-3 -14 15 -2.7907 0.0043
-3 -14 16 -1.6310 -0.0003
-3 -14 17 3.4333 -0.0008
-3 -14 18 -0.2561 -0.0046
-3 -14 19 -1.4778 -0.0018
-3 -14 20 -3.2119 -0.0014
-3 -13 1 -1.1430 0.0053
-3 -13 2 4.3021 0.0199
-3 -13 3 2.0648 0.0108
-3 -13 4 5.1676 -0.0004
-3 -13 5 -4.5081 -0.0124
-3 -13 6 5.6604 -0.0063
-3 -13 7 -1.4564 0.0111
-3 -13 8 1.3998 0.0050
-3 -13 9 0.8492 0.0013
-3 -13 10 3.9548 0.0036
-3 -13 11 1.8352 -0.0040
-3 -13 12 5.8122 0.0021
-3 -13 13 0.8092 0.0042
-3 -13 14 -2.2540 -0.0119
-3 -13 15 0.9920 -0.0015
-3 -13 16 -3.7042 -0.0042
-3 -13 17 2.8986 -0.0051
-3 -13 18 -0.2906 -0.0024
-3 -13 19 2.0377 0.0021
-3 -13 20 0.5675 0.0053
-3 -13 21 -0.6631 -0.0044
-3 -12 1 3.9866 -0.0023
-3 -12 2 1.8025 0.0023
-3 -12 3 -1.9329 -0.0016
-3 -12 4 -6.2197 0.0144
-3 -12 5 1.6891 -0.0178
-3 -12 6 -0.1271 -0.0178
-3 -12 7 -0.3537 0.0189
-3 -12 8 -4.4552 0.0034
-3 -12 9 1.6521 -0.0057
-3 -12 10 0.4118 0.0031
-3 -12 11 -3.8354 -0.0097
-3 -12 12 -2.8965 0.0039
-3 -12 13 -0.8006 -0.0060
-3 -12 14 -1.9842 -0.0026
-3 -12 15 -7.0716 -0.0002
-3 -12 16 1.7263 -0.0001
-3 -12 17 -4.7000 0.0005
-3 -12 18 1.0601 0.0014
-3 -12 19 -1.9351 0.0032
-3 -12 20 -1.2686 -0.0071
-3 -12 21 -4.3748 0.0037
-3 -12 22 -5.9302 -0.0014
-3 -11 1 0.5042 0.0231
-3 -11 2 4.2596 0.0285
-3 -11 3 -6.8679 0.0062
-3 -11 4 3.0969 -0.0078
-3 -11 5 -3.7522 -0.0260
-3 -11 6 6.0810 -0.0146
-3 -11 7 -1.2634 0.0110
-3 -11 8 0.5403 0.0018
-3 -11 9 2.1760 -0.0058
-3 -11 10 5.8151 0.0048
-3 -11 11 -2.1433 -0.0064
-3 -11 12 -3.3318 0.0005
-3 -11 13 -3.3586 -0.0037
-3 -11 14 3.4264 -0.0031
-3 -11 15 -3.2078 -0.0020
-3 -11 16 -0.1415 0.0098
-3 -11 17 -4.3335 0.0021
-3 -11 18 1.1804 -0.0039
-3 -11 19 3.1387 0.0014
-3 -11 20 0.7503 -0.0019
-3 -11 21 -0.5642 0.0051
-3 -11 22 -3.1513 -0.0064
-3 -11 23 4.3508 -0.0069
-3 -10 1 0.0784 0.0334
-3 -10 2 0.3684 0.0562
-3 -10 3 -6.0262 -0.0318
-3 -10 4 0.4237 -0.0058
-3 -10 5 -2.1944 0.0041
-3 -10 6 0.9475 0.0075
-3 -10 7 -1.3124 -0.0107
-3 -10 8 -1.0320 0.0018
-3 -10 9 0.5172 0.0050
-3 -10 10 3.7960 0.0058
-3 -10 11 -7.0884 0.0005
-3 -10 12 -0.0017 -0.0057
-3 -10 13 -5.2471 0.0041
-3 -10 14 -1.4682 0.0038
-3 -10 15 2.1014 0.0025
-3 -10 16 -1.2812 0.0003
-3 -10 17 0.2081 -0.0020
-3 -10 18 -1.4236 -0.0018
-3 -10 19 0.4218 0.0005
-3 -10 20 -0.0922 0.0021
-3 -10 21 -5.8491 -0.0021
-3 -10 22 -0.9749 -0.0009
-3 -10 23 0.1298 -0.0018
-3 -10 24 -0.7537 0.0013
-3 -9 1 6.5582 0.0203
-3 -9 2 -0.2880 0.0305
-3 -9 3 2.9611 -0.0333
-3 -9 4 3.6351 -0.0068
-3 -9 5 -4.2927 -0.0200
-3 -9 6 -1.5440 0.0067
-3 -9 7 -1.3901 -0.0066
-3 -9 8 2.5127 0.0034
-3 -9 9 1.6033 0.0067
-3 -9 10 -3.6461 -0.0010
-3 -9 11 -4.6343 0.0088
-3 -9 12 0.8966 -0.0042
-3 -9 13 2.6054 0.0021
-3 -9 14 1.1133 0.0034
-3 -9 15 -0.3053 0.0036
-3 -9 16 4.3327 0.0028
-3 -9 17 -2.1308 -0.0011
-3 -9 18 1.3818 -0.0007
-3 -9 19 -5.9420 0.0008
-3 -9 20 -0.6753 0.0008
-3 -9 21 1.5338 -0.0071
-3 -9 22 -1.0296 -0.0002
-3 -9 23 3.6771 0.0072
-3 -9 24 -0.6419 0.0017
-3 -9 25 4.4110 -0.0008
-3 -8 1 -14.7285 -0.1062
-3 -8 2 -2.2016 0.0500
-3 -8 3 -6.1141 0.0154
-3 -8 4 -5.5164 -0.0299
-3 -8 5 -3.8055 -0.0247
-3 -8 6 10.2239 -0.0148
-3 -8 7 5.6677 0.0304
-3 -8 8 7.5648 -0.0037
-3 -8 9 0.3472 -0.0204
-3 -8 10 1.1521 0.0078
-3 -8 11 0.5160 0.0092
-3 -8 12 1.9713 0.0010
-3 -8 13 2.9837 -0.0083
-3 -8 14 0.3445 -0.0039
-3 -8 15 1.6840 0.0050
-3 -8 16 -0.6454 -0.0047
-3 -8 17 -2.0687 0.0005
-3 -8 18 0.3094 -0.0000
-3 -8 19 -0.7788 0.0026
-3 -8 20 -1.1719 -0.0033
-3 -8 21 2.5109 -0.0041
-3 -8 22 1.9414 0.0047
-3 -8 23 -0.7531 0.0024
-3 -8 24 2.8627 -0.0005
-3 -8 25 -4.2915 0.0011
-3 -8 26 -1.2123 0.0014
-3 -7 1 14.7660 0.0164
-3 -7 2 -5.5613 -0.0234
-3 -7 3 -0.3426 0.0268
-3 -7 4 -4.4304 -0.0080
-3 -7 5 -3.3250 0.0034
-3 -7 6 2.0913 0.0084
-3 -7 7 -5.6047 -0.0129
-3 -7 8 -0.8787 0.0173
-3 -7 9 0.4685 0.0013
-3 -7 10 -3.1015 -0.0004
-3 -7 11 -7.0581 -0.0016
-3 -7 12 -4.4058 -0.0022
-3 -7 13 -4.6142 0.0030
-3 -7 14 1.0930 -0.0061
-3 -7 15 1.3789 -0.0076
-3 -7 16 -0.2551 -0.0015
-3 -7 17 -2.1402 0.0077
-3 -7 18 2.9340 -0.0037
-3 -7 19 -3.5438 -0.0016
-3 -7 20 -0.5863 -0.0010
-3 -7 21 -3.4740 -0.0009
-3 -7 22 0.6329 0.0021
-3 -7 23 0.0552 0.0014
-3 -7 24 4.9760 0.0060
-3 -7 25 2.3072 0.0018
-3 -7 26 -2.3354 -0.0027
-3 -6 1 -8.5918 -0.0025
-3 -6 2 0.1542 0.0587
-3 -6 3 -3.1324 -0.0174
-3 -6 4 0.5167 0.0286
-3 -6 5 6.1758 0.0225
-3 -6 6 5.8573 -0.0005
-3 -6 7 10.6733 -0.0211
-3 -6 8 2.1008 -0.0114
-3 -6 9 4.7242 0.0230
-3 -6 10 0.2151 -0.0033
-3 -6 11 1.0900 -0.0041
-3 -6 12 2.9972 0.0053
-3 -6 13 7.7042 0.0005
-3 -6 14 1.5487 0.0030
-3 -6 15 -0.5105 -0.0093
-3 -6 16 -5.7755 -0.0056
-3 -6 17 0.6583 0.0100
-3 -6 18 -2.1688 -0.0015
-3 -6 19 -4.4393 -0.0016
-3 -6 20 -2.3757 -0.0033
-3 -6 21 -2.2340 -0.0010
-3 -6 22 -0.1945 0.0047
-3 -6 23 2.4805 0.0012
-3 -6 24 0.6859 -0.0060
-3 -6 25 0.4068 0.0019
-3 -6 26 -2.2610 0.0002
-3 -6 27 0.6275 -0.0017
-3 -5 1 10.3052 -0.0064
-3 -5 2 -1.8853 -0.0463
-3 -5 3 7.8841 -0.0050
-3 -5 4 -2.1679 0.0089
-3 -5 5 -9.2330 0.0230
-3 -5 6 -5.8222 -0.0152
-3 -5 7 -1.3933 -0.0084
-3 -5 8 1.7776 -0.0173
-3 -5 9 -4.3985 0.0081
-3 -5 10 -3.3099 -0.0005
-3 -5 11 -8.8137 0.0054
-3 -5 12 0.7197 0.0004
-3 -5 13 -0.2787 -0.0064
-3 -5 14 -3.2659 0.0003
-3 -5 15 1.7484 -0.0014
-3 -5 16 -4.0058 0.0020
-3 -5 17 0.1884 0.0011
-3 -5 18 -2.1342 0.0059
-3 -5 19 7.1577 -0.0012
-3 -5 20 -3.1810 -0.0009
-3 -5 21 1.9081 0.0040
-3 -5 22 -0.5320 0.0001
-3 -5 23 0.7631 0.0019
-3 -5 24 2.8848 -0.0055
-3 -5 25 0.0131 -0.0004
-3 -5 26 0.4836 0.0023
-3 -5 27 1.4275 -0.0052
-3 -4 1 6.4601 -0.0406
-3 -4 2 -5.5338 -0.0513
-3 -4 3 -0.0142 0.0333
-3 -4 4 -1.8866 0.0280
-3 -4 5 -5.3672 -0.0120
-3 -4 6 2.5257 0.0043
-3 -4 7 6.6451 -0.0051
-3 -4 8 4.3656 -0.0039
-3 -4 9 4.5388 -0.0035
-3 -4 10 0.8422 -0.0021
-3 -4 11 1.6721 0.0129
-3 -4 12 4.0967 0.0013
-3 -4 13 -0.0247 -0.0134
-3 -4 14 -6.1089 0.0007
-3 -4 15 0.4637 0.0060
-3 -4 16 -0.0999 0.0067
-3 -4 17 0.7582 0.0043
-3 -4 18 -0.6495 0.0052
-3 -4 19 -5.9846 0.0008
-3 -4 20 -6.0645 0.0005
-3 -4 21 -0.1279 -0.0060
-3 -4 22 2.9133 -0.0046
-3 -4 23 2.0738 -0.0048
-3 -4 24 -2.6054 -0.0001
-3 -4 25 -0.5811 -0.0051
-3 -4 26 0.8138 0.0009
-3 -4 27 -0.1785 0.0092
-3 -4 28 -4.7459 0.0020
-3 -3 1 -12.2674 -0.0157
-3 -3 2 3.6638 -0.0056
-3 -3 3 3.9321 0.0355
-3 -3 4 -3.1754 0.0073
-3 -3 5 2.8200 -0.0051
-3 -3 6 -3.2500 0.0271
-3 -3 7 5.5076 -0.0150
-3 -3 8 -1.3454 -0.0023
-3 -3 9 2.9585 0.0042
-3 -3 10 1.8220 -0.0049
-3 -3 11 -0.2623 0.0056
-3 -3 12 1.3957 0.0052
-3 -3 13 2.8727 0.0051
-3 -3 14 -1.6887 -0.0007
-3 -3 15 -4.7073 -0.0016
-3 -3 16 3.8138 -0.0023
-3 -3 17 6.6396 -0.0056
-3 -3 18 5.0884 -0.0033
-3 -3 19 2.1255 -0.0056
-3 -3 20 3.7153 -0.0021
-3 -3 21 6.4492 -0.0012
-3 -3 22 -3.0501 -0.0003
-3 -3 23 1.3770 0.0062
-3 -3 24 4.6424 0.0034
-3 -3 25 0.4491 -0.0028
-3 -3 26 3.2970 -0.0037
-3 -3 27 1.5345 0.0043
-3 -3 28 -0.7814 -0.0061
-3 -2 1 29.3446 0.0147
-3 -2 2 -0.6746 -0.0138
-3 -2 3 -0.6542 0.0009
-3 -2 4 2.6834 -0.0457
-3 -2 5 -1.5343 0.0145
-3 -2 6 5.5816 0.0113
-3 -2 7 -7.4974 -0.0069
-3 -2 8 -1.8704 -0.0119
-3 -2 9 -12.1043 0.0021
-3 -2 10 2.8533 -0.0019
-3 -2 11 -4.6287 0.0029
-3 -2 12 -1.1353 0.0148
-3 -2 13 -2.1049 -0.0002
-3 -2 14 -1.2845 -0.0084
-3 -2 15 -1.7275 0.0005
-3 -2 16 0.3415 -0.0059
-3 -2 17 -1.5500 -0.0002
-3 -2 18 -3.9482 -0.0018
-3 -2 19 -3.0521 -0.0088
-3 -2 20 -1.7213 0.0066
-3 -2 21 -1.5802 -0.0038
-3 -2 22 -0.1986 0.0004
-3 -2 23 -2.4255 0.0066
-3 -2 24 0.2299 0.0022
-3 -2 25 2.1441 0.0052
-3 -2 26 -1.4247 0.0045
-3 -2 27 -1.8931 0.0017
-3 -2 28 -3.2309 0.0009
-3 -2 29 -0.0630 0.0013
-3 -1 1 11.4889 0.0114
-3 -1 2 3.8947 -0.0153
-3 -1 3 -11.5420 0.0161
-3 -1 4 -8.9260 -0.0023
-3 -1 5 3.8475 0.0112
-3 -1 6 0.0934 0.0042
-3 -1 7 6.4297 -0.0030
-3 -1 8 7.1819 0.0012
-3 -1 9 8.7741 -0.0087
-3 -1 10 5.7506 0.0038
-3 -1 11 2.8692 0.0009
-3 -1 12 6.3172 -0.0005
-3 -1 13 2.4478 -0.0106
-3 -1 14 -2.4333 0.0074
-3 -1 15 2.1098 -0.0069
-3 -1 16 4.0946 -0.0047
-3 -1 17 1.5877 0.0057
-3 -1 18 4.8140 0.0089
-3 -1 19 4.4920 0.0003
-3 -1 20 1.5908 0.0068
-3 -1 21 4.5948 0.0146
-3 -1 22 2.0013 -0.0003
-3 -1 23 1.1921 -0.0092
-3 -1 24 -1.6956 -0.0036
-3 -1 25 2.4819 0.0008
-3 -1 26 -3.2341 0.0029
-3 -1 27 0.7429 -0.0095
-3 -1 28 -1.2504 -0.0058
-3 -1 29 0.9333 0.0088
-3 0 1 0.4973 0.0382
-3 0 2 3.1677 -0.0623
-3 0 3 5.8703 0.0038
-3 0 4 8.4989 0.0344
-3 0 5 2.5101 0.0175
-3 0 6 4.9192 -0.0122
-3 0 7 -15.6278 0.0032
-3 0 8 -6.8651 -0.0031
-3 0 9 -8.9451 0.0077
-3 0 10 -2.9702 -0.0067
-3 0 11 -4.0162 -0.0088
-3 0 12 -6.8411 -0.0069
-3 0 13 -3.9462 -0.0129
-3 0 14 -0.6730 0.0185
-3 0 15 2.2316 0.0087
-3 0 16 -4.5838 -0.0056
-3 0 17 0.4625 -0.0052
-3 0 18 -0.3627 0.0048
-3 0 19 -2.1650 0.0045
-3 0 20 -0.0468 -0.0032
-3 0 21 2.2565 -0.0038
-3 0 22 -0.8743 -0.0095
-3 0 23 -3.1518 0.0044
-3 0 24 0.2246 -0.0017
-3 0 25 -0.9720 -0.0005
-3 0 26 0.6467 0.0030
-3 0 27 1.6381 -0.0021
-3 0 28 0.9499 -0.0019
-3 0 29 1.2239 -0.0029
-3 1 1 -5.4347 0.0375
-3 1 2 -12.9135 -0.0675
-3 1 3 -0.7781 0.0038
-3 1 4 -6.7809 0.0108
-3 1 5 2.0716 -0.0020
-3 1 6 -1.6440 -0.0014
-3 1 7 16.6000 -0.0064
-3 1 8 -0.5679 0.0137
-3 1 9 4.6414 -0.0015
-3 1 10 8.2618 -0.0057
-3 1 11 12.7184 -0.0089
-3 1 12 -4.4857 -0.0067
-3 1 13 -5.5226 0.0099
-3 1 14 2.6628 0.0005
-3 1 15 5.2540 0.0064
-3 1 16 1.0121 -0.0013
-3 1 17 -3.2861 -0.0107
-3 1 18 1.2271 0.0007
-3 1 19 0.9512 0.0017
-3 1 20 6.5607 0.0053
-3 1 21 1.6930 -0.0079
-3 1 22 3.6639 -0.0117
-3 1 23 1.0003 0.0028
-3 1 24 2.1137 -0.0012
-3 1 25 -4.7990 -0.0020
-3 1 26 -3.5378 -0.0011
-3 1 27 0.8929 0.0066
-3 1 28 -4.1353 0.0045
-3 1 29 -0.0036 -0.0020
-3 2 1 6.7100 0.0606
-3 2 2 4.2848 -0.0207
-3 2 3 -16.0646 -0.0263
-3 2 4 19.1993 -0.0058
-3 2 5 -1.6425 -0.0276
-3 2 6 11.3036 0.0175
-3 2 7 -16.6799 0.0090
-3 2 8 -9.2134 -0.0225
-3 2 9 -12.5488 -0.0048
-3 2 10 0.1452 0.0103
-3 2 11 -10.9432 -0.0211
-3 2 12 3.5195 0.0142
-3 2 13 -2.5841 0.0066
-3 2 14 2.4896 0.0094
-3 2 15 6.2513 0.0023
-3 2 16 -1.4845 -0.0035
-3 2 17 -1.8779 0.0016
-3 2 18 -5.8981 -0.0060
-3 2 19 -1.5395 -0.0000
-3 2 20 -0.4013 0.0056
-3 2 21 -1.2367 -0.0044
-3 2 22 -3.6652 0.0028
-3 2 23 2.2038 0.0008
-3 2 24 -1.2849 0.0030
-3 2 25 -0.9872 0.0059
-3 2 26 -4.7373 0.0028
-3 2 27 1.4387 0.0010
-3 2 28 -1.7103 0.0033
-3 2 29 0.2964 0.0000
-3 3 1 -6.7014 0.0235
-3 3 2 4.0575 -0.0320
-3 3 3 2.5211 0.0020
-3 3 4 -8.6593 -0.0317
-3 3 5 10.5601 -0.0133
-3 3 6 -3.4380 0.0005
-3 3 7 10.1124 0.0197
-3 3 8 1.3153 -0.0120
-3 3 9 11.5973 0.0084
-3 3 10 -3.0846 0.0080
-3 3 11 3.3479 -0.0115
-3 3 12 1.8582 0.0029
-3 3 13 8.5731 0.0071
-3 3 14 1.8740 -0.0064
-3 3 15 3.7425 -0.0023
-3 3 16 5.1804 0.0021
-3 3 17 0.4524 0.0010
-3 3 18 1.3542 -0.0023
-3 3 19 -2.2930 -0.0010
-3 3 20 0.1370 0.0004
-3 3 21 0.5809 0.0028
-3 3 22 3.7919 0.0020
-3 3 23 -1.6695 -0.0003
-3 3 24 0.3701 0.0027
-3 3 25 -0.3305 0.0053
-3 3 26 1.8402 -0.0021
-3 3 27 -3.2127 -0.0033
-3 3 28 1.7434 -0.0030
-3 3 29 1.0499 0.0070
-3 4 1 -2.7485 0.0270
-3 4 2 -3.0144 -0.0583
-3 4 3 0.7642 0.0130
-3 4 4 8.4638 0.0101
-3 4 5 -4.5989 0.0076
-3 4 6 -10.8475 0.0024
-3 4 7 -5.5217 0.0147
-3 4 8 3.1580 0.0184
-3 4 9 -8.9664 0.0162
-3 4 10 1.1852 -0.0068
-3 4 11 -5.7652 -0.0142
-3 4 12 -0.3276 0.0033
-3 4 13 -0.8602 0.0077
-3 4 14 -2.9218 -0.0009
-3 4 15 -2.9098 -0.0045
-3 4 16 -4.6926 -0.0007
-3 4 17 1.0499 0.0005
-3 4 18 -5.2416 -0.0034
-3 4 19 0.2871 -0.0040
-3 4 20 1.9702 -0.0065
-3 4 21 -1.1292 0.0001
-3 4 22 2.7012 0.0002
-3 4 23 0.3629 0.0003
-3 4 24 0.4358 0.0017
-3 4 25 1.7547 -0.0043
-3 4 26 -2.1609 -0.0003
-3 4 27 -1.6915 -0.0034
-3 4 28 -1.2312 0.0048
-3 4 29 2.9978 -0.0043
-3 5 1 -20.7943 0.0208
-3 5 2 2.4295 -0.0312
-3 5 3 13.6699 -0.0213
-3 5 4 19.7118 0.0289
-3 5 5 15.4488 0.0096
-3 5 6 -5.5309 0.0274
-3 5 7 -0.3109 0.0116
-3 5 8 -10.0191 0.0204
-3 5 9 4.2788 0.0150
-3 5 10 3.8698 -0.0005
-3 5 11 -0.3329 -0.0091
-3 5 12 -4.1487 -0.0021
-3 5 13 4.1670 0.0005
-3 5 14 7.1169 -0.0022
-3 5 15 -2.2960 0.0020
-3 5 16 -1.7973 -0.0025
-3 5 17 -0.3089 -0.0021
-3 5 18 0.5503 0.0100
-3 5 19 -0.7559 0.0054
-3 5 20 -3.9533 -0.0024
-3 5 21 -1.7566 0.0027
-3 5 22 0.0230 0.0055
-3 5 23 2.1701 -0.0037
-3 5 24 0.5450 -0.0033
-3 5 25 -3.6846 -0.0079
-3 5 26 -1.7704 -0.0029
-3 5 27 -3.8524 -0.0039
-3 5 28 0.7951 -0.0018
-3 5 29 0.6995 0.0036
-3 6 1 -11.6001 0.0115
-3 6 2 0.7862 0.0939
-3 6 3 -3.5077 0.0115
-3 6 4 -15.5419 -0.0210
-3 6 5 -9.6535 -0.0141
-3 6 6 -0.5878 0.0125
-3 6 7 -8.2930 0.0038
-3 6 8 -13.6525 -0.0340
-3 6 9 1.8957 -0.0197
-3 6 10 -1.4336 0.0102
-3 6 11 -2.4135 0.0114
-3 6 12 0.5108 -0.0042
-3 6 13 -5.9850 -0.0036
-3 6 14 2.8473 0.0054
-3 6 15 -3.2041 0.0205
-3 6 16 1.1283 -0.0061
-3 6 17 1.0886 0.0010
-3 6 18 0.3363 0.0018
-3 6 19 0.3775 -0.0011
-3 6 20 -1.5924 -0.0053
-3 6 21 -0.2651 -0.0009
-3 6 22 4.1154 0.0023
-3 6 23 2.8163 -0.0019
-3 6 24 2.3695 -0.0023
-3 6 25 4.4559 0.0030
-3 6 26 -2.2332 -0.0002
-3 6 27 -2.1301 0.0011
-3 6 28 -2.2100 0.0001
-3 7 1 3.5049 -0.0497
-3 7 2 0.4556 -0.0088
-3 7 3 18.6863 -0.0348
-3 7 4 3.4956 -0.0277
-3 7 5 13.0030 -0.0244
-3 7 6 5.6660 -0.0147
-3 7 7 2.9319 0.0150
-3 7 8 -0.7236 0.0066
-3 7 9 9.7694 -0.0066
-3 7 10 0.4134 0.0010
-3 7 11 10.7954 0.0098
-3 7 12 1.0869 -0.0062
-3 7 13 1.2523 -0.0156
-3 7 14 -0.9113 -0.0097
-3 7 15 -2.4269 0.0053
-3 7 16 2.7758 0.0012
-3 7 17 -0.5074 -0.0015
-3 7 18 -0.9519 -0.0022
-3 7 19 -0.4632 -0.0041
-3 7 20 1.8222 0.0043
-3 7 21 -0.7118 0.0020
-3 7 22 1.5930 -0.0084
-3 7 23 -1.0201 0.0034
-3 7 24 -3.5063 0.0028
-3 7 25 -5.5039 -0.0050
-3 7 26 -2.8579 -0.0003
-3 7 27 0.3938 -0.0027
-3 7 28 -1.2288 0.0032
-3 8 1 2.1487 -0.0124
-3 8 2 1.8522 0.0341
-3 8 3 0.1628 -0.0272
-3 8 4 0.9637 0.0098
-3 8 5 0.2751 -0.0034
-3 8 6 -4.4737 -0.0065
-3 8 7 -3.4686 -0.0057
-3 8 8 -3.4182 0.0168
-3 8 9 -3.3295 0.0123
-3 8 10 -0.1473 -0.0102
-3 8 11 -10.5605 -0.0062
-3 8 12 -0.8891 0.0014
-3 8 13 -7.9807 -0.0024
-3 8 14 2.9718 -0.0067
-3 8 15 0.3903 -0.0051
-3 8 16 3.2371 -0.0007
-3 8 17 8.4676 0.0114
-3 8 18 -0.1444 -0.0071
-3 8 19 0.5969 -0.0050
-3 8 20 0.1917 0.0041
-3 8 21 1.3181 0.0027
-3 8 22 1.1683 -0.0011
-3 8 23 1.1313 -0.0022
-3 8 24 -1.4205 0.0001
-3 8 25 -2.0484 -0.0037
-3 8 26 -3.7923 0.0011
-3 8 27 -3.0319 -0.0003
-3 9 1 -2.4191 0.0585
-3 9 2 -0.2041 -0.0087
-3 9 3 -3.4559 -0.0158
-3 9 4 -1.5438 0.0132
-3 9 5 1.1860 0.0189
-3 9 6 3.3041 0.0044
-3 9 7 2.9617 -0.0276
-3 9 8 -2.2851 0.0115
-3 9 9 9.1170 0.0031
-3 9 10 1.5477 -0.0116
-3 9 11 6.2891 -0.0029
-3 9 12 -1.6841 0.0019
-3 9 13 -0.3223 -0.0007
-3 9 14 -1.3254 -0.0015
-3 9 15 -4.0788 0.0034
-3 9 16 0.3696 0.0015
-3 9 17 -4.0029 0.0055
-3 9 18 -0.3114 -0.0015
-3 9 19 -0.9848 -0.0058
-3 9 20 -1.3822 -0.0041
-3 9 21 -0.4845 -0.0008
-3 9 22 -0.6537 -0.0012
-3 9 23 0.8079 0.0001
-3 9 24 0.4102 -0.0048
-3 9 25 -1.6228 0.0040
-3 9 26 3.3057 0.0011
-3 9 27 -0.5981 -0.0020
-3 10 1 1.4795 0.0029
-3 10 2 -2.0060 0.0069
-3 10 3 6.4831 -0.0293
-3 10 4 4.2353 0.0130
-3 10 5 3.2621 0.0039
-3 10 6 3.8393 0.0051
-3 10 7 -5.5361 -0.0050
-3 10 8 2.3461 -0.0248
-3 10 9 3.2089 0.0006
-3 10 10 0.3206 0.0076
-3 10 11 3.2646 0.0041
-3 10 12 -0.1215 -0.0056
-3 10 13 3.0153 -0.0051
-3 10 14 -1.8736 0.0138
-3 10 15 2.7894 -0.0031
-3 10 16 4.5659 -0.0049
-3 10 17 1.8855 0.0054
-3 10 18 4.4682 0.0010
-3 10 19 6.9305 -0.0044
-3 10 20 1.6880 -0.0007
-3 10 21 1.5649 -0.0033
-3 10 22 -3.0338 0.0032
-3 10 23 1.2321 -0.0021
-3 10 24 1.0156 0.0004
-3 10 25 -2.6713 -0.0017
-3 10 26 -3.1010 -0.0037
-3 11 1 -9.4464 -0.0465
-3 11 2 0.2783 -0.0185
-3 11 3 -8.6815 0.0057
-3 11 4 1.0304 -0.0190
-3 11 5 -8.1715 -0.0029
-3 11 6 -4.6637 -0.0036
-3 11 7 -6.2269 -0.0013
-3 11 8 5.9595 -0.0002
-3 11 9 -3.5828 0.0028
-3 11 10 -3.9462 0.0171
-3 11 11 -2.9999 0.0084
-3 11 12 -2.5789 -0.0018
-3 11 13 1.3667 -0.0016
-3 11 14 -5.0462 -0.0022
-3 11 15 -0.4093 -0.0013
-3 11 16 -1.2955 0.0021
-3 11 17 -0.6324 -0.0061
-3 11 18 -1.7900 -0.0058
-3 11 19 1.6213 0.0063
-3 11 20 -1.2824 0.0032
-3 11 21 0.1148 0.0018
-3 11 22 2.0577 0.0009
-3 11 23 3.5854 0.0100
-3 11 24 1.2853 0.0037
-3 11 25 2.4995 0.0026
-3 12 1 -0.6741 -0.0384
-3 12 2 4.4165 -0.0042
-3 12 3 -0.2994 0.0204
-3 12 4 3.1418 0.0072
-3 12 5 3.8091 -0.0094
-3 12 6 -6.7158 0.0161
-3 12 7 -1.0207 -0.0123
-3 12 8 1.7080 0.0055
-3 12 9 -0.1230 -0.0059
-3 12 10 0.5771 -0.0068
-3 12 11 3.4467 0.0035
-3 12 12 2.3642 -0.0018
-3 12 13 -1.7980 -0.0032
-3 12 14 -2.5350 -0.0042
-3 12 15 1.5374 -0.0038
-3 12 16 -2.3145 0.0038
-3 12 17 -3.7310 -0.0058
-3 12 18 4.6486 -0.0023
-3 12 19 3.3375 0.0015
-3 12 20 -2.8183 0.0017
-3 12 21 -2.7274 -0.0018
-3 12 22 2.3553 -0.0017
-3 12 23 -0.0479 0.0003
-3 12 24 -2.8955 -0.0026
-3 13 1 -5.4692 -0.0349
-3 13 2 0.6413 -0.0079
-3 13 3 -8.7105 0.0155
-3 13 4 -1.6756 0.0130
-3 13 5 -0.6783 0.0028
-3 13 6 0.7482 0.0194
-3 13 7 -0.1966 -0.0126
-3 13 8 2.3922 0.0104
-3 13 9 -4.8129 -0.0020
-3 13 10 0.8309 -0.0192
-3 13 11 -0.2171 -0.0066
-3 13 12 -1.8603 0.0004
-3 13 13 0.7860 0.0049
-3 13 14 1.9561 -0.0052
-3 13 15 -0.3248 -0.0108
-3 13 16 -1.6186 0.0053
-3 13 17 3.2561 0.0017
-3 13 18 4.5455 -0.0007
-3 13 19 -0.2291 -0.0020
-3 13 20 -4.7340 -0.0038
-3 13 21 1.3371 0.0027
-3 13 22 1.6005 -0.0027
-3 13 23 0.5187 0.0026
-3 14 1 -2.3177 -0.0104
-3 14 2 2.9559 0.0051
-3 14 3 -4.2787 -0.0051
-3 14 4 7.4851 -0.0084
-3 14 5 5.0936 0.0240
-3 14 6 3.1593 -0.0040
-3 14 7 -1.8994 0.0115
-3 14 8 -1.3720 -0.0036
-3 14 9 -3.1556 0.0063
-3 14 10 -4.0462 0.0074
-3 14 11 -4.4862 -0.0052
-3 14 12 0.7154 0.0063
-3 14 13 6.0066 0.0056
-3 14 14 -6.6532 0.0035
-3 14 15 -6.6578 -0.0001
-3 14 16 -6.3731 -0.0052
-3 14 17 -3.0062 0.0049
-3 14 18 2.1254 0.0071
-3 14 19 -8.2036 -0.0026
-3 14 20 0.9548 -0.0042
-3 14 21 -0.1011 0.0040
-3 14 22 -0.4464 -0.0031
-3 15 1 -1.7365 -0.0073
-3 15 2 -1.0282 -0.0121
-3 15 3 2.6446 -0.0015
-3 15 4 -0.7334 -0.0063
-3 15 5 2.1243 0.0156
-3 15 6 -5.1419 0.0056
-3 15 7 3.3516 -0.0069
-3 15 8 2.4138 0.0004
-3 15 9 0.3675 -0.0027
-3 15 10 0.0915 0.0100
-3 15 11 1.0823 0.0007
-3 15 12 6.7374 -0.0015
-3 15 13 3.7105 0.0032
-3 15 14 4.3347 0.0047
-3 15 15 -6.1027 0.0076
-3 15 16 2.1420 0.0010
-3 15 17 2.9332 -0.0054
-3 15 18 6.9918 0.0037
-3 15 19 -3.8265 0.0015
-3 15 20 -1.0307 0.0023
-3 15 21 -0.5604 -0.0059
-3 16 1 -5.6154 -0.0056
-3 16 2 -3.1023 -0.0055
-3 16 3 1.2718 -0.0083
-3 16 4 1.7046 0.0152
-3 16 5 0.7768 -0.0071
-3 16 6 3.7265 0.0030
-3 16 7 8.5277 0.0026
-3 16 8 4.7074 -0.0028
-3 16 9 -4.0617 -0.0012
-3 16 10 -3.4314 -0.0056
-3 16 11 3.9305 0.0009
-3 16 12 7.4701 -0.0049
-3 16 13 0.7246 -0.0054
-3 16 14 1.2065 0.0012
-3 16 15 -3.7824 0.0030
-3 16 16 -1.1363 -0.0022
-3 16 17 -1.0847 -0.0020
-3 16 18 0.0867 -0.0009
-3 16 19 -1.1279 0.0045
-3 17 1 3.8026 0.0068
-3 17 2 -2.4950 0.0062
-3 17 3 3.3109 0.0049
-3 17 4 -1.6091 0.0023
-3 17 5 2.5336 -0.0135
-3 17 6 -1.7685 0.0050
-3 17 7 4.6651 0.0054
-3 17 8 -2.4714 -0.0043
-3 17 9 5.5482 -0.0052
-3 17 10 -3.6032 -0.0093
-3 17 11 2.1300 0.0079
-3 17 12 5.5590 -0.0061
-3 17 13 -1.9079 -0.0008
-3 17 14 2.8391 -0.0013
-3 17 15 -1.1334 -0.0023
-3 17 16 -0.5548 0.0005
-3 17 17 -2.1276 -0.0040
-3 18 1 -4.9632 0.0037
-3 18 2 3.1426 -0.0043
-3 18 3 0.3915 0.0040
-3 18 4 -2.4363 -0.0126
-3 18 5 -4.6182 0.0011
-3 18 6 2.2060 -0.0041
-3 18 7 -2.2228 0.0020
-3 18 8 3.6182 0.0052
-3 18 9 -4.1432 -0.0092
-3 18 10 7.0597 0.0041
-3 18 11 1.6333 -0.0043
-3 18 12 6.1739 0.0023
-3 18 13 1.1414 0.0044
-3 18 14 2.7790 -0.0002
-3 19 1 -1.8382 0.0097
-3 19 2 0.9991 -0.0030
-3 19 3 4.1137 -0.0071
-3 19 4 1.3909 0.0111
-3 19 5 1.6768 0.0151
-3 19 6 0.9814 -0.0066
-3 19 7 0.9819 0.0078
-3 19 8 -1.9951 0.0118
-3 19 9 3.7464 0.0092
-2 -21 1 -6.0899 0.0050
-2 -21 2 -2.3775 0.0030
-2 -21 3 -1.4987 0.0078
-2 -20 1 1.2053 0.0072
-2 -20 2 -0.9615 0.0031
-2 -20 3 3.6161 0.0123
-2 -20 4 3.1737 -0.0015
-2 -20 5 -4.6779 -0.0082
-2 -20 6 -1.3349 -0.0045
-2 -20 7 -0.6141 0.0058
-2 -19 1 4.0986 -0.0166
-2 -19 2 -3.5685 0.0086
-2 -19 3 -2.1613 -0.0095
-2 -19 4 -6.1885 0.0049
-2 -19 5 3.5672 -0.0044
-2 -19 6 6.2446 -0.0047
-2 -19 7 0.1419 0.0112
-2 -19 8 -1.1768 -0.0021
-2 -19 9 0.7972 0.0048
-2 -19 10 -1.0360 -0.0053
-2 -18 1 0.3868 0.0107
-2 -18 2 1.3015 0.0106
-2 -18 3 -7.0909 -0.0085
-2 -18 4 1.4212 0.0089
-2 -18 5 -0.9428 0.0055
-2 -18 6 1.7173 -0.0165
-2 -18 7 -1.9363 -0.0062
-2 -18 8 -0.5569 -0.0003
-2 -18 9 5.1642 0.0001
-2 -18 10 -0.8600 0.0059
-2 -18 11 -1.5985 -0.0035
-2 -18 12 -0.9104 0.0094
-2 -18 13 1.0210 0.0091
-2 -17 1 0.4024 -0.0026
-2 -17 2 -4.8185 -0.0178
-2 -17 3 2.4504 -0.0213
-2 -17 4 3.9369 -0.0150
-2 -17 5 0.2585 0.0029
-2 -17 6 -0.4524 0.0002
-2 -17 7 1.0382 -0.0008
-2 -17 8 2.8927 0.0035
-2 -17 9 -2.4214 0.0081
-2 -17 10 -4.5211 0.0067
-2 -17 11 -2.0530 0.0047
-2 -17 12 -0.4167 0.0000
-2 -17 13 1.4124 -0.0056
-2 -17 14 2.1827 -0.0018
-2 -17 15 3.5273 -0.0046
-2 -16 1 -5.2250 -0.0185
-2 -16 2 -1.6238 0.0721
-2 -16 3 0.4815 0.0083
-2 -16 4 1.9784 0.0034
-2 -16 5 -7.4607 0.0081
-2 -16 6 -5.1259 0.0114
-2 -16 7 1.6593 0.0069
-2 -16 8 3.6690 -0.0057
-2 -16 9 -5.5815 -0.0030
-2 -16 10 -4.0780 0.0056
-2 -16 11 0.6283 0.0044
-2 -16 12 0.0022 -0.0096
-2 -16 13 0.5117 -0.0064
-2 -16 14 1.2840 -0.0034
-2 -16 15 2.1563 0.0006
-2 -16 16 2.8610 0.0071
-2 -16 17 1.7240 -0.0023
-2 -15 1 -5.1064 0.0013
-2 -15 2 -3.1444 -0.0345
-2 -15 3 0.0734 0.0182
-2 -15 4 0.6295 -0.0104
-2 -15 5 -6.8449 0.0090
-2 -15 6 -2.3375 -0.0054
-2 -15 7 5.4196 -0.0021
-2 -15 8 7.1830 0.0037
-2 -15 9 -6.3266 -0.0037
-2 -15 10 3.1679 -0.0018
-2 -15 11 0.0947 -0.0072
-2 -15 12 3.5709 -0.0029
-2 -15 13 3.5163 -0.0036
-2 -15 14 3.6586 -0.0010
-2 -15 15 1.3885 0.0020
-2 -15 16 1.5941 0.0017
-2 -15 17 1.1087 0.0014
-2 -15 18 4.9337 -0.0042
-2 -14 1 -3.4319 -0.0110
-2 -14 2 6.3187 0.0259
-2 -14 3 -3.1808 -0.0149
-2 -14 4 -1.7192 -0.0020
-2 -14 5 -0.0971 -0.0136
-2 -14 6 2.8295 -0.0116
-2 -14 7 -1.3523 -0.0115
-2 -14 8 -0.3647 0.0050
-2 -14 9 4.1587 -0.0057
-2 -14 10 -0.4546 0.0000
-2 -14 11 -2.3632 -0.0027
-2 -14 12 -1.0890 -0.0009
-2 -14 13 5.1899 -0.0045
-2 -14 14 -2.2077 0.0068
-2 -14 15 -1.3900 -0.0012
-2 -14 16 -0.7306 -0.0013
-2 -14 17 -0.0223 -0.0017
-2 -14 18 2.7613 0.0040
-2 -14 19 0.9572 -0.0024
-2 -14 20 0.0302 0.0084
-2 -13 1 3.9747 -0.0269
-2 -13 2 -0.3186 -0.0062
-2 -13 3 1.1516 -0.0038
-2 -13 4 -5.2501 -0.0197
-2 -13 5 0.9679 0.0007
-2 -13 6 -1.0726 0.0066
-2 -13 7 0.0896 -0.0023
-2 -13 8 -0.5111 0.0048
-2 -13 9 -2.1555 0.0034
-2 -13 10 7.3176 -0.0002
-2 -13 11 -2.4265 -0.0031
-2 -13 12 1.8407 0.0073
-2 -13 13 -1.4322 0.0053
-2 -13 14 4.6460 0.0071
-2 -13 15 2.1712 -0.0084
-2 -13 16 0.8081 0.0001
-2 -13 17 -2.1874 0.0080
-2 -13 18 0.6768 -0.0054
-2 -13 19 -0.0113 -0.0076
-2 -13 20 -2.3336 0.0031
-2 -13 21 0.2012 0.0061
-2 -12 1 -0.3617 -0.0324
-2 -12 2 3.5628 -0.0171
-2 -12 3 0.7094 0.0038
-2 -12 4 1.5397 -0.0015
-2 -12 5 -2.6380 -0.0019
-2 -12 6 -0.7197 -0.0026
-2 -12 7 -4.4405 0.0116
-2 -12 8 -0.0397 -0.0054
-2 -12 9 -3.3319 0.0058
-2 -12 10 -4.4862 -0.0050
-2 -12 11 0.4516 0.0079
-2 -12 12 -1.8022 0.0026
-2 -12 13 -1.1657 -0.0043
-2 -12 14 1.4727 0.0029
-2 -12 15 0.2006 -0.0035
-2 -12 16 -3.6249 -0.0063
-2 -12 17 -3.1606 0.0038
-2 -12 18 -0.3196 0.0056
-2 -12 19 2.2993 0.0004
-2 -12 20 -2.5657 -0.0002
-2 -12 21 1.6046 0.0004
-2 -12 22 -2.5839 0.0071
-2 -11 1 1.2497 -0.0148
-2 -11 2 6.4631 -0.0203
-2 -11 3 4.7222 0.0112
-2 -11 4 -2.9628 0.0154
-2 -11 5 1.4318 0.0064
-2 -11 6 -3.2409 0.0095
-2 -11 7 -2.6060 0.0087
-2 -11 8 0.4890 0.0032
-2 -11 9 2.9573 -0.0059
-2 -11 10 1.3462 -0.0055
-2 -11 11 1.6443 0.0042
-2 -11 12 1.7613 0.0002
-2 -11 13 1.8675 -0.0048
-2 -11 14 -1.4144 0.0003
-2 -11 15 -3.7247 0.0026
-2 -11 16 -1.8858 -0.0012
-2 -11 17 -3.4233 -0.0032
-2 -11 18 1.0153 -0.0003
-2 -11 19 -3.1681 0.0007
-2 -11 20 3.0263 0.0027
-2 -11 21 -3.3091 -0.0032
-2 -11 22 1.5723 -0.0003
-2 -11 23 -1.6461 0.0069
-2 -10 1 2.7687 -0.0001
-2 -10 2 -7.4511 -0.0318
-2 -10 3 -3.5743 0.0339
-2 -10 4 -6.6264 0.0059
-2 -10 5 -2.9009 0.0050
-2 -10 6 1.2603 0.0104
-2 -10 7 0.3570 -0.0008
-2 -10 8 3.1359 0.0111
-2 -10 9 -5.0499 0.0042
-2 -10 10 0.9962 -0.0037
-2 -10 11 -2.4381 0.0020
-2 -10 12 -1.2037 0.0040
-2 -10 13 -0.4941 -0.0010
-2 -10 14 0.1237 -0.0005
-2 -10 15 1.5483 -0.0028
-2 -10 16 2.4669 -0.0064
-2 -10 17 2.1115 -0.0008
-2 -10 18 2.5938 0.0047
-2 -10 19 5.7055 0.0062
-2 -10 20 1.4286 -0.0005
-2 -10 21 5.8614 -0.0004
-2 -10 22 -2.3284 -0.0021
-2 -10 23 0.2028 0.0013
-2 -10 24 -0.4907 0.0001
-2 -9 1 3.3081 -0.0041
-2 -9 2 3.3157 0.0172
-2 -9 3 4.6771 0.0078
-2 -9 4 4.6752 -0.0043
-2 -9 5 8.4908 0.0023
-2 -9 6 -3.6862 0.0133
-2 -9 7 4.0178 -0.0108
-2 -9 8 -7.4206 -0.0005
-2 -9 9 -2.2729 -0.0044
-2 -9 10 0.5267 -0.0214
-2 -9 11 7.1643 -0.0060
-2 -9 12 3.3207 0.0072
-2 -9 13 2.8867 0.0046
-2 -9 14 -1.9719 -0.0055
-2 -9 15 0.7735 -0.0032
-2 -9 16 -1.8929 -0.0006
-2 -9 17 0.1336 0.0083
-2 -9 18 3.3833 -0.0012
-2 -9 19 -2.9391 -0.0017
-2 -9 20 1.7903 0.0024
-2 -9 21 -1.4180 -0.0003
-2 -9 22 -2.2128 -0.0045
-2 -9 23 -5.8414 -0.0052
-2 -9 24 -4.6995 0.0036
-2 -9 25 -0.1195 -0.0029
-2 -8 1 2.3182 0.0128
-2 -8 2 -0.2594 0.0291
-2 -8 3 -2.8371 0.0006
-2 -8 4 -1.5204 -0.0118
-2 -8 5 -14.0366 -0.0007
-2 -8 6 5.1324 0.0065
-2 -8 7 -10.1434 -0.0043
-2 -8 8 -1.9689 -0.0230
-2 -8 9 -6.5052 -0.0017
-2 -8 10 6.9501 0.0031
-2 -8 11 -2.2849 0.0095
-2 -8 12 0.4998 0.0079
-2 -8 13 0.7098 -0.0030
-2 -8 14 -2.7755 0.0031
-2 -8 15 1.3912 0.0031
-2 -8 16 0.8257 -0.0036
-2 -8 17 2.5527 -0.0033
-2 -8 18 2.5909 -0.0004
-2 -8 19 1.5856 -0.0063
-2 -8 20 1.3202 -0.0005
-2 -8 21 8.6078 0.0005
-2 -8 22 0.9238 -0.0053
-2 -8 23 2.0034 0.0024
-2 -8 24 -4.8358 0.0004
-2 -8 25 0.3939 0.0033
-2 -8 26 2.9811 0.0000
-2 -7 1 7.4702 0.0392
-2 -7 2 -5.0284 -0.0365
-2 -7 3 12.6444 -0.0180
-2 -7 4 2.1053 0.0252
-2 -7 5 9.9460 0.0255
-2 -7 6 -4.6647 -0.0065
-2 -7 7 1.6097 0.0032
-2 -7 8 -3.3774 0.0057
-2 -7 9 8.2954 0.0170
-2 -7 10 0.0625 0.0100
-2 -7 11 4.5008 0.0020
-2 -7 12 -0.4764 0.0052
-2 -7 13 3.4651 0.0030
-2 -7 14 -6.7275 0.0095
-2 -7 15 0.4109 0.0059
-2 -7 16 1.9495 -0.0029
-2 -7 17 1.9643 -0.0014
-2 -7 18 -3.7543 0.0026
-2 -7 19 -1.5090 -0.0027
-2 -7 20 0.0159 0.0016
-2 -7 21 0.0683 -0.0009
-2 -7 22 0.5924 -0.0017
-2 -7 23 -9.9368 -0.0017
-2 -7 24 -2.7624 -0.0050
-2 -7 25 -4.7917 -0.0001
-2 -7 26 -0.7437 0.0059
-2 -7 27 0.8457 0.0058
-2 -6 1 -10.4191 -0.0052
-2 -6 2 -3.9758 -0.0721
-2 -6 3 0.1464 -0.0149
-2 -6 4 -4.7428 -0.0163
-2 -6 5 -16.7397 0.0028
-2 -6 6 -9.6960 0.0124
-2 -6 7 -10.2744 0.0069
-2 -6 8 4.2413 -0.0089
-2 -6 9 -1.2484 0.0030
-2 -6 10 3.6947 0.0129
-2 -6 11 -7.6470 0.0084
-2 -6 12 -0.2603 -0.0105
-2 -6 13 -5.2964 0.0048
-2 -6 14 0.1551 0.0133
-2 -6 15 0.3438 -0.0045
-2 -6 16 3.0900 -0.0081
-2 -6 17 0.6287 -0.0055
-2 -6 18 0.5688 0.0027
-2 -6 19 0.0725 -0.0012
-2 -6 20 1.4013 -0.0072
-2 -6 21 3.5207 0.0019
-2 -6 22 -1.8259 0.0066
-2 -6 23 -3.4142 -0.0015
-2 -6 24 -1.2083 0.0020
-2 -6 25 0.5019 0.0019
-2 -6 26 -2.7243 0.0063
-2 -6 27 1.3738 -0.0002
-2 -5 1 -5.7628 0.0378
-2 -5 2 2.4982 0.0118
-2 -5 3 8.7825 -0.0288
-2 -5 4 -9.2889 0.0196
-2 -5 5 7.5941 -0.0039
-2 -5 6 -2.3752 0.0205
-2 -5 7 12.8020 0.0234
-2 -5 8 0.9451 -0.0305
-2 -5 9 11.7575 0.0035
-2 -5 10 3.4471 -0.0039
-2 -5 11 1.0644 -0.0022
-2 -5 12 -3.7490 -0.0147
-2 -5 13 1.5851 -0.0023
-2 -5 14 3.3139 -0.0050
-2 -5 15 4.0816 -0.0007
-2 -5 16 0.4209 -0.0038
-2 -5 17 -0.7163 -0.0037
-2 -5 18 -2.1058 0.0083
-2 -5 19 -0.7437 0.0046
-2 -5 20 -2.8024 0.0017
-2 -5 21 0.3043 -0.0021
-2 -5 22 -2.9246 0.0071
-2 -5 23 1.5195 -0.0008
-2 -5 24 0.1648 -0.0063
-2 -5 25 0.9922 -0.0022
-2 -5 26 -2.9048 -0.0028
-2 -5 27 2.7493 0.0069
-2 -5 28 2.3793 -0.0034
-2 -4 1 11.4156 0.0923
-2 -4 2 -20.7542 -0.0370
-2 -4 3 -3.3572 0.0336
-2 -4 4 -2.0517 0.0393
-2 -4 5 -4.8060 0.0197
-2 -4 6 -7.9851 -0.0154
-2 -4 7 -15.3513 -0.0028
-2 -4 8 -2.7527 0.0053
-2 -4 9 0.4968 -0.0132
-2 -4 10 -0.4960 -0.0065
-2 -4 11 -2.9105 0.0020
-2 -4 12 -0.1568 0.0035
-2 -4 13 -0.5745 0.0162
-2 -4 14 -1.2560 -0.0076
-2 -4 15 -1.5008 0.0070
-2 -4 16 0.6915 0.0173
-2 -4 17 -1.2248 -0.0070
-2 -4 18 0.1346 -0.0079
-2 -4 19 2.2314 0.0034
-2 -4 20 3.3469 0.0004
-2 -4 21 -2.0959 -0.0031
-2 -4 22 -2.6172 -0.0033
-2 -4 23 -1.4529 0.0027
-2 -4 24 -4.7229 0.0073
-2 -4 25 1.3007 -0.0059
-2 -4 26 -0.9289 -0.0011
-2 -4 27 -0.5075 0.0024
-2 -4 28 -0.1733 0.0038
-2 -3 1 -7.7314 -0.0654
-2 -3 2 10.9260 -0.1071
-2 -3 3 -6.1326 -0.0211
-2 -3 4 9.1687 -0.0038
-2 -3 5 -13.1133 -0.0263
-2 -3 6 1.7230 -0.0027
-2 -3 7 15.4986 0.0273
-2 -3 8 5.8211 0.0330
-2 -3 9 12.0364 0.0133
-2 -3 10 -4.1149 0.0066
-2 -3 11 4.3336 -0.0089
-2 -3 12 -8.1210 0.0003
-2 -3 13 10.7176 0.0022
-2 -3 14 -2.7229 -0.0056
-2 -3 15 6.7504 -0.0089
-2 -3 16 -0.0487 0.0082
-2 -3 17 1.9026 0.0060
-2 -3 18 -5.7690 -0.0013
-2 -3 19 2.5414 0.0047
-2 -3 20 -2.0391 -0.0013
-2 -3 21 3.0504 0.0069
-2 -3 22 -0.9589 0.0004
-2 -3 23 -0.7602 -0.0070
-2 -3 24 0.5323 -0.0018
-2 -3 25 -3.5435 -0.0036
-2 -3 26 0.8005 -0.0027
-2 -3 27 2.9399 -0.0003
-2 -3 28 1.3567 0.0056
-2 -3 29 -0.6036 0.0024
-2 -2 1 11.1921 0.0091
-2 -2 2 -24.2085 0.1369
-2 -2 3 30.6877 0.0395
-2 -2 4 -15.4507 0.0010
-2 -2 5 12.9508 0.0246
-2 -2 6 -6.1848 -0.0199
-2 -2 7 -0.7257 -0.0368
-2 -2 8 -1.5683 -0.0178
-2 -2 9 -0.9138 -0.0063
-2 -2 10 9.1701 0.0040
-2 -2 11 1.8512 -0.0063
-2 -2 12 6.5128 0.0031
-2 -2 13 -8.6762 0.0242
-2 -2 14 6.5806 0.0127
-2 -2 15 -6.3377 0.0053
-2 -2 16 3.5401 0.0031
-2 -2 17 -3.9585 -0.0045
-2 -2 18 -0.3659 -0.0033
-2 -2 19 -1.1293 -0.0043
-2 -2 20 0.4245 -0.0069
-2 -2 21 -2.4003 0.0004
-2 -2 22 -2.6843 0.0021
-2 -2 23 2.4854 -0.0039
-2 -2 24 -3.7789 -0.0023
-2 -2 25 1.1691 0.0097
-2 -2 26 0.9673 -0.0034
-2 -2 27 5.6111 -0.0002
-2 -2 28 2.1795 -0.0013
-2 -2 29 4.3508 -0.0091
-2 -1 1 -40.9766 -0.0849
-2 -1 2 23.8887 -0.0549
-2 -1 3 -19.3199 0.0159
-2 -1 4 44.0069 -0.0363
-2 -1 5 -13.7073 0.0187
-2 -1 6 -2.4320 -0.0137
-2 -1 7 -7.4278 0.0255
-2 -1 8 -0.0283 0.0146
-2 -1 9 2.8589 0.0074
-2 -1 10 -10.5872 0.0151
-2 -1 11 3.3323 0.0018
-2 -1 12 -7.7380 -0.0084
-2 -1 13 5.6957 -0.0136
-2 -1 14 -7.4746 -0.0018
-2 -1 15 5.1312 0.0059
-2 -1 16 -4.7848 -0.0010
-2 -1 17 1.2949 -0.0117
-2 -1 18 -1.4437 0.0058
-2 -1 19 1.4635 0.0104
-2 -1 20 -0.0472 -0.0032
-2 -1 21 2.3105 0.0031
-2 -1 22 3.2222 0.0007
-2 -1 23 -3.5117 -0.0019
-2 -1 24 -4.0624 0.0021
-2 -1 25 0.1846 -0.0031
-2 -1 26 4.3398 -0.0003
-2 -1 27 -2.5362 -0.0033
-2 -1 28 -1.0497 -0.0004
-2 -1 29 -2.5620 -0.0030
-2 0 1 24.5822 -0.0469
-2 0 2 -56.7242 0.0147
-2 0 3 32.1427 -0.0143
-2 0 4 -28.1831 -0.0128
-2 0 5 15.2379 -0.0342
-2 0 6 -20.7617 -0.0199
-2 0 7 2.8552 -0.0089
-2 0 8 10.5549 0.0149
-2 0 9 3.4492 -0.0062
-2 0 10 5.8811 0.0123
-2 0 11 2.7934 0.0140
-2 0 12 10.1660 -0.0152
-2 0 13 -2.6056 0.0017
-2 0 14 5.0214 -0.0044
-2 0 15 -2.1434 -0.0077
-2 0 16 1.4650 -0.0043
-2 0 17 -1.2188 -0.0073
-2 0 18 -2.0321 0.0055
-2 0 19 1.8904 0.0041
-2 0 20 4.1653 0.0025
-2 0 21 1.7866 0.0065
-2 0 22 -1.9870 0.0021
-2 0 23 -4.5179 0.0024
-2 0 24 0.6772 -0.0029
-2 0 25 4.2000 -0.0048
-2 0 26 -1.7450 -0.0035
-2 0 27 1.6001 0.0006
-2 0 28 1.9562 -0.0046
-2 0 29 2.9577 -0.0072
-2 0 30 -1.9264 0.0052
-2 1 1 -16.7166 0.0010
-2 1 2 34.3246 0.0336
-2 1 3 -11.0309 -0.0028
-2 1 4 20.5018 -0.0168
-2 1 5 -25.6530 0.0311
-2 1 6 12.6628 -0.0316
-2 1 7 -0.7393 -0.0065
-2 1 8 3.3979 0.0101
-2 1 9 -6.7060 -0.0356
-2 1 10 -2.4302 -0.0246
-2 1 11 3.5336 0.0004
-2 1 12 -9.4707 0.0067
-2 1 13 -2.4829 -0.0026
-2 1 14 -4.0842 -0.0004
-2 1 15 -0.3575 0.0136
-2 1 16 -9.1491 0.0118
-2 1 17 -1.2454 0.0136
-2 1 18 -0.6040 -0.0108
-2 1 19 -0.6835 0.0024
-2 1 20 -2.2137 0.0008
-2 1 21 -3.4458 -0.0040
-2 1 22 -5.2252 -0.0049
-2 1 23 -1.0441 -0.0026
-2 1 24 1.3919 0.0028
-2 1 25 -0.1685 0.0022
-2 1 26 1.9230 0.0035
-2 1 27 -1.2532 0.0068
-2 1 28 4.3189 0.0024
-2 1 29 -0.6714 -0.0050
-2 1 30 1.0834 0.0062
-2 2 1 9.1527 0.0144
-2 2 2 -14.7470 0.0047
-2 2 3 38.9965 -0.0224
-2 2 4 -18.0567 -0.0075
-2 2 5 7.7631 0.0379
-2 2 6 -20.6206 -0.0095
-2 2 7 19.9184 -0.0243
-2 2 8 8.1755 0.0159
-2 2 9 6.1419 0.0048
-2 2 10 3.8606 -0.0055
-2 2 11 -0.1946 -0.0010
-2 2 12 9.6327 0.0050
-2 2 13 0.5235 0.0007
-2 2 14 3.8490 -0.0030
-2 2 15 -0.7284 -0.0117
-2 2 16 1.0355 -0.0027
-2 2 17 5.7930 0.0073
-2 2 18 6.7800 -0.0015
-2 2 19 2.4525 0.0055
-2 2 20 2.2319 0.0013
-2 2 21 -2.4020 0.0037
-2 2 22 1.9253 0.0002
-2 2 23 -0.7703 -0.0051
-2 2 24 2.3707 0.0021
-2 2 25 -2.4417 -0.0018
-2 2 26 -2.1250 0.0019
-2 2 27 1.2619 -0.0061
-2 2 28 -0.6946 0.0029
-2 2 29 -0.8723 0.0113
-2 2 30 -5.4541 0.0004
-2 3 1 5.2619 0.0379
-2 3 2 7.2669 0.0113
-2 3 3 -21.6323 -0.0123
-2 3 4 -7.7426 -0.0071
-2 3 5 -10.9430 0.0173
-2 3 6 4.7306 0.0026
-2 3 7 -9.7818 -0.0344
-2 3 8 -5.2707 -0.0022
-2 3 9 1.8260 -0.0009
-2 3 10 -1.9697 0.0217
-2 3 11 -8.8847 0.0045
-2 3 12 -3.4999 -0.0026
-2 3 13 -0.1259 0.0079
-2 3 14 -5.7800 0.0004
-2 3 15 -7.1212 -0.0025
-2 3 16 -0.7905 -0.0171
-2 3 17 -1.9659 -0.0083
-2 3 18 2.1238 0.0072
-2 3 19 -5.2882 -0.0022
-2 3 20 0.0004 -0.0075
-2 3 21 0.4192 -0.0086
-2 3 22 0.3047 0.0023
-2 3 23 7.5827 0.0024
-2 3 24 0.1399 -0.0036
-2 3 25 -2.3407 -0.0006
-2 3 26 -2.6850 -0.0019
-2 3 27 -0.9431 -0.0021
-2 3 28 4.2353 0.0005
-2 3 29 -0.0827 0.0050
-2 3 30 1.1960 -0.0014
-2 4 1 11.1374 -0.0336
-2 4 2 8.6673 0.0027
-2 4 3 11.2617 0.0006
-2 4 4 -15.9274 0.0007
-2 4 5 13.7553 0.0128
-2 4 6 -6.3345 -0.0053
-2 4 7 12.8507 0.0156
-2 4 8 -3.7828 -0.0086
-2 4 9 8.4669 -0.0000
-2 4 10 1.9633 0.0095
-2 4 11 -6.2425 0.0124
-2 4 12 0.0067 -0.0110
-2 4 13 -7.2616 0.0037
-2 4 14 -0.6977 -0.0016
-2 4 15 -1.2105 -0.0009
-2 4 16 1.7481 0.0019
-2 4 17 0.4803 0.0024
-2 4 18 0.7750 0.0038
-2 4 19 1.3341 0.0034
-2 4 20 1.3466 -0.0042
-2 4 21 -2.8205 -0.0016
-2 4 22 1.5670 -0.0080
-2 4 23 -1.0081 0.0011
-2 4 24 -2.3404 0.0020
-2 4 25 -2.8955 -0.0019
-2 4 26 0.0067 0.0003
-2 4 27 0.9067 0.0031
-2 4 28 -1.6263 -0.0006
-2 4 29 -0.0624 -0.0013
-2 4 30 -0.2694 -0.0040
-2 5 1 -0.2273 -0.0198
-2 5 2 2.7783 0.0026
-2 5 3 -10.0148 0.0155
-2 5 4 -0.3953 0.0017
-2 5 5 -15.2182 0.0074
-2 5 6 1.5792 0.0093
-2 5 7 -9.8241 0.0154
-2 5 8 3.2832 0.0014
-2 5 9 2.8401 -0.0121
-2 5 10 -2.0999 -0.0015
-2 5 11 -0.7856 0.0023
-2 5 12 -8.4491 -0.0024
-2 5 13 1.9205 0.0001
-2 5 14 -2.2504 -0.0040
-2 5 15 -0.1305 -0.0071
-2 5 16 0.3251 0.0120
-2 5 17 0.4342 0.0056
-2 5 18 -2.7575 -0.0101
-2 5 19 -1.0035 0.0069
-2 5 20 -1.4127 0.0082
-2 5 21 1.6161 -0.0001
-2 5 22 -0.1009 -0.0012
-2 5 23 1.6250 -0.0048
-2 5 24 -2.9358 0.0080
-2 5 25 2.4853 0.0026
-2 5 26 4.8973 -0.0039
-2 5 27 0.9319 -0.0001
-2 5 28 4.4548 0.0002
-2 5 29 -2.3627 0.0009
-2 6 1 9.7702 -0.0014
-2 6 2 0.7601 -0.0039
-2 6 3 13.3763 0.0110
-2 6 4 -1.4062 -0.0005
-2 6 5 -0.3333 -0.0064
-2 6 6 0.4689 0.0123
-2 6 7 6.0358 -0.0176
-2 6 8 -3.7840 -0.0187
-2 6 9 -0.2487 -0.0146
-2 6 10 -0.4399 0.0017
-2 6 11 -2.0143 -0.0015
-2 6 12 -4.0970 0.0047
-2 6 13 -4.2631 0.0042
-2 6 14 2.8046 -0.0128
-2 6 15 5.9833 -0.0050
-2 6 16 -1.1719 0.0033
-2 6 17 -4.2078 -0.0081
-2 6 18 0.4456 -0.0039
-2 6 19 -0.7373 -0.0052
-2 6 20 0.5086 0.0006
-2 6 21 -0.2924 0.0018
-2 6 22 2.6953 -0.0038
-2 6 23 -2.6513 -0.0043
-2 6 24 -0.2626 0.0031
-2 6 25 -2.8734 0.0033
-2 6 26 -1.0106 0.0018
-2 6 27 0.2555 -0.0066
-2 6 28 -1.1194 -0.0032
-2 6 29 0.6722 -0.0008
-2 7 1 -16.7336 -0.0043
-2 7 2 8.1621 -0.0246
-2 7 3 -9.2567 -0.0192
-2 7 4 21.8996 0.0430
-2 7 5 -8.8757 -0.0150
-2 7 6 10.0867 -0.0084
-2 7 7 -1.6722 -0.0083
-2 7 8 -1.3191 -0.0008
-2 7 9 -2.1557 0.0082
-2 7 10 -5.6582 0.0024
-2 7 11 -4.2268 -0.0037
-2 7 12 -2.2127 0.0066
-2 7 13 0.3528 0.0027
-2 7 14 3.4622 -0.0137
-2 7 15 3.7533 0.0014
-2 7 16 -0.3151 -0.0078
-2 7 17 5.1015 -0.0053
-2 7 18 -2.5886 0.0076
-2 7 19 2.3803 -0.0026
-2 7 20 1.8843 -0.0032
-2 7 21 0.4145 0.0025
-2 7 22 -2.1352 0.0030
-2 7 23 -0.0497 0.0034
-2 7 24 1.2285 -0.0043
-2 7 25 -0.4428 0.0034
-2 7 26 2.1059 0.0004
-2 7 27 3.4631 0.0018
-2 7 28 -0.4928 -0.0010
-2 7 29 -0.3531 -0.0007
-2 8 1 2.2858 0.0067
-2 8 2 9.2388 -0.0453
-2 8 3 7.0551 0.0093
-2 8 4 14.4407 -0.0214
-2 8 5 0.9024 0.0157
-2 8 6 15.9544 0.0032
-2 8 7 3.5455 0.0069
-2 8 8 3.5039 -0.0002
-2 8 9 6.9758 -0.0007
-2 8 10 2.5037 0.0165
-2 8 11 0.9107 -0.0044
-2 8 12 -3.9794 0.0004
-2 8 13 2.6843 0.0042
-2 8 14 2.4138 0.0029
-2 8 15 -0.5025 -0.0029
-2 8 16 -4.2846 0.0045
-2 8 17 -0.1919 0.0031
-2 8 18 -3.2810 0.0099
-2 8 19 -1.4487 -0.0021
-2 8 20 -0.7336 0.0011
-2 8 21 1.7248 0.0049
-2 8 22 -0.6194 0.0038
-2 8 23 1.4778 0.0017
-2 8 24 -2.6163 -0.0061
-2 8 25 0.3927 0.0019
-2 8 26 -0.3665 -0.0004
-2 8 27 -2.8864 -0.0006
-2 8 28 -2.5813 -0.0017
-2 9 1 -2.7121 0.0277
-2 9 2 -1.2288 0.0296
-2 9 3 -4.0047 -0.0280
-2 9 4 3.9604 0.0100
-2 9 5 -8.9969 0.0064
-2 9 6 -4.3040 0.0109
-2 9 7 -9.3695 0.0050
-2 9 8 1.5993 -0.0087
-2 9 9 -4.9511 0.0049
-2 9 10 -0.6946 -0.0001
-2 9 11 -11.0199 0.0008
-2 9 12 0.6120 0.0013
-2 9 13 1.8901 -0.0095
-2 9 14 3.6913 0.0049
-2 9 15 1.4735 0.0056
-2 9 16 9.8068 0.0013
-2 9 17 8.7664 -0.0010
-2 9 18 3.7067 0.0054
-2 9 19 1.1421 0.0026
-2 9 20 0.1951 0.0018
-2 9 21 -0.5020 -0.0029
-2 9 22 1.0784 0.0029
-2 9 23 -1.9578 -0.0045
-2 9 24 -0.9466 -0.0030
-2 9 25 -2.1406 0.0024
-2 9 26 -0.3631 -0.0014
-2 9 27 -3.0479 0.0023
-2 9 28 1.6370 -0.0020
-2 10 1 -4.7348 0.0086
-2 10 2 5.8276 -0.0032
-2 10 3 0.6267 -0.0003
-2 10 4 5.3008 0.0237
-2 10 5 4.4382 -0.0130
-2 10 6 3.7299 0.0053
-2 10 7 4.5792 -0.0031
-2 10 8 2.1391 -0.0056
-2 10 9 3.1446 -0.0129
-2 10 10 1.6893 -0.0129
-2 10 11 0.5969 0.0085
-2 10 12 1.2966 0.0011
-2 10 13 3.4776 -0.0060
-2 10 14 -1.8598 0.0036
-2 10 15 -0.1364 0.0061
-2 10 16 1.5986 -0.0024
-2 10 17 -1.1253 -0.0046
-2 10 18 -0.4786 0.0030
-2 10 19 -1.4359 -0.0003
-2 10 20 2.2653 0.0036
-2 10 21 -0.5848 -0.0012
-2 10 22 -0.3481 -0.0031
-2 10 23 2.1893 -0.0022
-2 10 24 -0.8672 0.0035
-2 10 25 0.1744 -0.0008
-2 10 26 1.0065 -0.0056
-2 10 27 0.4537 0.0056
-2 11 1 -0.2384 0.0138
-2 11 2 -1.7406 -0.0068
-2 11 3 0.0781 -0.0137
-2 11 4 -1.0901 -0.0114
-2 11 5 -2.5345 -0.0124
-2 11 6 3.7624 -0.0116
-2 11 7 -2.0077 -0.0051
-2 11 8 2.4789 -0.0085
-2 11 9 -1.5561 0.0049
-2 11 10 0.1676 -0.0072
-2 11 11 0.4382 0.0021
-2 11 12 -0.0089 0.0047
-2 11 13 -3.0764 0.0077
-2 11 14 6.9851 -0.0061
-2 11 15 -1.6061 0.0034
-2 11 16 5.4637 0.0039
-2 11 17 3.0917 -0.0048
-2 11 18 3.1525 0.0002
-2 11 19 2.2528 -0.0053
-2 11 20 2.4538 0.0017
-2 11 21 -2.5771 -0.0018
-2 11 22 3.8729 -0.0096
-2 11 23 -3.6229 0.0018
-2 11 24 -0.1551 0.0050
-2 11 25 -1.4080 -0.0016
-2 11 26 0.5882 0.0025
-2 12 1 -3.3629 0.0084
-2 12 2 -0.5990 -0.0335
-2 12 3 0.0024 -0.0169
-2 12 4 -1.6414 -0.0037
-2 12 5 0.9761 0.0174
-2 12 6 -7.9825 -0.0231
-2 12 7 -2.1736 -0.0074
-2 12 8 -1.9031 0.0199
-2 12 9 -3.0179 0.0095
-2 12 10 -9.2148 0.0017
-2 12 11 -4.2457 -0.0008
-2 12 12 2.0818 0.0056
-2 12 13 3.3947 0.0086
-2 12 14 0.7129 -0.0017
-2 12 15 -3.2627 -0.0054
-2 12 16 2.1535 -0.0028
-2 12 17 -0.1287 -0.0023
-2 12 18 0.1968 -0.0035
-2 12 19 -3.1855 -0.0005
-2 12 20 2.5718 -0.0009
-2 12 21 -3.7271 0.0083
-2 12 22 -0.7322 -0.0040
-2 12 23 -0.4508 0.0020
-2 12 24 -5.2943 0.0019
-2 12 25 -2.4883 -0.0007
-2 12 26 -2.9950 0.0029
-2 13 1 0.5854 0.0243
-2 13 2 0.7436 -0.0024
-2 13 3 1.9181 -0.0243
-2 13 4 -2.6229 0.0211
-2 13 5 1.0849 0.0084
-2 13 6 -1.3371 0.0009
-2 13 7 1.1664 0.0092
-2 13 8 2.3295 0.0039
-2 13 9 1.1530 0.0091
-2 13 10 2.6646 0.0077
-2 13 11 -3.9150 -0.0107
-2 13 12 2.6355 -0.0033
-2 13 13 1.7576 -0.0007
-2 13 14 -0.5086 0.0087
-2 13 15 3.7442 -0.0023
-2 13 16 -0.3029 0.0006
-2 13 17 4.3734 0.0036
-2 13 18 0.9074 0.0039
-2 13 19 3.1974 0.0008
-2 13 20 -3.3537 0.0004
-2 13 21 -3.5316 0.0013
-2 13 22 2.1885 0.0011
-2 13 23 -0.2104 0.0002
-2 13 24 -1.4853 0.0005
-2 13 25 0.2598 0.0002
-2 14 1 0.7171 0.0037
-2 14 2 1.2165 0.0023
-2 14 3 -0.0288 -0.0143
-2 14 4 3.7865 0.0085
-2 14 5 3.9654 -0.0151
-2 14 6 -3.7144 0.0000
-2 14 7 -0.6872 0.0035
-2 14 8 -0.0068 -0.0021
-2 14 9 -0.9117 0.0068
-2 14 10 -0.3154 -0.0004
-2 14 11 -5.1879 -0.0019
-2 14 12 1.3885 -0.0058
-2 14 13 -10.1022 0.0011
-2 14 14 -0.8555 -0.0037
-2 14 15 0.4863 0.0058
-2 14 16 2.5486 -0.0040
-2 14 17 -4.5105 0.0005
-2 14 18 0.1131 0.0036
-2 14 19 0.6959 -0.0038
-2 14 20 1.0066 0.0043
-2 14 21 -4.1214 -0.0015
-2 14 22 0.6387 0.0032
-2 14 23 0.8493 0.0044
-2 15 1 5.4164 -0.0138
-2 15 2 1.1697 0.0205
-2 15 3 -3.2489 0.0198
-2 15 4 5.3277 -0.0194
-2 15 5 0.9934 -0.0154
-2 15 6 0.3380 -0.0009
-2 15 7 -3.3999 0.0088
-2 15 8 -1.5094 -0.0140
-2 15 9 -2.4124 -0.0052
-2 15 10 1.0339 0.0012
-2 15 11 0.1164 0.0030
-2 15 12 0.9352 -0.0072
-2 15 13 -0.2549 -0.0036
-2 15 14 3.6465 -0.0024
-2 15 15 9.5494 0.0015
-2 15 16 -2.6300 -0.0004
-2 15 17 3.6757 -0.0017
-2 15 18 -3.6360 0.0011
-2 15 19 3.7273 0.0009
-2 15 20 -1.0321 0.0033
-2 15 21 1.4391 0.0015
-2 15 22 -3.9741 -0.0022
-2 16 1 -1.3426 -0.0025
-2 16 2 -0.8024 0.0222
-2 16 3 -2.4672 0.0129
-2 16 4 -0.6316 -0.0140
-2 16 5 0.3328 -0.0156
-2 16 6 -0.2725 0.0085
-2 16 7 -0.8935 0.0072
-2 16 8 -2.5212 0.0032
-2 16 9 1.9068 0.0017
-2 16 10 0.2473 0.0018
-2 16 11 -5.7028 -0.0077
-2 16 12 -4.1390 0.0015
-2 16 13 -8.4184 0.0013
-2 16 14 -2.9533 -0.0052
-2 16 15 -0.3421 -0.0081
-2 16 16 -9.2269 0.0019
-2 16 17 -1.7018 0.0022
-2 16 18 4.9354 -0.0067
-2 16 19 0.3744 0.0004
-2 16 20 4.5777 0.0026
-2 17 1 2.3991 0.0138
-2 17 2 -1.0171 0.0115
-2 17 3 -1.7502 0.0030
-2 17 4 3.5040 -0.0011
-2 17 5 1.6035 0.0089
-2 17 6 -1.1871 -0.0014
-2 17 7 -3.2943 -0.0040
-2 17 8 1.7334 0.0059
-2 17 9 4.0380 0.0144
-2 17 10 2.7250 -0.0015
-2 17 11 -0.3941 -0.0083
-2 17 12 2.5759 0.0040
-2 17 13 -0.8340 0.0069
-2 17 14 8.9937 -0.0001
-2 17 15 7.9163 0.0001
-2 17 16 1.7104 -0.0051
-2 17 17 3.1842 0.0083
-2 17 18 -0.6747 -0.0028
-2 17 19 3.2835 -0.0017
-2 18 1 0.0552 -0.0109
-2 18 2 -1.7397 0.0132
-2 18 3 -1.6233 -0.0116
-2 18 4 3.8543 0.0062
-2 18 5 0.5294 0.0097
-2 18 6 0.5242 -0.0068
-2 18 7 -1.8292 0.0012
-2 18 8 -5.9620 -0.0047
-2 18 9 -3.4492 0.0060
-2 18 10 -3.2696 0.0025
-2 18 11 -0.9712 0.0060
-2 18 12 -5.4623 0.0034
-2 18 13 -4.6514 0.0009
-2 18 14 -4.2337 0.0092
-2 18 15 -0.0259 0.0057
-2 18 16 -6.6109 0.0005
-2 19 1 -1.6738 -0.0033
-2 19 2 -4.3718 0.0080
-2 19 3 -1.7483 -0.0081
-2 19 4 -6.1530 0.0065
-2 19 5 0.8335 0.0055
-2 19 6 -3.3078 -0.0034
-2 19 7 -0.9248 -0.0031
-2 19 8 -0.0227 -0.0041
-2 19 9 3.4098 -0.0008
-2 19 10 5.0001 0.0033
-2 19 11 0.0737 0.0068
-2 19 12 6.9738 -0.0035
-2 19 13 1.5920 -0.0041
-2 20 1 -0.7355 -0.0035
-2 20 2 0.3965 -0.0042
-2 20 3 -1.6153 0.0125
-2 20 4 2.7898 -0.0031
-2 20 5 1.3301 -0.0083
-2 20 6 3.1561 0.0045
-1 -21 1 -0.6699 -0.0091
-1 -20 1 -5.1931 -0.0004
-1 -20 2 -0.5782 -0.0026
-1 -20 3 -1.6319 -0.0014
-1 -20 4 -3.7810 -0.0141
-1 -20 5 2.2920 0.0073
-1 -20 6 -2.3597 0.0035
-1 -19 1 -0.7561 -0.0114
-1 -19 2 4.6511 -0.0078
-1 -19 3 -0.2834 0.0057
-1 -19 4 3.8114 0.0017
-1 -19 5 2.5791 0.0001
-1 -19 6 -0.3241 -0.0026
-1 -19 7 -3.1108 0.0024
-1 -19 8 4.1602 0.0025
-1 -19 9 2.2907 -0.0029
-1 -19 10 -0.0168 -0.0008
-1 -18 1 -1.0961 0.0062
-1 -18 2 2.7489 -0.0028
-1 -18 3 -1.4187 0.0217
-1 -18 4 -3.0507 0.0010
-1 -18 5 -1.9588 0.0012
-1 -18 6 -6.0988 -0.0014
-1 -18 7 -1.5058 0.0012
-1 -18 8 -0.6455 0.0019
-1 -18 9 1.4416 -0.0032
-1 -18 10 -3.7123 -0.0007
-1 -18 11 -0.2199 0.0019
-1 -18 12 -0.9843 -0.0024
-1 -18 13 -0.7986 -0.0029
-1 -17 1 -0.7962 0.0134
-1 -17 2 -0.2934 -0.0054
-1 -17 3 3.5441 -0.0093
-1 -17 4 -1.0977 0.0042
-1 -17 5 -1.2406 0.0097
-1 -17 6 4.2433 -0.0055
-1 -17 7 4.5709 -0.0041
-1 -17 8 9.8272 -0.0023
-1 -17 9 1.7690 0.0067
-1 -17 10 1.6265 -0.0008
-1 -17 11 2.5453 0.0011
-1 -17 12 1.5410 0.0044
-1 -17 13 1.4193 -0.0071
-1 -17 14 -0.1395 -0.0004
-1 -17 15 -2.5105 0.0026
-1 -16 1 5.8731 0.0228
-1 -16 2 -1.7482 -0.0066
-1 -16 3 -1.1545 -0.0183
-1 -16 4 3.0366 0.0017
-1 -16 5 3.2811 -0.0097
-1 -16 6 -0.6530 0.0064
-1 -16 7 -1.6460 -0.0087
-1 -16 8 5.4858 -0.0016
-1 -16 9 -2.4422 0.0104
-1 -16 10 -7.2957 0.0065
-1 -16 11 1.8317 0.0028
-1 -16 12 -1.0809 0.0041
-1 -16 13 -2.2828 -0.0036
-1 -16 14 -1.8966 0.0053
-1 -16 15 -0.1993 0.0002
-1 -16 16 -1.2168 -0.0017
-1 -16 17 0.1381 -0.0042
-1 -15 1 2.0144 -0.0490
-1 -15 2 -8.0254 -0.0150
-1 -15 3 2.6078 0.0153
-1 -15 4 -0.4926 0.0050
-1 -15 5 3.3974 -0.0024
-1 -15 6 -2.3905 0.0013
-1 -15 7 0.7619 0.0126
-1 -15 8 0.3382 0.0065
-1 -15 9 -1.6552 0.0044
-1 -15 10 3.5125 -0.0050
-1 -15 11 1.0611 -0.0099
-1 -15 12 0.5787 0.0039
-1 -15 13 2.3548 0.0001
-1 -15 14 4.2468 -0.0045
-1 -15 15 2.1548 -0.0023
-1 -15 16 0.5023 0.0034
-1 -15 17 3.3007 -0.0003
-1 -15 18 1.2556 -0.0003
-1 -14 1 -1.9817 0.0524
-1 -14 2 -0.6174 -0.0170
-1 -14 3 0.1628 0.0142
-1 -14 4 6.5121 -0.0053
-1 -14 5 -0.8744 0.0030
-1 -14 6 2.4911 -0.0017
-1 -14 7 -1.5960 -0.0044
-1 -14 8 1.0998 0.0026
-1 -14 9 1.8431 0.0062
-1 -14 10 -1.3320 -0.0059
-1 -14 11 2.0698 -0.0080
-1 -14 12 -3.9250 0.0040
-1 -14 13 2.2487 0.0068
-1 -14 14 -1.2823 -0.0029
-1 -14 15 -3.5180 0.0018
-1 -14 16 -2.3659 0.0001
-1 -14 17 1.7749 0.0022
-1 -14 18 1.6763 0.0036
-1 -14 19 -2.2906 0.0003
-1 -14 20 0.2198 0.0001
-1 -13 1 -1.1051 0.0200
-1 -13 2 1.0927 0.0438
-1 -13 3 2.3697 -0.0137
-1 -13 4 -0.4642 0.0139
-1 -13 5 -0.0505 -0.0005
-1 -13 6 -0.7813 0.0155
-1 -13 7 1.0327 0.0019
-1 -13 8 0.3153 -0.0185
-1 -13 9 -0.5294 -0.0010
-1 -13 10 -1.5556 0.0061
-1 -13 11 -5.6125 -0.0076
-1 -13 12 -0.1787 0.0033
-1 -13 13 -2.0632 0.0052
-1 -13 14 -1.5424 0.0069
-1 -13 15 0.9228 0.0048
-1 -13 16 -2.5550 -0.0016
-1 -13 17 0.1973 0.0007
-1 -13 18 0.4571 0.0031
-1 -13 19 -0.0431 0.0009
-1 -13 20 -3.2709 -0.0098
-1 -13 21 -5.0585 0.0067
-1 -12 1 1.0828 0.0016
-1 -12 2 1.0501 -0.0004
-1 -12 3 1.1373 -0.0057
-1 -12 4 1.8529 -0.0022
-1 -12 5 -2.0931 -0.0137
-1 -12 6 4.5565 0.0091
-1 -12 7 1.4905 -0.0001
-1 -12 8 0.8128 -0.0040
-1 -12 9 -0.5761 -0.0019
-1 -12 10 -1.2952 0.0090
-1 -12 11 1.5765 0.0079
-1 -12 12 -0.4944 -0.0063
-1 -12 13 0.3391 -0.0015
-1 -12 14 -0.3230 -0.0022
-1 -12 15 -0.9307 0.0059
-1 -12 16 0.4398 -0.0020
-1 -12 17 -0.7657 -0.0037
-1 -12 18 -0.9882 0.0006
-1 -12 19 1.9486 0.0023
-1 -12 20 2.3676 -0.0025
-1 -12 21 -0.5767 -0.0022
-1 -12 22 -1.3332 0.0027
-1 -12 23 1.9442 -0.0032
-1 -11 1 2.7589 0.0026
-1 -11 2 -3.2187 -0.0037
-1 -11 3 1.7406 -0.0070
-1 -11 4 1.7897 0.0077
-1 -11 5 -2.4475 -0.0253
-1 -11 6 1.2297 -0.0161
-1 -11 7 -3.2337 0.0082
-1 -11 8 0.8548 0.0056
-1 -11 9 -1.6617 0.0073
-1 -11 10 0.9792 0.0100
-1 -11 11 -1.1849 0.0090
-1 -11 12 4.6831 0.0006
-1 -11 13 1.6859 0.0043
-1 -11 14 0.4460 -0.0063
-1 -11 15 -3.1915 0.0007
-1 -11 16 -1.7826 -0.0035
-1 -11 17 2.7040 -0.0031
-1 -11 18 -6.6667 -0.0043
-1 -11 19 -1.8886 0.0041
-1 -11 20 -0.7474 -0.0045
-1 -11 21 0.1174 -0.0027
-1 -11 22 1.8753 0.0012
-1 -11 23 -1.9750 -0.0008
-1 -11 24 -0.6995 0.0011
-1 -10 1 6.4239 0.0096
-1 -10 2 7.8077 -0.0058
-1 -10 3 4.1406 0.0044
-1 -10 4 1.5860 0.0302
-1 -10 5 3.1178 0.0021
-1 -10 6 5.7110 -0.0156
-1 -10 7 -1.7262 0.0086
-1 -10 8 -0.1796 0.0219
-1 -10 9 -2.5056 -0.0017
-1 -10 10 1.8433 -0.0074
-1 -10 11 2.2377 -0.0086
-1 -10 12 4.6246 -0.0016
-1 -10 13 -1.1892 0.0077
-1 -10 14 -1.5376 -0.0117
-1 -10 15 1.0192 -0.0069
-1 -10 16 0.6548 0.0114
-1 -10 17 4.1260 0.0005
-1 -10 18 -1.7827 -0.0040
-1 -10 19 -3.7608 -0.0000
-1 -10 20 2.6968 -0.0030
-1 -10 21 2.4838 -0.0015
-1 -10 22 3.5220 0.0007
-1 -10 23 1.8537 -0.0031
-1 -10 24 0.1914 0.0027
-1 -10 25 1.9805 0.0008
-1 -9 1 -1.5654 0.0012
-1 -9 2 2.9199 0.0295
-1 -9 3 -0.2550 -0.0347
-1 -9 4 -1.7322 0.0096
-1 -9 5 8.4009 0.0139
-1 -9 6 -0.0530 0.0033
-1 -9 7 -2.8486 0.0093
-1 -9 8 -0.6410 -0.0085
-1 -9 9 0.2365 -0.0038
-1 -9 10 -1.3567 0.0097
-1 -9 11 -3.9682 -0.0096
-1 -9 12 4.4280 -0.0140
-1 -9 13 1.4805 -0.0015
-1 -9 14 2.2068 -0.0057
-1 -9 15 -1.2057 -0.0066
-1 -9 16 4.6403 0.0014
-1 -9 17 -2.4681 0.0027
-1 -9 18 3.5661 -0.0012
-1 -9 19 -4.8383 -0.0010
-1 -9 20 1.2184 -0.0023
-1 -9 21 0.1962 0.0050
-1 -9 22 1.2793 0.0040
-1 -9 23 -2.2627 -0.0049
-1 -9 24 -5.8701 -0.0012
-1 -9 25 -2.8518 -0.0055
-1 -9 26 -1.9204 -0.0065
-1 -8 1 5.0801 0.0002
-1 -8 2 -3.1965 0.0237
-1 -8 3 -1.7515 -0.0018
-1 -8 4 2.0481 -0.0008
-1 -8 5 0.0204 0.0239
-1 -8 6 2.5926 -0.0001
-1 -8 7 -0.7313 -0.0155
-1 -8 8 -0.2403 -0.0046
-1 -8 9 1.3071 -0.0006
-1 -8 10 -2.8805 0.0158
-1 -8 11 -0.8179 0.0034
-1 -8 12 -4.3324 -0.0091
-1 -8 13 -1.9045 0.0025
-1 -8 14 -1.7075 -0.0018
-1 -8 15 1.3937 0.0081
-1 -8 16 -4.4759 0.0031
-1 -8 17 -1.4611 0.0024
-1 -8 18 -4.0869 -0.0000
-1 -8 19 0.3996 -0.0023
-1 -8 20 -0.6484 -0.0019
-1 -8 21 4.1586 0.0012
-1 -8 22 1.2435 0.0027
-1 -8 23 5.1147 -0.0019
-1 -8 24 1.8764 -0.0042
-1 -8 25 0.0641 0.0037
-1 -8 26 1.3632 0.0028
-1 -7 1 -8.0856 0.0049
-1 -7 2 11.8452 -0.0024
-1 -7 3 5.0362 0.0261
-1 -7 4 -0.6068 0.0097
-1 -7 5 0.1290 -0.0018
-1 -7 6 4.1891 -0.0187
-1 -7 7 -3.3964 -0.0219
-1 -7 8 -2.7845 0.0016
-1 -7 9 3.1748 0.0062
-1 -7 10 0.3341 -0.0146
-1 -7 11 1.0116 0.0067
-1 -7 12 3.6113 -0.0008
-1 -7 13 1.1972 -0.0016
-1 -7 14 5.7336 0.0018
-1 -7 15 2.6892 0.0034
-1 -7 16 1.5336 0.0105
-1 -7 17 1.5170 0.0014
-1 -7 18 2.5223 -0.0037
-1 -7 19 -0.1439 0.0017
-1 -7 20 2.2974 0.0033
-1 -7 21 -3.7129 -0.0084
-1 -7 22 0.4160 -0.0039
-1 -7 23 -1.6681 0.0033
-1 -7 24 -0.8498 -0.0030
-1 -7 25 -1.4526 -0.0062
-1 -7 26 1.6926 -0.0035
-1 -7 27 -0.7909 0.0035
-1 -6 1 -7.6620 -0.0457
-1 -6 2 -11.9719 0.0362
-1 -6 3 -6.8225 -0.0102
-1 -6 4 -4.8620 -0.0223
-1 -6 5 -1.6784 -0.0337
-1 -6 6 0.3702 -0.0027
-1 -6 7 -7.0070 0.0031
-1 -6 8 -5.2195 -0.0242
-1 -6 9 1.4998 -0.0025
-1 -6 10 -12.4262 0.0053
-1 -6 11 -2.0917 0.0059
-1 -6 12 0.2872 0.0043
-1 -6 13 -0.3184 -0.0090
-1 -6 14 -5.5457 0.0030
-1 -6 15 -0.7198 -0.0019
-1 -6 16 -1.3675 -0.0057
-1 -6 17 0.7631 -0.0023
-1 -6 18 -3.5923 -0.0032
-1 -6 19 0.6808 -0.0015
-1 -6 20 2.1635 0.0001
-1 -6 21 6.8925 -0.0083
-1 -6 22 0.3730 -0.0001
-1 -6 23 2.6130 0.0032
-1 -6 24 -2.0976 0.0015
-1 -6 25 5.1386 0.0008
-1 -6 26 -3.5232 0.0007
-1 -6 27 -2.4527 0.0026
-1 -6 28 -0.7703 0.0092
-1 -5 1 1.0762 -0.0169
-1 -5 2 7.2695 0.0466
-1 -5 3 11.1155 0.0148
-1 -5 4 2.5488 -0.0419
-1 -5 5 1.8292 0.0068
-1 -5 6 5.4932 0.0389
-1 -5 7 -1.5078 -0.0163
-1 -5 8 -0.9780 0.0206
-1 -5 9 0.7130 0.0089
-1 -5 10 2.0980 0.0151
-1 -5 11 5.4867 0.0132
-1 -5 12 1.0370 -0.0014
-1 -5 13 -0.2273 -0.0073
-1 -5 14 2.7452 -0.0017
-1 -5 15 7.7204 -0.0005
-1 -5 16 1.1553 -0.0042
-1 -5 17 3.1647 0.0016
-1 -5 18 1.4867 0.0030
-1 -5 19 -4.9986 -0.0037
-1 -5 20 0.3852 0.0016
-1 -5 21 -3.1219 0.0056
-1 -5 22 1.3429 0.0023
-1 -5 23 -3.3723 0.0028
-1 -5 24 3.7797 0.0029
-1 -5 25 -3.3607 0.0069
-1 -5 26 -1.1827 0.0019
-1 -5 27 -1.7620 -0.0048
-1 -5 28 -0.3883 -0.0005
-1 -4 1 -17.1323 0.0620
-1 -4 2 4.2095 -0.0367
-1 -4 3 7.5452 -0.0072
-1 -4 4 7.7419 -0.0095
-1 -4 5 5.9967 0.0455
-1 -4 6 -3.7779 -0.0157
-1 -4 7 -3.8402 -0.0371
-1 -4 8 -10.1942 0.0221
-1 -4 9 -0.7814 0.0227
-1 -4 10 1.7268 -0.0045
-1 -4 11 7.2168 -0.0081
-1 -4 12 2.3958 0.0041
-1 -4 13 -8.0058 -0.0020
-1 -4 14 -3.6803 0.0127
-1 -4 15 3.2091 0.0002
-1 -4 16 -1.7132 -0.0030
-1 -4 17 -3.4049 0.0115
-1 -4 18 -2.5824 0.0028
-1 -4 19 1.5603 0.0027
-1 -4 20 0.1598 0.0013
-1 -4 21 5.6676 0.0026
-1 -4 22 -1.1621 -0.0042
-1 -4 23 5.6819 -0.0031
-1 -4 24 1.5617 -0.0025
-1 -4 25 2.9931 0.0002
-1 -4 26 -0.0862 0.0004
-1 -4 27 0.1208 -0.0007
-1 -4 28 -0.0055 -0.0051
-1 -4 29 0.4099 0.0096
-1 -3 1 29.5623 0.0014
-1 -3 2 -1.9721 -0.1132
-1 -3 3 30.7513 0.0242
-1 -3 4 12.4750 -0.0043
-1 -3 5 4.1948 -0.0140
-1 -3 6 -12.0185 -0.0500
-1 -3 7 -7.8721 -0.0009
-1 -3 8 6.7804 0.0159
-1 -3 9 -0.1097 -0.0126
-1 -3 10 7.0175 -0.0158
-1 -3 11 -4.4627 0.0008
-1 -3 12 5.0983 0.0033
-1 -3 13 -0.7526 -0.0069
-1 -3 14 -4.1453 0.0145
-1 -3 15 -2.2698 0.0022
-1 -3 16 -4.4329 -0.0048
-1 -3 17 4.3405 -0.0037
-1 -3 18 0.0348 0.0029
-1 -3 19 1.5410 -0.0003
-1 -3 20 0.0407 0.0014
-1 -3 21 -2.0830 -0.0071
-1 -3 22 -1.1608 -0.0078
-1 -3 23 -4.8180 0.0077
-1 -3 24 -1.2156 -0.0029
-1 -3 25 0.7782 0.0029
-1 -3 26 -1.3856 0.0016
-1 -3 27 -5.1134 -0.0051
-1 -3 28 -5.2741 -0.0016
-1 -3 29 -4.2050 -0.0007
-1 -2 1 -29.9712 -0.0094
-1 -2 2 -9.9225 -0.0121
-1 -2 3 10.1743 0.0120
-1 -2 4 10.3678 0.0050
-1 -2 5 -6.5842 -0.0400
-1 -2 6 -10.7527 0.0163
-1 -2 7 -6.4608 0.0289
-1 -2 8 -14.9502 -0.0040
-1 -2 9 10.4552 -0.0091
-1 -2 10 1.6523 0.0084
-1 -2 11 -4.1683 -0.0024
-1 -2 12 -12.7598 0.0029
-1 -2 13 9.0803 -0.0089
-1 -2 14 7.8609 -0.0008
-1 -2 15 0.2940 -0.0047
-1 -2 16 1.1344 -0.0022
-1 -2 17 -2.7025 0.0057
-1 -2 18 4.2833 -0.0026
-1 -2 19 1.0394 0.0038
-1 -2 20 2.0638 0.0105
-1 -2 21 1.6823 -0.0008
-1 -2 22 -3.2812 -0.0045
-1 -2 23 0.8275 -0.0039
-1 -2 24 2.6402 0.0013
-1 -2 25 0.4541 0.0012
-1 -2 26 2.7449 -0.0007
-1 -2 27 4.0562 -0.0027
-1 -2 28 1.5657 0.0002
-1 -2 29 -0.2812 0.0031
-1 -2 30 4.0130 -0.0023
-1 -1 1 27.2928 -0.0209
-1 -1 2 20.8898 -0.0323
-1 -1 3 47.8660 0.0453
-1 -1 4 21.9469 -0.0240
-1 -1 5 -19.1351 -0.0198
-1 -1 6 10.7356 0.0227
-1 -1 7 3.6134 0.0117
-1 -1 8 20.9440 -0.0054
-1 -1 9 -7.4251 -0.0271
-1 -1 10 7.9239 0.0012
-1 -1 11 -6.6855 0.0056
-1 -1 12 2.7434 0.0132
-1 -1 13 -4.5723 0.0067
-1 -1 14 -5.9861 -0.0028
-1 -1 15 -6.2072 0.0084
-1 -1 16 -7.9473 -0.0004
-1 -1 17 -0.9536 -0.0031
-1 -1 18 -2.6148 -0.0086
-1 -1 19 -1.6414 -0.0010
-1 -1 20 -0.4450 0.0015
-1 -1 21 -3.9595 -0.0062
-1 -1 22 2.2726 -0.0051
-1 -1 23 -1.6424 0.0102
-1 -1 24 5.8463 0.0044
-1 -1 25 -1.5401 0.0011
-1 -1 26 -1.6854 0.0031
-1 -1 27 -0.8370 -0.0064
-1 -1 28 -1.9976 0.0034
-1 -1 29 -0.3568 -0.0111
-1 -1 30 -2.9286 -0.0080
-1 0 1 0.4258 -0.0691
-1 0 2 -0.2213 -0.0658
-1 0 3 42.8447 0.0056
-1 0 4 -36.0396 -0.0355
-1 0 5 9.1081 -0.0113
-1 0 6 -33.5040 0.0241
-1 0 7 13.6819 -0.0131
-1 0 8 -10.9449 -0.0003
-1 0 9 -3.4428 0.0113
-1 0 10 -8.0675 -0.0093
-1 0 11 7.3414 -0.0066
-1 0 12 11.1630 0.0033
-1 0 13 6.9331 0.0023
-1 0 14 9.5497 -0.0086
-1 0 15 1.7178 -0.0129
-1 0 16 5.7499 0.0006
-1 0 17 1.3782 0.0136
-1 0 18 4.3699 0.0030
-1 0 19 2.1257 -0.0042
-1 0 20 -0.6387 -0.0000
-1 0 21 2.7151 0.0000
-1 0 22 -2.8137 0.0027
-1 0 23 4.4411 -0.0069
-1 0 24 -1.5918 -0.0107
-1 0 25 0.2389 0.0040
-1 0 26 -2.0983 0.0023
-1 0 27 0.6035 0.0027
-1 0 28 2.4740 -0.0030
-1 0 29 2.5484 0.0040
-1 0 30 -1.9663 0.0071
-1 1 1 -24.1996 0.0218
-1 1 2 42.5356 -0.0355
-1 1 3 -28.4823 -0.0249
-1 1 4 11.7151 0.0122
-1 1 5 -18.3798 0.0025
-1 1 6 43.1282 0.0370
-1 1 7 -3.5726 0.0125
-1 1 8 18.5127 -0.0183
-1 1 9 -2.8961 0.0071
-1 1 10 7.1432 0.0007
-1 1 11 -7.6494 -0.0089
-1 1 12 5.1724 0.0054
-1 1 13 2.3266 -0.0085
-1 1 14 -1.7711 0.0051
-1 1 15 -3.9441 -0.0009
-1 1 16 -5.2284 -0.0097
-1 1 17 -0.0154 -0.0007
-1 1 18 -4.1348 0.0048
-1 1 19 -2.2665 0.0019
-1 1 20 -1.1633 -0.0012
-1 1 21 0.6666 0.0071
-1 1 22 5.5066 0.0040
-1 1 23 -1.7685 -0.0010
-1 1 24 -1.8583 0.0001
-1 1 25 -4.8814 0.0010
-1 1 26 -0.9807 0.0001
-1 1 27 0.1194 -0.0038
-1 1 28 -0.5587 -0.0051
-1 1 29 -1.2808 0.0016
-1 1 30 -0.0872 -0.0024
-1 2 1 16.5840 0.0642
-1 2 2 -20.0374 -0.0362
-1 2 3 30.8601 -0.0277
-1 2 4 -11.3139 -0.0195
-1 2 5 17.5373 0.0404
-1 2 6 -27.2946 0.0256
-1 2 7 19.3873 -0.0028
-1 2 8 -4.2150 -0.0247
-1 2 9 -5.7681 -0.0019
-1 2 10 -15.2088 -0.0048
-1 2 11 4.2167 -0.0025
-1 2 12 10.2627 0.0026
-1 2 13 4.7000 -0.0044
-1 2 14 3.9789 0.0075
-1 2 15 11.4738 0.0147
-1 2 16 9.4286 -0.0015
-1 2 17 0.3145 0.0011
-1 2 18 3.1191 -0.0031
-1 2 19 -0.1676 0.0044
-1 2 20 -0.8183 -0.0035
-1 2 21 5.2229 -0.0081
-1 2 22 1.2200 0.0004
-1 2 23 -0.5123 -0.0010
-1 2 24 -1.8528 0.0046
-1 2 25 3.5860 -0.0003
-1 2 26 1.9448 -0.0032
-1 2 27 5.3164 0.0020
-1 2 28 0.1073 -0.0019
-1 2 29 0.1319 0.0004
-1 2 30 0.9901 0.0021
-1 3 1 -10.0038 0.0019
-1 3 2 10.4483 0.0083
-1 3 3 -61.7835 -0.0531
-1 3 4 1.9541 -0.0109
-1 3 5 -24.4747 -0.0102
-1 3 6 1.0212 0.0078
-1 3 7 -18.6908 -0.0280
-1 3 8 10.9097 -0.0156
-1 3 9 -8.9547 -0.0057
-1 3 10 -1.5977 -0.0025
-1 3 11 -3.5011 0.0106
-1 3 12 1.0773 0.0049
-1 3 13 -3.2401 0.0024
-1 3 14 -3.5580 0.0021
-1 3 15 1.5812 0.0156
-1 3 16 -6.2943 -0.0037
-1 3 17 -7.0767 0.0002
-1 3 18 -6.0413 0.0009
-1 3 19 -2.7212 -0.0050
-1 3 20 -0.1230 -0.0008
-1 3 21 5.5359 -0.0024
-1 3 22 -0.6519 0.0017
-1 3 23 0.8700 -0.0015
-1 3 24 1.5815 0.0001
-1 3 25 -2.5733 -0.0021
-1 3 26 2.2254 -0.0014
-1 3 27 0.7580 -0.0036
-1 3 28 3.1078 -0.0030
-1 3 29 -3.1062 -0.0041
-1 3 30 -4.5118 -0.0003
-1 4 1 -57.4459 -0.0969
-1 4 2 34.4628 -0.0216
-1 4 3 -10.2762 0.0140
-1 4 4 -1.3987 0.0250
-1 4 5 10.4408 -0.0305
-1 4 6 -12.8001 0.0030
-1 4 7 15.5600 -0.0016
-1 4 8 -7.6277 0.0214
-1 4 9 4.5422 -0.0062
-1 4 10 7.1696 -0.0185
-1 4 11 4.1998 0.0209
-1 4 12 -0.9398 0.0045
-1 4 13 2.8630 -0.0159
-1 4 14 3.9616 -0.0052
-1 4 15 1.3662 -0.0009
-1 4 16 0.1858 0.0059
-1 4 17 -1.7488 0.0004
-1 4 18 2.1987 -0.0101
-1 4 19 -0.9019 0.0020
-1 4 20 3.7366 0.0099
-1 4 21 -2.2759 0.0095
-1 4 22 1.9579 0.0001
-1 4 23 -1.5005 -0.0050
-1 4 24 -3.1279 0.0026
-1 4 25 1.2853 -0.0019
-1 4 26 -2.8493 0.0005
-1 4 27 2.3154 -0.0001
-1 4 28 -4.3789 -0.0030
-1 4 29 1.2628 0.0068
-1 4 30 -0.5579 0.0069
-1 5 1 -1.9434 -0.0023
-1 5 2 5.6344 0.0057
-1 5 3 -9.5152 -0.0155
-1 5 4 0.4762 0.0184
-1 5 5 -16.0722 0.0006
-1 5 6 -2.8697 0.0032
-1 5 7 -8.2105 0.0030
-1 5 8 -3.3644 0.0016
-1 5 9 -19.4174 0.0098
-1 5 10 1.1592 -0.0099
-1 5 11 -7.5763 -0.0045
-1 5 12 -4.0973 -0.0051
-1 5 13 -0.3139 0.0024
-1 5 14 -4.1000 -0.0028
-1 5 15 -4.2413 -0.0038
-1 5 16 -1.7873 0.0022
-1 5 17 -1.5764 -0.0001
-1 5 18 -3.8452 -0.0087
-1 5 19 -0.1166 -0.0045
-1 5 20 -0.6275 0.0030
-1 5 21 0.3440 0.0058
-1 5 22 -2.6744 -0.0032
-1 5 23 1.5799 0.0030
-1 5 24 -1.2361 0.0028
-1 5 25 1.4288 0.0026
-1 5 26 3.5172 0.0044
-1 5 27 -0.4901 -0.0030
-1 5 28 2.8438 0.0000
-1 5 29 -0.1816 0.0029
-1 5 30 2.1753 0.0019
-1 6 1 -17.3163 0.0298
-1 6 2 0.8657 0.0137
-1 6 3 -5.9166 -0.0443
-1 6 4 -3.3003 0.0068
-1 6 5 4.6858 0.0304
-1 6 6 -7.2105 -0.0028
-1 6 7 3.1157 -0.0056
-1 6 8 -6.8478 -0.0024
-1 6 9 11.2656 0.0025
-1 6 10 -3.0459 0.0066
-1 6 11 6.6035 -0.0127
-1 6 12 -4.1326 -0.0059
-1 6 13 4.1804 0.0107
-1 6 14 3.3085 0.0100
-1 6 15 -0.0167 0.0028
-1 6 16 2.8409 0.0003
-1 6 17 3.4634 0.0035
-1 6 18 0.3365 0.0054
-1 6 19 1.6384 0.0001
-1 6 20 -1.3043 -0.0049
-1 6 21 -4.5052 -0.0029
-1 6 22 0.9623 0.0018
-1 6 23 -2.9493 -0.0052
-1 6 24 2.7242 -0.0078
-1 6 25 -0.1926 0.0017
-1 6 26 1.0669 -0.0005
-1 6 27 0.8257 -0.0046
-1 6 28 -1.3916 0.0033
-1 6 29 -0.8275 -0.0043
-1 6 30 -1.4600 0.0056
-1 7 1 0.5807 0.0251
-1 7 2 5.9202 0.0004
-1 7 3 3.8203 0.0039
-1 7 4 11.9128 0.0167
-1 7 5 -6.2973 -0.0102
-1 7 6 -0.0996 -0.0127
-1 7 7 -4.5408 0.0066
-1 7 8 10.4604 0.0066
-1 7 9 -4.4257 0.0054
-1 7 10 5.9841 -0.0008
-1 7 11 -7.5067 0.0181
-1 7 12 6.0865 -0.0028
-1 7 13 -8.4594 0.0125
-1 7 14 -4.3119 0.0112
-1 7 15 -7.2230 0.0027
-1 7 16 1.8892 -0.0003
-1 7 17 -5.1616 -0.0004
-1 7 18 -6.4534 0.0049
-1 7 19 -4.0343 -0.0031
-1 7 20 -0.5195 -0.0060
-1 7 21 -1.4666 0.0011
-1 7 22 1.6040 0.0092
-1 7 23 -0.3640 0.0044
-1 7 24 1.6681 -0.0063
-1 7 25 0.3498 0.0002
-1 7 26 1.0615 0.0002
-1 7 27 -0.4836 0.0009
-1 7 28 -0.3967 -0.0001
-1 7 29 -3.5246 -0.0038
-1 7 30 0.9502 -0.0086
-1 8 1 -3.7604 -0.0535
-1 8 2 -12.0661 0.0617
-1 8 3 -0.8678 0.0087
-1 8 4 -9.8507 0.0100
-1 8 5 12.4679 -0.0187
-1 8 6 0.1823 0.0137
-1 8 7 9.0900 0.0280
-1 8 8 -4.5036 -0.0102
-1 8 9 7.2582 0.0043
-1 8 10 -1.7488 0.0038
-1 8 11 -0.5791 0.0049
-1 8 12 -0.2529 -0.0184
-1 8 13 1.6300 -0.0026
-1 8 14 -1.3594 0.0012
-1 8 15 -0.7782 -0.0003
-1 8 16 3.1279 -0.0031
-1 8 17 5.8013 0.0002
-1 8 18 1.2316 -0.0015
-1 8 19 -0.1855 0.0035
-1 8 20 -3.1313 0.0029
-1 8 21 -3.0716 0.0006
-1 8 22 1.2572 0.0005
-1 8 23 1.2539 0.0016
-1 8 24 -0.1031 -0.0007
-1 8 25 -0.8372 -0.0011
-1 8 26 2.3638 -0.0068
-1 8 27 -2.4188 0.0067
-1 8 28 -0.6631 0.0007
-1 8 29 -0.0108 0.0018
-1 9 1 8.4693 -0.0259
-1 9 2 6.7985 -0.0060
-1 9 3 6.4361 -0.0197
-1 9 4 7.0121 -0.0212
-1 9 5 4.1612 -0.0099
-1 9 6 3.8580 0.0033
-1 9 7 3.2189 -0.0083
-1 9 8 0.4660 0.0024
-1 9 9 -0.5459 0.0005
-1 9 10 2.3442 -0.0083
-1 9 11 -0.3400 -0.0087
-1 9 12 4.4288 -0.0008
-1 9 13 -10.2607 0.0000
-1 9 14 3.6867 -0.0099
-1 9 15 -5.9488 -0.0086
-1 9 16 -4.0913 0.0031
-1 9 17 0.0284 -0.0039
-1 9 18 6.3020 -0.0104
-1 9 19 -0.7967 0.0019
-1 9 20 3.8991 0.0058
-1 9 21 0.8117 -0.0045
-1 9 22 1.0020 -0.0021
-1 9 23 1.8959 0.0003
-1 9 24 -0.0578 0.0042
-1 9 25 9.4135 -0.0021
-1 9 26 1.5892 -0.0058
-1 9 27 0.2535 -0.0029
-1 9 28 -3.0881 -0.0014
-1 9 29 0.8122 -0.0023
-1 10 1 -6.5603 -0.0012
-1 10 2 -7.6157 0.0059
-1 10 3 -8.5790 -0.0154
-1 10 4 -7.0398 0.0228
-1 10 5 -8.3351 0.0078
-1 10 6 2.1711 -0.0151
-1 10 7 2.2997 -0.0006
-1 10 8 2.0666 0.0090
-1 10 9 -3.9803 -0.0113
-1 10 10 0.5283 -0.0038
-1 10 11 4.8932 -0.0065
-1 10 12 -1.2138 0.0109
-1 10 13 2.2860 0.0017
-1 10 14 1.3315 -0.0072
-1 10 15 1.9754 -0.0039
-1 10 16 -1.2602 0.0029
-1 10 17 1.1882 0.0064
-1 10 18 -1.7785 -0.0063
-1 10 19 2.5136 0.0027
-1 10 20 -0.9862 -0.0074
-1 10 21 2.4085 -0.0004
-1 10 22 -5.0532 0.0034
-1 10 23 0.4850 -0.0084
-1 10 24 0.6750 -0.0010
-1 10 25 -0.0924 0.0014
-1 10 26 -1.5963 0.0003
-1 10 27 -4.6434 -0.0007
-1 10 28 0.5108 -0.0008
-1 11 1 5.7278 0.0137
-1 11 2 -3.5713 0.0206
-1 11 3 17.1841 0.0184
-1 11 4 4.4130 0.0277
-1 11 5 2.6465 0.0229
-1 11 6 5.2175 -0.0097
-1 11 7 7.4740 -0.0080
-1 11 8 2.3352 0.0036
-1 11 9 -0.8476 -0.0009
-1 11 10 5.4468 0.0062
-1 11 11 -1.1507 0.0020
-1 11 12 1.4792 0.0029
-1 11 13 -3.4984 0.0045
-1 11 14 2.5744 0.0057
-1 11 15 -4.7068 0.0002
-1 11 16 -1.4782 0.0071
-1 11 17 0.4086 -0.0033
-1 11 18 0.2236 0.0026
-1 11 19 4.3244 -0.0038
-1 11 20 -0.0766 -0.0078
-1 11 21 1.0952 0.0049
-1 11 22 1.1091 -0.0006
-1 11 23 2.2728 -0.0004
-1 11 24 3.3873 -0.0055
-1 11 25 1.5796 0.0016
-1 11 26 2.9542 -0.0011
-1 11 27 4.3077 0.0038
-1 12 1 -4.5951 -0.0623
-1 12 2 -0.3437 -0.0015
-1 12 3 -6.5657 -0.0173
-1 12 4 3.4449 0.0087
-1 12 5 -3.9020 0.0007
-1 12 6 -6.6947 -0.0033
-1 12 7 -2.3623 0.0056
-1 12 8 4.8331 -0.0104
-1 12 9 1.7589 0.0065
-1 12 10 2.7375 -0.0002
-1 12 11 -2.5768 0.0110
-1 12 12 1.0411 -0.0076
-1 12 13 0.4564 -0.0068
-1 12 14 -7.3108 0.0123
-1 12 15 -0.0168 -0.0019
-1 12 16 -0.3892 0.0057
-1 12 17 8.2569 -0.0062
-1 12 18 -3.6146 0.0023
-1 12 19 0.4619 0.0054
-1 12 20 5.2140 -0.0022
-1 12 21 2.7442 0.0008
-1 12 22 3.6499 -0.0017
-1 12 23 -1.3495 -0.0008
-1 12 24 -1.6385 0.0015
-1 12 25 1.9182 -0.0054
-1 12 26 -3.1767 0.0034
-1 12 27 -0.2987 0.0024
-1 13 1 0.8666 0.0307
-1 13 2 1.5077 -0.0148
-1 13 3 -3.8287 0.0157
-1 13 4 0.0972 -0.0257
-1 13 5 1.4656 -0.0128
-1 13 6 1.5917 -0.0068
-1 13 7 -3.3069 -0.0096
-1 13 8 -2.6574 -0.0038
-1 13 9 -5.9104 -0.0078
-1 13 10 -6.8497 -0.0005
-1 13 11 0.5177 -0.0014
-1 13 12 0.5444 -0.0015
-1 13 13 0.3240 0.0055
-1 13 14 -1.0212 0.0013
-1 13 15 -4.1294 0.0019
-1 13 16 5.4388 0.0001
-1 13 17 -0.4143 -0.0029
-1 13 18 -0.7859 -0.0005
-1 13 19 -1.7647 0.0025
-1 13 20 1.4005 0.0010
-1 13 21 4.6415 -0.0050
-1 13 22 -1.5360 0.0006
-1 13 23 0.5118 0.0059
-1 13 24 -2.5379 -0.0024
-1 13 25 2.0337 0.0050
-1 13 26 2.1797 -0.0003
-1 14 1 -0.9213 -0.0409
-1 14 2 4.1464 -0.0044
-1 14 3 -1.4807 -0.0099
-1 14 4 0.1577 -0.0061
-1 14 5 3.4664 -0.0096
-1 14 6 3.1688 0.0016
-1 14 7 5.0902 0.0055
-1 14 8 7.9163 0.0089
-1 14 9 1.6991 -0.0059
-1 14 10 6.0770 -0.0098
-1 14 11 5.9808 -0.0068
-1 14 12 0.6608 0.0072
-1 14 13 4.2249 -0.0034
-1 14 14 -3.9025 -0.0096
-1 14 15 2.0037 0.0009
-1 14 16 -0.6568 -0.0034
-1 14 17 -0.5435 0.0046
-1 14 18 -1.9675 -0.0014
-1 14 19 2.7733 -0.0023
-1 14 20 -1.1978 0.0047
-1 14 21 -2.9162 -0.0019
-1 14 22 -0.7892 0.0061
-1 14 23 -0.2465 -0.0060
-1 14 24 0.4535 -0.0008
-1 14 25 2.0535 0.0042
-1 15 1 -0.3589 -0.0188
-1 15 2 -2.1296 -0.0138
-1 15 3 -6.9400 -0.0042
-1 15 4 -4.3161 0.0128
-1 15 5 -0.4666 -0.0021
-1 15 6 -4.8473 -0.0155
-1 15 7 2.8475 -0.0017
-1 15 8 -3.8238 0.0164
-1 15 9 -1.7969 -0.0043
-1 15 10 -1.2687 -0.0069
-1 15 11 -3.4969 -0.0055
-1 15 12 1.0404 0.0045
-1 15 13 -0.2668 0.0036
-1 15 14 1.9618 -0.0068
-1 15 15 -0.2683 -0.0034
-1 15 16 2.0056 -0.0005
-1 15 17 -0.9110 0.0026
-1 15 18 2.8804 -0.0024
-1 15 19 0.0004 -0.0022
-1 15 20 1.5322 -0.0026
-1 15 21 -1.8774 0.0075
-1 15 22 -0.4807 -0.0058
-1 15 23 -2.6248 0.0022
-1 16 1 1.1568 0.0148
-1 16 2 0.8013 -0.0067
-1 16 3 2.9739 0.0020
-1 16 4 -1.2402 0.0058
-1 16 5 0.8833 0.0172
-1 16 6 2.0222 -0.0007
-1 16 7 1.9373 -0.0119
-1 16 8 1.9923 -0.0051
-1 16 9 -0.0310 0.0090
-1 16 10 1.3856 -0.0076
-1 16 11 1.5596 -0.0051
-1 16 12 -1.1880 0.0032
-1 16 13 2.8788 -0.0011
-1 16 14 1.7589 0.0097
-1 16 15 -1.8639 -0.0024
-1 16 16 -0.9830 -0.0022
-1 16 17 -0.0526 -0.0022
-1 16 18 -1.3916 -0.0025
-1 16 19 -0.0349 0.0077
-1 16 20 -4.7902 -0.0008
-1 16 21 -3.3444 0.0036
-1 16 22 -3.8646 -0.0058
-1 17 1 5.0534 0.0037
-1 17 2 -0.9894 -0.0030
-1 17 3 -5.9011 0.0004
-1 17 4 -2.5003 0.0039
-1 17 5 0.5019 -0.0013
-1 17 6 3.6470 0.0049
-1 17 7 4.6523 -0.0021
-1 17 8 9.1410 0.0007
-1 17 9 5.5343 -0.0004
-1 17 10 0.2790 0.0014
-1 17 11 4.6189 -0.0037
-1 17 12 3.0683 -0.0043
-1 17 13 -3.4502 -0.0005
-1 17 14 -0.6445 0.0026
-1 17 15 2.7333 0.0007
-1 17 16 4.3266 -0.0010
-1 17 17 -1.8435 0.0027
-1 17 18 0.0710 0.0031
-1 17 19 1.3234 0.0032
-1 17 20 4.1060 -0.0030
-1 18 1 1.3247 -0.0063
-1 18 2 -3.5493 -0.0006
-1 18 3 -0.0123 -0.0000
-1 18 4 -5.4592 -0.0145
-1 18 5 2.9981 -0.0077
-1 18 6 -7.0554 0.0033
-1 18 7 -3.0193 0.0127
-1 18 8 -5.2939 -0.0028
-1 18 9 -2.5165 -0.0054
-1 18 10 -3.1683 0.0058
-1 18 11 -3.8442 0.0024
-1 18 12 2.1360 0.0006
-1 18 13 -5.8484 -0.0038
-1 18 14 2.4931 -0.0010
-1 18 15 0.2878 0.0024
-1 18 16 0.5571 -0.0012
-1 18 17 -2.0907 0.0005
-1 18 18 -1.9652 0.0016
-1 19 1 1.9151 -0.0055
-1 19 2 0.6683 0.0129
-1 19 3 0.9664 0.0066
-1 19 4 1.1139 -0.0055
-1 19 5 1.8945 -0.0008
-1 19 6 -1.0574 0.0068
-1 19 7 3.2392 -0.0011
-1 19 8 2.7567 0.0054
-1 19 9 4.4805 -0.0010
-1 19 10 1.8359 -0.0031
-1 19 11 1.2309 0.0013
-1 19 12 -1.2319 -0.0052
-1 19 13 3.4574 0.0059
-1 19 14 1.9958 -0.0077
-1 19 15 1.6785 -0.0020
-1 20 1 -1.8598 -0.0012
-1 20 2 -3.5263 0.0061
-1 20 3 -0.0577 -0.0032
-1 20 4 -4.8760 -0.0049
-1 20 5 -4.7591 0.0001
-1 20 6 3.0859 -0.0057
-1 20 7 -2.0217 -0.0021
-1 20 8 0.4747 -0.0056
-1 20 9 0.5001 0.0066
-1 20 10 1.5802 -0.0013
-1 20 11 -2.0108 -0.0063
0 -20 1 -1.4938 0.0079
0 -20 2 -0.0106 -0.0005
0 -20 3 3.6483 -0.0046
0 -20 4 -1.3131 -0.0070
0 -20 5 3.7702 -0.0004
0 -19 1 4.8154 -0.0020
0 -19 2 3.1108 -0.0049
0 -19 3 -3.2210 0.0052
0 -19 4 0.1420 0.0011
0 -19 5 1.1997 0.0036
0 -19 6 -0.0892 0.0030
0 -19 7 -2.2215 0.0032
0 -19 8 -1.9965 0.0001
0 -19 9 0.1218 -0.0005
0 -18 1 -2.0050 -0.0128
0 -18 2 2.9209 0.0009
0 -18 3 0.4263 -0.0009
0 -18 4 1.5788 0.0019
0 -18 5 1.9142 -0.0030
0 -18 6 -1.4353 -0.0016
0 -18 7 -0.5708 0.0049
0 -18 8 -3.1456 -0.0062
0 -18 9 -1.8961 0.0005
0 -18 10 -3.3592 0.0057
0 -18 11 -0.6446 0.0017
0 -18 12 -0.5569 -0.0093
0 -17 1 -2.6918 -0.0016
0 -17 2 0.1612 -0.0050
0 -17 3 0.8192 -0.0058
0 -17 4 1.0686 0.0100
0 -17 5 1.6889 0.0000
0 -17 6 4.9395 0.0004
0 -17 7 -4.8625 0.0007
0 -17 8 -7.0710 0.0023
0 -17 9 1.4345 -0.0050
0 -17 10 2.3883 0.0037
0 -17 11 1.3934 0.0004
0 -17 12 1.0268 -0.0100
0 -17 13 1.1089 0.0092
0 -17 14 2.9250 0.0048
0 -16 1 -1.8260 0.0096
0 -16 2 0.2128 0.0166
0 -16 3 -3.3887 -0.0016
0 -16 4 1.5530 0.0107
0 -16 5 -1.2969 0.0064
0 -16 6 -2.4123 -0.0081
0 -16 7 -2.5599 -0.0050
0 -16 8 4.0158 0.0088
0 -16 9 1.7038 -0.0087
0 -16 10 0.3319 0.0047
0 -16 11 3.3927 -0.0063
0 -16 12 1.6244 0.0027
0 -16 13 -2.1742 -0.0051
0 -16 14 0.9736 0.0044
0 -16 15 2.6552 -0.0077
0 -16 16 -0.9574 -0.0035
0 -15 1 -2.3615 0.0150
0 -15 2 1.9642 0.0132
0 -15 3 -0.3248 -0.0048
0 -15 4 3.5786 -0.0169
0 -15 5 0.3914 -0.0098
0 -15 6 -2.6818 -0.0028
0 -15 7 -0.5614 -0.0084
0 -15 8 0.4253 0.0017
0 -15 9 -2.5724 -0.0105
0 -15 10 -3.9109 0.0015
0 -15 11 -0.1410 0.0073
0 -15 12 -0.9889 0.0006
0 -15 13 -1.0625 0.0007
0 -15 14 -2.8626 0.0016
0 -15 15 -2.2433 -0.0027
0 -15 16 -2.6182 0.0024
0 -15 17 -1.5178 -0.0089
0 -15 18 2.4399 0.0045
0 -14 1 4.0637 -0.0289
0 -14 2 -4.0409 0.0215
0 -14 3 -3.4297 -0.0489
0 -14 4 -1.7333 0.0155
0 -14 5 -6.2023 0.0036
0 -14 6 4.3664 -0.0065
0 -14 7 -2.2011 0.0082
0 -14 8 4.7662 0.0075
0 -14 9 -3.0652 0.0139
0 -14 10 5.8273 -0.0093
0 -14 11 -0.0961 0.0019
0 -14 12 -1.9004 -0.0012
0 -14 13 -1.5198 -0.0044
0 -14 14 0.1737 -0.0023
0 -14 15 2.1652 -0.0028
0 -14 16 -0.8777 0.0063
0 -14 17 -0.7231 0.0026
0 -14 18 3.8823 -0.0047
0 -14 19 6.1543 0.0068
0 -14 20 3.9149 -0.0019
0 -13 1 -3.2409 -0.0231
0 -13 2 -2.2031 -0.0510
0 -13 3 -8.0026 0.0182
0 -13 4 -5.5020 -0.0286
0 -13 5 -2.0838 0.0117
0 -13 6 -2.3989 0.0049
0 -13 7 -1.2958 -0.0115
0 -13 8 -6.1217 0.0101
0 -13 9 0.3871 -0.0010
0 -13 10 2.0601 -0.0002
0 -13 11 -0.6633 -0.0035
0 -13 12 -3.9012 -0.0085
0 -13 13 0.9326 -0.0020
0 -13 14 -0.6066 -0.0059
0 -13 15 -1.5471 -0.0059
0 -13 16 -3.5547 -0.0001
0 -13 17 -3.3862 0.0074
0 -13 18 -1.7070 -0.0022
0 -13 19 0.5998 -0.0028
0 -13 20 1.7153 0.0099
0 -13 21 -2.4726 -0.0000
0 -12 1 0.1635 -0.0261
0 -12 2 0.2021 0.0027
0 -12 3 2.1911 0.0002
0 -12 4 1.3238 0.0202
0 -12 5 -0.6888 0.0034
0 -12 6 4.5972 -0.0008
0 -12 7 2.5092 -0.0237
0 -12 8 -0.9800 -0.0075
0 -12 9 1.8920 -0.0101
0 -12 10 7.1340 -0.0119
0 -12 11 -1.7321 -0.0081
0 -12 12 -0.1433 -0.0001
0 -12 13 3.1069 -0.0039
0 -12 14 -0.2318 0.0019
0 -12 15 -0.5998 0.0065
0 -12 16 1.9815 0.0024
0 -12 17 3.2225 0.0056
0 -12 18 0.0656 -0.0003
0 -12 19 -1.0841 -0.0026
0 -12 20 5.2295 -0.0018
0 -12 21 -0.3402 -0.0023
0 -12 22 -2.5225 -0.0056
0 -12 23 -2.1942 0.0053
0 -11 1 0.2648 -0.0450
0 -11 2 -4.5400 -0.0350
0 -11 3 -7.2054 0.0147
0 -11 4 -5.5129 -0.0036
0 -11 5 -2.1855 0.0110
0 -11 6 -0.1242 -0.0031
0 -11 7 -3.5287 -0.0236
0 -11 8 -0.3206 -0.0081
0 -11 9 -0.3502 -0.0025
0 -11 10 0.1887 -0.0008
0 -11 11 0.1203 0.0074
0 -11 12 -0.6774 0.0017
0 -11 13 -1.8111 0.0084
0 -11 14 -0.6568 0.0109
0 -11 15 3.4413 0.0044
0 -11 16 -0.1224 -0.0015
0 -11 17 -1.0032 0.0055
0 -11 18 -3.7119 -0.0002
0 -11 19 6.6515 -0.0034
0 -11 20 -0.5804 -0.0045
0 -11 21 2.1425 0.0038
0 -11 22 -3.1719 0.0007
0 -11 23 1.2438 -0.0025
0 -11 24 1.0377 0.0028
0 -10 1 4.6625 -0.0208
0 -10 2 3.6022 -0.0074
0 -10 3 6.3365 -0.0003
0 -10 4 2.4656 -0.0168
0 -10 5 9.3564 -0.0067
0 -10 6 5.7418 0.0029
0 -10 7 7.0535 -0.0058
0 -10 8 0.5063 -0.0012
0 -10 9 4.0738 0.0132
0 -10 10 4.1681 0.0078
0 -10 11 -0.0453 0.0187
0 -10 12 0.8297 0.0053
0 -10 13 -4.2805 -0.0027
0 -10 14 -1.5526 -0.0038
0 -10 15 -2.3862 -0.0065
0 -10 16 0.2160 -0.0071
0 -10 17 -2.1169 -0.0011
0 -10 18 -1.4883 0.0024
0 -10 19 0.1342 -0.0031
0 -10 20 -1.8241 0.0038
0 -10 21 -7.9364 0.0041
0 -10 22 -3.6737 0.0026
0 -10 23 -3.7331 0.0025
0 -10 24 -1.9715 -0.0012
0 -10 25 -1.0465 0.0049
0 -9 1 3.0584 0.0029
0 -9 2 3.7627 -0.0194
0 -9 3 -3.6547 -0.0124
0 -9 4 0.6446 -0.0064
0 -9 5 -6.4547 0.0075
0 -9 6 4.2587 0.0239
0 -9 7 -6.7615 -0.0008
0 -9 8 -0.2023 -0.0043
0 -9 9 -0.0516 0.0075
0 -9 10 -2.9727 0.0106
0 -9 11 -3.9680 0.0060
0 -9 12 -3.7997 -0.0017
0 -9 13 4.5222 -0.0035
0 -9 14 -4.1323 0.0067
0 -9 15 -0.8436 0.0008
0 -9 16 -2.5288 -0.0051
0 -9 17 3.7017 -0.0057
0 -9 18 0.1656 0.0054
0 -9 19 0.2501 0.0003
0 -9 20 -1.3997 0.0016
0 -9 21 4.8608 -0.0021
0 -9 22 -0.6253 -0.0037
0 -9 23 2.8403 0.0015
0 -9 24 -2.9022 0.0010
0 -9 25 -2.2875 -0.0026
0 -9 26 0.8207 0.0012
0 -8 1 3.5011 0.0054
0 -8 2 0.4093 -0.0109
0 -8 3 -0.2277 0.0237
0 -8 4 -4.3888 0.0039
0 -8 5 2.2404 -0.0014
0 -8 6 -2.5471 -0.0008
0 -8 7 8.0721 0.0243
0 -8 8 3.4615 0.0002
0 -8 9 4.2284 -0.0017
0 -8 10 -7.9203 -0.0030
0 -8 11 1.7552 0.0018
0 -8 12 0.3601 0.0035
0 -8 13 1.6256 -0.0099
0 -8 14 -1.1359 0.0021
0 -8 15 -1.6465 0.0062
0 -8 16 0.1309 -0.0002
0 -8 17 -5.8482 -0.0026
0 -8 18 1.6136 0.0105
0 -8 19 -5.2388 0.0044
0 -8 20 -1.0303 0.0005
0 -8 21 -0.3079 -0.0005
0 -8 22 2.0038 -0.0042
0 -8 23 1.2435 0.0041
0 -8 24 0.6971 -0.0031
0 -8 25 -2.2801 0.0018
0 -8 26 0.7978 -0.0030
0 -8 27 -2.3445 -0.0045
0 -7 1 2.8459 -0.0165
0 -7 2 4.2799 -0.0215
0 -7 3 12.1813 0.0249
0 -7 4 -1.0620 0.0146
0 -7 5 -3.3376 -0.0129
0 -7 6 1.2626 -0.0159
0 -7 7 -0.7933 0.0142
0 -7 8 0.6960 0.0087
0 -7 9 -10.9218 -0.0106
0 -7 10 1.0965 -0.0265
0 -7 11 -4.5927 -0.0050
0 -7 12 0.6154 0.0133
0 -7 13 -5.8638 0.0046
0 -7 14 -0.8233 -0.0163
0 -7 15 1.9044 -0.0041
0 -7 16 0.1676 0.0073
0 -7 17 3.5039 -0.0018
0 -7 18 -0.4581 -0.0013
0 -7 19 4.9325 -0.0013
0 -7 20 -3.1631 0.0094
0 -7 21 3.6910 0.0055
0 -7 22 -2.5149 -0.0055
0 -7 23 2.2042 -0.0034
0 -7 24 -3.7252 0.0010
0 -7 25 1.7251 -0.0030
0 -7 26 -1.2489 -0.0034
0 -7 27 1.7629 -0.0063
0 -6 1 10.6468 0.0633
0 -6 2 -8.2108 -0.0278
0 -6 3 3.9989 0.0152
0 -6 4 -16.1720 -0.0017
0 -6 5 5.5294 0.0042
0 -6 6 -1.7692 0.0234
0 -6 7 8.9473 -0.0017
0 -6 8 0.5902 -0.0076
0 -6 9 11.6946 0.0077
0 -6 10 -6.9582 -0.0029
0 -6 11 8.4998 -0.0112
0 -6 12 -5.5776 0.0099
0 -6 13 4.6778 0.0095
0 -6 14 -3.3914 0.0046
0 -6 15 3.9601 0.0008
0 -6 16 4.6959 0.0047
0 -6 17 -3.1469 0.0066
0 -6 18 -2.2361 -0.0059
0 -6 19 -1.2293 -0.0010
0 -6 20 6.4769 -0.0003
0 -6 21 -1.9277 -0.0038
0 -6 22 1.8857 -0.0024
0 -6 23 -1.5205 -0.0045
0 -6 24 3.6257 0.0017
0 -6 25 -1.8388 0.0016
0 -6 26 -1.3616 -0.0008
0 -6 27 -1.0353 0.0023
0 -6 28 0.5751 0.0012
0 -5 1 -2.0354 0.0617
0 -5 2 -7.6204 -0.0377
0 -5 3 -17.2168 0.0129
0 -5 4 6.9850 -0.0291
0 -5 5 -6.8456 0.0161
0 -5 6 10.3484 0.0327
0 -5 7 -21.7497 -0.0032
0 -5 8 7.1825 -0.0142
0 -5 9 -1.2976 0.0033
0 -5 10 0.6756 0.0274
0 -5 11 -13.6518 -0.0059
0 -5 12 3.9633 0.0033
0 -5 13 -4.9003 0.0046
0 -5 14 0.1383 0.0058
0 -5 15 -0.9389 0.0095
0 -5 16 -0.2070 -0.0017
0 -5 17 3.6316 -0.0076
0 -5 18 -0.3358 0.0039
0 -5 19 1.2438 0.0051
0 -5 20 0.6318 0.0042
0 -5 21 2.3974 0.0038
0 -5 22 -0.3756 -0.0047
0 -5 23 0.7645 -0.0013
0 -5 24 0.2862 -0.0006
0 -5 25 0.6607 0.0005
0 -5 26 0.0669 -0.0021
0 -5 27 2.4180 -0.0016
0 -5 28 0.2184 0.0007
0 -5 29 -2.2193 0.0022
0 -4 1 25.9512 0.0149
0 -4 2 1.7009 0.0139
0 -4 3 24.0815 -0.0039
0 -4 4 -43.8204 -0.0042
0 -4 5 22.2799 -0.0071
0 -4 6 -12.3814 -0.0197
0 -4 7 2.9580 -0.0010
0 -4 8 -12.5946 -0.0311
0 -4 9 13.2621 -0.0033
0 -4 10 -5.1585 0.0135
0 -4 11 4.0778 -0.0116
0 -4 12 -5.8422 -0.0061
0 -4 13 12.4971 0.0033
0 -4 14 -2.1364 0.0079
0 -4 15 3.8012 0.0016
0 -4 16 -3.2747 -0.0041
0 -4 17 0.1676 -0.0071
0 -4 18 4.6363 0.0089
0 -4 19 -3.5943 0.0001
0 -4 20 -1.5795 -0.0119
0 -4 21 1.7890 0.0067
0 -4 22 -0.6608 0.0038
0 -4 23 -2.5916 -0.0072
0 -4 24 -3.2432 0.0024
0 -4 25 0.3643 -0.0019
0 -4 26 -0.9590 0.0054
0 -4 27 0.6247 -0.0041
0 -4 28 -1.8691 -0.0087
0 -4 29 2.6512 0.0081
0 -3 1 -0.1462 0.0080
0 -3 2 -40.1634 0.0363
0 -3 3 -8.6247 0.0085
0 -3 4 -5.1464 0.0401
0 -3 5 -26.0974 -0.0187
0 -3 6 1.6609 -0.0190
0 -3 7 -4.0336 0.0295
0 -3 8 20.2253 0.0089
0 -3 9 -14.1378 0.0032
0 -3 10 -7.8724 -0.0162
0 -3 11 -11.1434 0.0081
0 -3 12 11.4515 0.0041
0 -3 13 -16.4494 0.0024
0 -3 14 -1.3399 -0.0108
0 -3 15 -0.3805 -0.0075
0 -3 16 3.0126 0.0058
0 -3 17 -1.3731 -0.0038
0 -3 18 -3.8629 -0.0038
0 -3 19 4.4418 0.0013
0 -3 20 1.1532 0.0012
0 -3 21 5.3010 0.0059
0 -3 22 1.3249 0.0040
0 -3 23 -0.1099 -0.0016
0 -3 24 4.3392 -0.0039
0 -3 25 0.8859 0.0008
0 -3 26 1.1937 0.0005
0 -3 27 1.3956 -0.0016
0 -3 28 3.1909 -0.0067
0 -3 29 2.3913 0.0027
0 -3 30 -2.8430 0.0080
0 -2 1 8.3758 0.0339
0 -2 2 105.0580 0.0078
0 -2 3 13.2291 0.0194
0 -2 4 7.3532 0.0282
0 -2 5 2.8755 0.0268
0 -2 6 -8.8364 -0.0053
0 -2 7 14.0780 0.0132
0 -2 8 -17.8382 0.0100
0 -2 9 1.2090 -0.0067
0 -2 10 -7.0600 0.0009
0 -2 11 1.9809 -0.0152
0 -2 12 -7.9289 0.0103
0 -2 13 1.2725 0.0100
0 -2 14 -9.9460 -0.0172
0 -2 15 -0.7738 0.0072
0 -2 16 -5.3514 0.0162
0 -2 17 2.8789 0.0061
0 -2 18 -0.9337 -0.0014
0 -2 19 -0.4109 -0.0017
0 -2 20 -3.3313 0.0060
0 -2 21 -1.0032 0.0015
0 -2 22 -5.8873 -0.0105
0 -2 23 2.1864 0.0057
0 -2 24 -1.4828 0.0017
0 -2 25 -2.9819 -0.0015
0 -2 26 -1.0296 0.0028
0 -2 27 -0.3950 0.0028
0 -2 28 -0.7032 0.0091
0 -2 29 -1.4374 -0.0045
0 -2 30 2.0656 0.0054
0 -1 1 8.8947 0.0053
0 -1 2 -129.1582 -0.0507
0 -1 3 -4.4195 -0.0273
0 -1 4 -65.5306 -0.0283
0 -1 5 18.5969 -0.0089
0 -1 6 34.1718 -0.0511
0 -1 7 5.7439 -0.0474
0 -1 8 7.5193 -0.0084
0 -1 9 -7.6339 0.0014
0 -1 10 11.5724 0.0237
0 -1 11 -0.3988 0.0058
0 -1 12 6.2572 0.0137
0 -1 13 -2.4226 0.0060
0 -1 14 13.8632 -0.0067
0 -1 15 0.1334 0.0016
0 -1 16 3.3672 -0.0080
0 -1 17 -0.1387 -0.0032
0 -1 18 0.2451 -0.0011
0 -1 19 3.3935 -0.0003
0 -1 20 0.9092 0.0001
0 -1 21 0.6445 0.0047
0 -1 22 -1.2964 0.0050
0 -1 23 0.5240 0.0041
0 -1 24 -0.4314 0.0062
0 -1 25 -0.5760 0.0031
0 -1 26 4.2541 -0.0014
0 -1 27 1.3950 0.0009
0 -1 28 -0.9493 0.0020
0 -1 29 -0.3132 0.0017
0 -1 30 2.5128 -0.0017
0 0 1 18.3821 -0.0475
0 0 2 122.7373 0.0692
0 0 3 -7.1859 -0.0651
0 0 4 124.0280 0.0539
0 0 5 12.1713 0.0048
0 0 6 15.4392 0.0196
0 0 7 -4.4973 0.0118
0 0 8 -12.3362 -0.0253
0 0 9 -0.3310 -0.0043
0 0 10 -19.2970 0.0046
0 0 11 0.1072 -0.0039
0 0 12 -8.4308 -0.0261
0 0 13 -2.2338 -0.0075
0 0 14 -2.6739 -0.0012
0 0 15 3.4265 0.0047
0 0 16 -5.0955 0.0002
0 0 17 0.0267 0.0034
0 0 18 -2.1524 0.0088
0 0 19 -2.2521 0.0057
0 0 20 -4.1262 -0.0035
0 0 21 3.9476 0.0019
0 0 22 -0.4923 0.0057
0 0 23 -2.8544 -0.0056
0 0 24 -3.2725 0.0026
0 0 25 -1.2294 0.0009
0 0 26 0.4343 -0.0028
0 0 27 1.5587 -0.0034
0 0 28 -1.3127 -0.0057
0 0 29 -3.5901 0.0003
0 0 30 0.6708 0.0015
0 1 0 -138.3183 -0.0654
0 1 1 -16.9302 -0.0043
0 1 2 -138.0900 -0.0319
0 1 3 6.2353 -0.0249
0 1 4 -88.0692 -0.0374
0 1 5 7.1578 -0.0201
0 1 6 -5.1308 -0.0195
0 1 7 4.3697 0.0107
0 1 8 3.7498 -0.0039
0 1 9 -1.3492 -0.0288
0 1 10 22.6557 0.0285
0 1 11 13.6636 0.0247
0 1 12 6.8693 -0.0146
0 1 13 1.8082 -0.0063
0 1 14 15.3209 0.0047
0 1 15 0.7177 -0.0010
0 1 16 3.0878 -0.0019
0 1 17 1.7850 0.0007
0 1 18 6.1768 -0.0051
0 1 19 -2.2122 0.0075
0 1 20 5.4440 0.0005
0 1 21 0.2739 -0.0103
0 1 22 1.6425 0.0045
0 1 23 -0.4093 -0.0011
0 1 24 -1.5845 0.0038
0 1 25 1.8528 -0.0030
0 1 26 -3.9212 -0.0006
0 1 27 -0.3007 0.0019
0 1 28 1.3236 0.0023
0 1 29 1.5728 0.0000
0 1 30 -3.8645 0.0015
0 1 31 2.3072 0.0088
0 2 0 113.4005 0.1365
0 2 1 -4.5138 -0.0020
0 2 2 129.4793 0.0747
0 2 3 21.2334 -0.0073
0 2 4 61.0996 0.0639
0 2 5 19.3970 -0.0043
0 2 6 37.5592 -0.0128
0 2 7 3.4424 -0.0084
0 2 8 -10.6099 -0.0225
0 2 9 -6.7834 -0.0218
0 2 10 -12.0193 -0.0044
0 2 11 -5.3989 0.0072
0 2 12 -16.1797 -0.0060
0 2 13 -11.1239 0.0046
0 2 14 -9.9545 -0.0063
0 2 15 -1.9490 -0.0079
0 2 16 -5.7570 0.0090
0 2 17 -0.0978 0.0042
0 2 18 -3.3049 -0.0035
0 2 19 4.7321 -0.0006
0 2 20 -0.4492 0.0034
0 2 21 2.2921 -0.0007
0 2 22 -2.6502 -0.0079
0 2 23 -0.2013 -0.0003
0 2 24 1.6606 0.0018
0 2 25 -3.9178 -0.0011
0 2 26 -0.6846 -0.0013
0 2 27 -2.1788 -0.0024
0 2 28 3.1530 0.0030
0 2 29 -0.1336 -0.0001
0 2 30 -2.1065 0.0022
0 2 31 -1.2098 -0.0038
0 3 0 -54.2639 0.0548
0 3 1 -2.9007 -0.0020
0 3 2 -73.6033 -0.0285
0 3 3 10.4293 0.0228
0 3 4 -31.0235 0.0120
0 3 5 -8.0162 0.0182
0 3 6 -27.8973 -0.0148
0 3 7 -5.2171 -0.0111
0 3 8 5.7890 0.0008
0 3 9 12.1984 0.0087
0 3 10 0.6842 -0.0069
0 3 11 5.2961 -0.0098
0 3 12 14.9437 0.0040
0 3 13 2.2209 0.0027
0 3 14 11.6802 -0.0196
0 3 15 0.2786 -0.0020
0 3 16 7.2543 0.0005
0 3 17 -0.0434 0.0088
0 3 18 4.6707 0.0012
0 3 19 -8.3861 -0.0030
0 3 20 0.6851 0.0014
0 3 21 -4.4708 0.0075
0 3 22 1.3670 0.0022
0 3 23 -1.7933 -0.0070
0 3 24 -0.1583 -0.0001
0 3 25 0.1163 0.0034
0 3 26 -0.7925 0.0024
0 3 27 2.0824 -0.0049
0 3 28 0.5772 -0.0051
0 3 29 1.3713 0.0048
0 3 30 2.2369 0.0013
0 3 31 0.8591 0.0020
0 4 0 16.7470 0.0288
0 4 1 -5.9374 -0.0018
0 4 2 30.8371 0.0209
0 4 3 -16.4371 0.0011
0 4 4 10.7294 -0.0217
0 4 5 -20.8929 -0.0291
0 4 6 -11.9167 -0.0012
0 4 7 -15.4152 -0.0151
0 4 8 4.3474 0.0124
0 4 9 -7.7861 0.0152
0 4 10 -2.5987 0.0107
0 4 11 -1.8308 0.0173
0 4 12 -1.5864 0.0088
0 4 13 -4.5023 0.0012
0 4 14 -5.2758 -0.0005
0 4 15 3.6256 -0.0047
0 4 16 1.4328 0.0039
0 4 17 -0.8329 -0.0051
0 4 18 -3.1681 0.0034
0 4 19 1.7747 -0.0026
0 4 20 2.3497 -0.0055
0 4 21 3.3294 0.0067
0 4 22 0.5722 -0.0007
0 4 23 2.9660 -0.0038
0 4 24 2.2438 0.0009
0 4 25 -1.3719 0.0021
0 4 26 2.4501 0.0093
0 4 27 -3.6105 -0.0015
0 4 28 -2.3001 -0.0023
0 4 29 -1.5493 0.0015
0 4 30 -0.9820 -0.0050
0 4 31 0.8994 -0.0001
0 5 0 -19.8189 0.0565
0 5 1 3.0543 -0.0125
0 5 2 -21.9014 0.0401
0 5 3 22.1938 0.0170
0 5 4 -7.2678 -0.0194
0 5 5 21.1743 0.0232
0 5 6 1.7438 0.0217
0 5 7 8.5084 -0.0118
0 5 8 7.0883 0.0061
0 5 9 11.9536 0.0079
0 5 10 7.9385 0.0000
0 5 11 9.0057 -0.0025
0 5 12 0.0297 -0.0032
0 5 13 -3.9939 0.0090
0 5 14 1.7578 0.0058
0 5 15 3.2316 -0.0034
0 5 16 0.5616 0.0026
0 5 17 -5.7992 0.0004
0 5 18 0.7964 0.0073
0 5 19 -1.0614 0.0005
0 5 20 4.4399 0.0001
0 5 21 -4.6131 -0.0049
0 5 22 3.2406 -0.0026
0 5 23 -0.7337 0.0012
0 5 24 -1.8391 -0.0084
0 5 25 -1.6604 -0.0009
0 5 26 2.6548 -0.0042
0 5 27 0.1886 0.0025
0 5 28 0.0216 -0.0066
0 5 29 -0.4284 -0.0036
0 5 30 1.0293 -0.0006
0 5 31 2.7743 0.0029
0 6 0 2.4017 0.0418
0 6 1 -4.5399 -0.0411
0 6 2 6.0168 0.0178
0 6 3 -9.5820 0.0044
0 6 4 9.1497 -0.0261
0 6 5 -21.3218 0.0241
0 6 6 -7.4136 0.0148
0 6 7 -26.4401 -0.0058
0 6 8 -7.5933 -0.0121
0 6 9 -14.9731 0.0094
0 6 10 -7.0457 -0.0140
0 6 11 -14.5812 -0.0043
0 6 12 -1.8030 -0.0051
0 6 13 -1.2119 -0.0040
0 6 14 2.2886 0.0038
0 6 15 -4.0675 0.0025
0 6 16 -1.4648 -0.0052
0 6 17 4.2018 0.0005
0 6 18 -0.7087 0.0110
0 6 19 1.6147 0.0003
0 6 20 -2.9127 0.0045
0 6 21 2.6130 -0.0027
0 6 22 -1.1788 -0.0069
0 6 23 3.7083 0.0095
0 6 24 -1.8284 -0.0023
0 6 25 2.2426 -0.0003
0 6 26 0.5040 -0.0052
0 6 27 -3.3843 0.0004
0 6 28 -0.4869 0.0018
0 6 29 1.3441 -0.0037
0 6 30 0.9770 -0.0077
0 7 0 -20.3239 0.0323
0 7 1 -11.5805 -0.0293
0 7 2 -14.8984 0.0042
0 7 3 -0.4838 -0.0033
0 7 4 -5.2343 -0.0265
0 7 5 7.2640 -0.0057
0 7 6 8.8424 0.0046
0 7 7 10.3433 -0.0101
0 7 8 5.4974 0.0010
0 7 9 15.6668 -0.0155
0 7 10 0.8450 -0.0073
0 7 11 8.3672 0.0001
0 7 12 10.4781 0.0102
0 7 13 6.9812 -0.0050
0 7 14 2.0573 -0.0079
0 7 15 -3.9859 0.0029
0 7 16 0.4102 -0.0008
0 7 17 2.6053 -0.0098
0 7 18 -3.8427 0.0033
0 7 19 -0.3374 -0.0077
0 7 20 -0.6444 0.0105
0 7 21 2.5692 0.0050
0 7 22 -3.2951 -0.0043
0 7 23 -4.2336 0.0014
0 7 24 1.0333 0.0044
0 7 25 -0.7943 0.0016
0 7 26 -3.1651 -0.0003
0 7 27 -4.5941 0.0009
0 7 28 1.0624 0.0015
0 7 29 0.5354 0.0082
0 7 30 0.8241 -0.0005
0 8 0 -1.9116 0.0613
0 8 1 6.8917 0.0001
0 8 2 15.5166 -0.0122
0 8 3 -5.2865 0.0244
0 8 4 5.7035 0.0080
0 8 5 -7.2965 -0.0076
0 8 6 6.6474 -0.0045
0 8 7 -16.5774 0.0017
0 8 8 -7.3043 0.0043
0 8 9 -14.3164 -0.0092
0 8 10 -4.8973 -0.0068
0 8 11 -8.4749 -0.0025
0 8 12 -5.0036 0.0009
0 8 13 -3.7787 -0.0082
0 8 14 -6.5811 -0.0022
0 8 15 1.3795 -0.0034
0 8 16 -3.6988 -0.0096
0 8 17 2.7590 -0.0041
0 8 18 -3.2207 -0.0046
0 8 19 4.9090 -0.0002
0 8 20 1.7996 -0.0032
0 8 21 -1.4420 -0.0030
0 8 22 0.4114 0.0020
0 8 23 -0.5879 -0.0035
0 8 24 1.6239 0.0002
0 8 25 -0.8932 0.0014
0 8 26 -0.6117 -0.0012
0 8 27 0.1816 -0.0015
0 8 28 1.4261 -0.0078
0 8 29 -1.5742 -0.0007
0 8 30 -0.4668 -0.0036
0 9 0 -3.6227 0.0480
0 9 1 0.6563 0.0282
0 9 2 -0.9660 -0.0254
0 9 3 1.7563 0.0274
0 9 4 3.1459 0.0166
0 9 5 -3.6452 0.0107
0 9 6 7.0692 -0.0146
0 9 7 -0.4400 0.0024
0 9 8 7.5061 0.0141
0 9 9 5.6389 -0.0007
0 9 10 10.2281 -0.0099
0 9 11 7.9001 -0.0077
0 9 12 3.7503 0.0056
0 9 13 0.0839 0.0019
0 9 14 0.3604 -0.0025
0 9 15 1.2922 -0.0064
0 9 16 2.8228 -0.0017
0 9 17 -0.4706 0.0046
0 9 18 2.7338 -0.0024
0 9 19 -1.0691 -0.0005
0 9 20 0.1007 -0.0028
0 9 21 -3.2407 -0.0042
0 9 22 -5.9350 0.0009
0 9 23 0.9998 -0.0004
0 9 24 -3.1597 -0.0090
0 9 25 -1.1001 0.0009
0 9 26 -0.8090 0.0008
0 9 27 3.9817 0.0041
0 9 28 1.6069 0.0007
0 9 29 -0.9380 -0.0033
0 10 0 12.2796 0.0036
0 10 1 -6.9147 0.0125
0 10 2 8.3306 0.0156
0 10 3 -2.2797 -0.0040
0 10 4 8.5070 -0.0054
0 10 5 -0.9848 0.0173
0 10 6 0.0908 0.0038
0 10 7 -2.1514 0.0123
0 10 8 -0.2954 -0.0144
0 10 9 -4.7170 0.0135
0 10 10 -3.7138 0.0135
0 10 11 -5.5710 -0.0011
0 10 12 -1.2886 0.0036
0 10 13 -4.5203 -0.0040
0 10 14 -4.2638 0.0118
0 10 15 -2.6551 -0.0023
0 10 16 -0.3850 0.0036
0 10 17 4.9357 0.0015
0 10 18 3.8941 0.0067
0 10 19 3.7944 -0.0024
0 10 20 3.9816 0.0013
0 10 21 1.7817 0.0075
0 10 22 5.3930 0.0052
0 10 23 0.8891 0.0038
0 10 24 -1.8480 -0.0020
0 10 25 -0.7464 0.0000
0 10 26 1.2947 0.0073
0 10 27 -0.7494 -0.0040
0 10 28 -2.2626 0.0044
0 10 29 -0.7144 -0.0036
0 11 0 1.5373 -0.0077
0 11 1 0.7083 0.0153
0 11 2 -0.1990 0.0128
0 11 3 1.0413 -0.0155
0 11 4 -4.7684 0.0009
0 11 5 0.5828 -0.0166
0 11 6 -3.2576 0.0080
0 11 7 -1.4555 0.0016
0 11 8 1.3715 0.0016
0 11 9 6.6999 0.0107
0 11 10 -2.7273 0.0031
0 11 11 3.9817 0.0062
0 11 12 1.6125 -0.0043
0 11 13 3.6905 -0.0014
0 11 14 0.7318 0.0005
0 11 15 0.4077 0.0034
0 11 16 2.5053 0.0048
0 11 17 1.1744 -0.0033
0 11 18 -2.6954 0.0021
0 11 19 -1.3019 0.0003
0 11 20 -4.7447 0.0032
0 11 21 -2.3761 0.0064
0 11 22 -2.4770 -0.0030
0 11 23 -2.3323 0.0038
0 11 24 -7.2492 0.0034
0 11 25 0.9659 -0.0022
0 11 26 2.1397 -0.0046
0 11 27 4.7750 -0.0027
0 11 28 -1.3054 0.0035
0 12 0 6.2700 -0.0294
0 12 1 1.8237 -0.0236
0 12 2 -2.9123 -0.0154
0 12 3 -2.0193 0.0172
0 12 4 3.9068 0.0051
0 12 5 -0.7831 -0.0313
0 12 6 0.4989 0.0005
0 12 7 -1.7056 0.0157
0 12 8 3.7478 0.0130
0 12 9 -1.3812 -0.0145
0 12 10 -2.2673 -0.0041
0 12 11 -0.5858 -0.0049
0 12 12 1.3346 -0.0052
0 12 13 -4.9611 0.0007
0 12 14 0.5064 -0.0047
0 12 15 -5.5162 0.0040
0 12 16 0.5159 0.0017
0 12 17 -1.4266 -0.0029
0 12 18 3.5220 -0.0020
0 12 19 1.9018 -0.0012
0 12 20 4.9881 0.0016
0 12 21 1.9138 -0.0014
0 12 22 9.9653 -0.0052
0 12 23 1.6919 0.0005
0 12 24 7.4719 0.0055
0 12 25 0.0897 -0.0046
0 12 26 -0.5071 0.0003
0 12 27 -0.3491 0.0041
0 13 0 5.2104 0.0537
0 13 1 -2.9706 -0.0196
0 13 2 -3.9409 -0.0072
0 13 3 -2.1518 0.0259
0 13 4 -5.8989 -0.0177
0 13 5 -1.0510 -0.0196
0 13 6 -9.6893 -0.0107
0 13 7 2.2265 0.0043
0 13 8 -0.7694 0.0056
0 13 9 0.8802 0.0067
0 13 10 -4.2228 -0.0082
0 13 11 4.5585 -0.0117
0 13 12 -1.2257 0.0053
0 13 13 2.4258 0.0013
0 13 14 -1.5018 -0.0051
0 13 15 -0.6450 -0.0039
0 13 16 -1.0462 -0.0019
0 13 17 4.7232 0.0076
0 13 18 1.5427 -0.0041
0 13 19 -4.1031 -0.0039
0 13 20 -1.4047 0.0002
0 13 21 0.1682 -0.0015
0 13 22 -0.2136 0.0005
0 13 23 -0.0434 0.0014
0 13 24 -0.3860 -0.0049
0 13 25 0.3454 -0.0009
0 13 26 -2.8379 0.0031
0 13 27 -2.1599 -0.0016
0 14 0 0.8595 -0.0644
0 14 1 -2.2402 0.0456
0 14 2 1.0729 0.0175
0 14 3 1.1019 -0.0155
0 14 4 -0.9834 -0.0068
0 14 5 4.9127 0.0138
0 14 6 4.6769 -0.0058
0 14 7 1.9513 -0.0076
0 14 8 -1.6025 -0.0139
0 14 9 -1.8861 0.0027
0 14 10 4.9920 0.0008
0 14 11 -0.9031 -0.0036
0 14 12 0.7608 0.0022
0 14 13 -0.7103 -0.0016
0 14 14 3.8379 0.0070
0 14 15 -1.4808 0.0070
0 14 16 1.2579 -0.0065
0 14 17 5.0224 0.0001
0 14 18 1.3723 -0.0005
0 14 19 -0.8081 -0.0002
0 14 20 3.5122 -0.0110
0 14 21 -1.2425 -0.0020
0 14 22 4.3836 0.0011
0 14 23 -2.0719 0.0004
0 14 24 2.5114 -0.0054
0 14 25 -0.5592 -0.0003
0 15 0 2.5851 0.0265
0 15 1 -4.6296 -0.0096
0 15 2 -0.1493 -0.0060
0 15 3 0.6895 -0.0234
0 15 4 3.6390 0.0125
0 15 5 2.5250 0.0011
0 15 6 -3.0527 -0.0141
0 15 7 7.6823 0.0054
0 15 8 -3.2007 0.0096
0 15 9 0.6381 0.0049
0 15 10 -2.4996 0.0108
0 15 11 7.6677 0.0088
0 15 12 1.3843 -0.0055
0 15 13 1.9202 -0.0061
0 15 14 -5.6133 0.0050
0 15 15 -3.0097 0.0013
0 15 16 0.6329 -0.0042
0 15 17 1.4313 -0.0035
0 15 18 -5.6797 0.0022
0 15 19 0.4454 0.0024
0 15 20 0.6831 -0.0007
0 15 21 1.7568 -0.0038
0 15 22 1.8604 0.0042
0 15 23 0.5549 0.0022
0 15 24 -1.7120 0.0025
0 16 0 1.1182 -0.0066
0 16 1 4.3749 0.0155
0 16 2 6.2063 -0.0048
0 16 3 3.7684 0.0106
0 16 4 3.9999 0.0168
0 16 5 -0.2484 -0.0052
0 16 6 -0.3672 0.0016
0 16 7 0.9576 -0.0022
0 16 8 4.0557 0.0100
0 16 9 -6.0493 0.0044
0 16 10 1.5478 -0.0054
0 16 11 -2.9686 0.0076
0 16 12 3.7340 -0.0018
0 16 13 -4.7477 0.0021
0 16 14 -5.5353 -0.0053
0 16 15 -0.2402 -0.0045
0 16 16 4.4556 0.0068
0 16 17 0.7141 -0.0060
0 16 18 -1.0733 -0.0007
0 16 19 3.5131 0.0077
0 16 20 4.5031 0.0046
0 16 21 0.0162 0.0034
0 16 22 4.0133 -0.0015
0 16 23 2.0932 0.0008
0 17 0 -5.7927 -0.0001
0 17 1 6.0904 -0.0045
0 17 2 1.7146 0.0254
0 17 3 1.4959 0.0095
0 17 4 1.4079 0.0063
0 17 5 1.8415 -0.0109
0 17 6 -0.4773 -0.0109
0 17 7 4.2521 0.0121
0 17 8 -3.2223 -0.0103
0 17 9 1.8492 -0.0009
0 17 10 3.6729 -0.0011
0 17 11 9.5332 -0.0015
0 17 12 6.5284 0.0021
0 17 13 -1.0924 -0.0038
0 17 14 -2.1304 -0.0089
0 17 15 2.6700 0.0017
0 17 16 -3.5537 0.0020
0 17 17 0.1345 0.0034
0 17 18 -6.4794 -0.0010
0 17 19 0.2994 -0.0029
0 17 20 -4.3486 0.0034
0 17 21 -0.0546 -0.0019
0 18 0 0.9846 -0.0079
0 18 1 -1.6919 -0.0038
0 18 2 0.2698 0.0073
0 18 3 3.5935 -0.0155
0 18 4 1.8274 0.0101
0 18 5 -1.4798 -0.0068
0 18 6 0.8857 -0.0045
0 18 7 4.7230 -0.0087
0 18 8 -3.9718 0.0008
0 18 9 -2.1262 0.0033
0 18 10 -1.8782 -0.0015
0 18 11 0.5901 -0.0020
0 18 12 0.5717 0.0041
0 18 13 -7.7850 0.0058
0 18 14 -3.3861 -0.0033
0 18 15 -5.3623 -0.0060
0 18 16 2.7044 0.0027
0 18 17 4.1443 0.0030
0 18 18 0.5870 0.0019
0 18 19 -0.9227 -0.0085
0 19 0 0.7179 -0.0163
0 19 1 2.9273 -0.0026
0 19 2 -0.6328 0.0034
0 19 3 2.0635 -0.0042
0 19 4 -1.3237 -0.0003
0 19 5 -2.5993 0.0048
0 19 6 1.3850 -0.0097
0 19 7 -2.9451 -0.0047
0 19 8 2.4042 0.0015
0 19 9 -3.1855 0.0041
0 19 10 2.1818 -0.0032
0 19 11 -0.9166 -0.0082
0 19 12 3.7033 0.0050
0 19 13 4.4786 0.0020
0 19 14 0.1853 0.0009
0 19 15 0.0239 0.0032
0 19 16 -7.6286 -0.0009
0 19 17 2.6048 0.0034
0 20 0 -0.0683 -0.0049
0 20 1 1.4374 0.0092
0 20 2 -1.0578 -0.0012
0 20 3 2.6706 -0.0033
0 20 4 -6.5746 0.0038
0 20 5 5.4776 -0.0009
0 20 6 -7.2018 -0.0010
0 20 7 -0.7101 -0.0033
0 20 8 -8.2069 -0.0043
0 20 9 2.4696 0.0021
0 20 10 -1.0099 -0.0061
0 20 11 2.2743 0.0006
0 20 12 2.7738 -0.0065
0 20 13 0.8841 -0.0038
0 21 2 -1.3691 -0.0015
0 21 3 -4.2448 0.0010
0 21 4 5.3889 0.0027
0 21 5 -2.9376 -0.0007
0 21 6 4.6767 0.0030
0 21 7 -4.0756 0.0032
1 -20 0 2.1185 0.0216
1 -20 1 -6.4284 -0.0005
1 -20 2 0.3044 -0.0015
1 -20 3 -4.4399 -0.0019
1 -19 0 1.1049 0.0161
1 -19 1 3.2179 -0.0099
1 -19 2 -2.4205 -0.0147
1 -19 3 1.9802 0.0025
1 -19 4 -2.5110 0.0056
1 -19 5 1.0960 -0.0019
1 -19 6 0.0734 0.0076
1 -19 7 -4.8925 -0.0034
1 -19 8 -1.9145 -0.0012
1 -18 0 0.4908 0.0217
1 -18 1 -8.2683 -0.0141
1 -18 2 -2.1540 -0.0090
1 -18 3 1.2229 0.0073
1 -18 4 3.5189 0.0000
1 -18 5 -1.2542 -0.0078
1 -18 6 0.3983 0.0032
1 -18 7 3.3704 0.0009
1 -18 8 0.0767 0.0014
1 -18 9 1.3625 0.0012
1 -18 10 -0.6027 0.0079
1 -18 11 -0.7672 0.0003
1 -17 0 -0.5262 -0.0101
1 -17 1 -2.0041 0.0004
1 -17 2 3.3187 0.0035
1 -17 3 0.3613 -0.0046
1 -17 4 1.3297 -0.0031
1 -17 5 0.0021 -0.0006
1 -17 6 1.1727 0.0103
1 -17 7 -1.6612 0.0013
1 -17 8 2.6282 -0.0011
1 -17 9 -1.6413 0.0025
1 -17 10 -3.5284 0.0022
1 -17 11 -1.3072 0.0009
1 -17 12 4.1134 0.0049
1 -17 13 2.7588 -0.0029
1 -17 14 -3.2625 0.0009
1 -16 0 1.7931 -0.0122
1 -16 1 -1.4256 -0.0015
1 -16 2 -2.4677 -0.0050
1 -16 3 0.0333 0.0056
1 -16 4 3.0295 -0.0118
1 -16 5 2.6795 0.0024
1 -16 6 0.9980 0.0074
1 -16 7 1.4108 0.0103
1 -16 8 -1.0799 -0.0122
1 -16 9 -0.7297 -0.0047
1 -16 10 -10.7896 0.0029
1 -16 11 3.0448 -0.0013
1 -16 12 0.8170 0.0014
1 -16 13 2.0057 -0.0057
1 -16 14 2.5979 0.0074
1 -16 15 1.6579 0.0082
1 -16 16 -1.9010 -0.0071
1 -15 0 0.4409 -0.0228
1 -15 1 0.6120 0.0214
1 -15 2 -7.6534 -0.0105
1 -15 3 -2.5609 -0.0059
1 -15 4 2.3103 0.0101
1 -15 5 1.0981 -0.0046
1 -15 6 3.2497 0.0053
1 -15 7 1.2455 -0.0086
1 -15 8 2.4184 -0.0033
1 -15 9 -3.6978 0.0033
1 -15 10 0.4857 -0.0005
1 -15 11 1.4272 0.0066
1 -15 12 -2.1830 -0.0009
1 -15 13 -0.3113 -0.0013
1 -15 14 4.2558 0.0021
1 -15 15 4.8979 0.0032
1 -15 16 -1.9028 0.0022
1 -15 17 -0.0500 -0.0064
1 -15 18 -0.4792 0.0046
1 -14 0 0.7781 0.0095
1 -14 1 -5.8203 0.0397
1 -14 2 -3.8578 -0.0241
1 -14 3 -3.2520 0.0042
1 -14 4 -1.6063 0.0331
1 -14 5 2.1719 -0.0271
1 -14 6 4.7472 -0.0022
1 -14 7 -2.3845 -0.0193
1 -14 8 -1.7980 0.0032
1 -14 9 -0.4688 -0.0028
1 -14 10 1.1151 0.0015
1 -14 11 1.3367 0.0042
1 -14 12 -6.2756 0.0042
1 -14 13 1.1437 0.0011
1 -14 14 1.4152 -0.0025
1 -14 15 2.7617 0.0074
1 -14 16 -2.0180 -0.0095
1 -14 17 -5.0868 -0.0045
1 -14 18 -0.7662 -0.0044
1 -14 19 1.3657 -0.0001
1 -14 20 -1.5390 -0.0020
1 -13 0 1.9822 0.0117
1 -13 1 -0.5600 -0.0188
1 -13 2 1.8719 -0.0061
1 -13 3 0.2379 -0.0152
1 -13 4 1.5250 -0.0079
1 -13 5 -0.7628 0.0003
1 -13 6 -0.1474 -0.0096
1 -13 7 1.3813 0.0135
1 -13 8 1.6401 -0.0105
1 -13 9 -2.3336 0.0070
1 -13 10 -0.8571 0.0073
1 -13 11 3.0853 -0.0029
1 -13 12 -2.4442 0.0011
1 -13 13 0.2352 -0.0022
1 -13 14 2.1637 -0.0046
1 -13 15 6.0706 -0.0031
1 -13 16 1.8635 -0.0021
1 -13 17 3.0629 0.0031
1 -13 18 0.1999 0.0017
1 -13 19 1.8777 -0.0035
1 -13 20 0.8376 -0.0039
1 -13 21 2.1697 0.0026
1 -12 0 0.8193 0.0010
1 -12 1 -3.2075 0.0711
1 -12 2 0.0024 0.0132
1 -12 3 -3.6487 -0.0022
1 -12 4 -1.1911 -0.0039
1 -12 5 -2.8074 0.0125
1 -12 6 2.5490 0.0115
1 -12 7 -1.9020 -0.0035
1 -12 8 -0.3762 -0.0045
1 -12 9 -3.8608 0.0247
1 -12 10 3.7072 0.0016
1 -12 11 -2.2060 0.0034
1 -12 12 -1.1398 -0.0086
1 -12 13 -0.2687 0.0025
1 -12 14 0.3111 -0.0046
1 -12 15 0.7887 -0.0059
1 -12 16 -0.3032 0.0067
1 -12 17 -0.4239 0.0027
1 -12 18 -4.3214 0.0101
1 -12 19 1.7304 -0.0002
1 -12 20 -0.5049 0.0007
1 -12 21 2.1983 0.0071
1 -12 22 -0.3832 -0.0010
1 -11 0 0.5332 -0.0151
1 -11 1 9.2896 0.0088
1 -11 2 2.0368 0.0060
1 -11 3 0.8990 0.0024
1 -11 4 -2.4800 0.0119
1 -11 5 4.4615 -0.0173
1 -11 6 1.1966 0.0060
1 -11 7 4.2108 0.0080
1 -11 8 -5.3793 -0.0022
1 -11 9 5.0457 0.0054
1 -11 10 4.4557 0.0004
1 -11 11 3.7932 -0.0041
1 -11 12 1.3842 0.0009
1 -11 13 1.9206 -0.0050
1 -11 14 7.1174 0.0017
1 -11 15 -0.3415 0.0039
1 -11 16 -2.2770 0.0030
1 -11 17 -0.6162 0.0037
1 -11 18 -2.4569 -0.0021
1 -11 19 0.9924 0.0016
1 -11 20 0.2176 -0.0041
1 -11 21 -0.1830 -0.0041
1 -11 22 5.7064 0.0020
1 -11 23 5.5685 0.0033
1 -11 24 -0.2993 0.0035
1 -10 0 -3.0926 -0.0197
1 -10 1 -0.5589 0.0202
1 -10 2 2.4075 -0.0056
1 -10 3 -2.2843 0.0256
1 -10 4 0.3852 -0.0080
1 -10 5 -9.0833 -0.0235
1 -10 6 -1.9058 -0.0262
1 -10 7 -3.0395 0.0071
1 -10 8 3.6191 0.0010
1 -10 9 -4.4427 -0.0132
1 -10 10 -1.4377 0.0010
1 -10 11 -3.7844 -0.0008
1 -10 12 -0.8270 -0.0005
1 -10 13 1.1370 0.0027
1 -10 14 0.6767 -0.0059
1 -10 15 -1.2410 0.0094
1 -10 16 -1.2560 0.0062
1 -10 17 -0.0520 -0.0057
1 -10 18 1.4379 -0.0005
1 -10 19 -2.2118 0.0032
1 -10 20 0.4385 -0.0040
1 -10 21 1.6402 -0.0024
1 -10 22 -0.6986 -0.0087
1 -10 23 -1.5095 0.0013
1 -10 24 -1.9681 0.0010
1 -10 25 -3.6178 -0.0010
1 -9 0 -2.5241 0.0314
1 -9 1 13.4948 0.0006
1 -9 2 -1.5748 0.0109
1 -9 3 13.4288 0.0069
1 -9 4 -4.0786 -0.0034
1 -9 5 -2.8528 -0.0116
1 -9 6 -1.1407 -0.0249
1 -9 7 2.8606 0.0030
1 -9 8 2.1079 0.0060
1 -9 9 -3.3982 0.0102
1 -9 10 -1.0323 0.0038
1 -9 11 -2.7535 0.0001
1 -9 12 -2.0978 -0.0010
1 -9 13 0.5451 0.0114
1 -9 14 6.2454 0.0014
1 -9 15 -2.3181 -0.0035
1 -9 16 -1.7671 0.0007
1 -9 17 -1.0739 0.0011
1 -9 18 -3.0657 0.0007
1 -9 19 -0.6655 -0.0020
1 -9 20 0.5873 0.0005
1 -9 21 2.5645 0.0016
1 -9 22 -0.1142 0.0063
1 -9 23 -1.8936 0.0021
1 -9 24 4.2846 0.0021
1 -9 25 -1.3259 0.0014
1 -9 26 1.9811 -0.0023
1 -8 0 -4.7955 -0.0776
1 -8 1 1.5932 0.0020
1 -8 2 -1.3955 0.0324
1 -8 3 0.2821 -0.0084
1 -8 4 -1.9443 0.0119
1 -8 5 4.1589 0.0072
1 -8 6 0.7355 0.0151
1 -8 7 0.4227 0.0012
1 -8 8 3.8211 0.0184
1 -8 9 6.4403 0.0102
1 -8 10 4.0146 0.0019
1 -8 11 -2.7036 -0.0019
1 -8 12 -3.4827 -0.0158
1 -8 13 3.4191 0.0010
1 -8 14 1.5736 0.0008
1 -8 15 0.9592 -0.0079
1 -8 16 2.4174 0.0043
1 -8 17 -5.2781 0.0044
1 -8 18 1.6698 0.0034
1 -8 19 -4.0200 -0.0052
1 -8 20 2.6888 0.0011
1 -8 21 -3.9166 -0.0029
1 -8 22 1.0162 0.0034
1 -8 23 1.8662 -0.0012
1 -8 24 -0.4723 -0.0033
1 -8 25 4.4092 0.0098
1 -8 26 0.9641 -0.0072
1 -8 27 1.3361 -0.0015
1 -7 0 6.6930 -0.0022
1 -7 1 4.6958 -0.0069
1 -7 2 -3.5704 0.0476
1 -7 3 0.0971 -0.0171
1 -7 4 -0.6495 -0.0019
1 -7 5 -1.5376 0.0019
1 -7 6 -4.0876 0.0010
1 -7 7 2.3400 -0.0018
1 -7 8 -3.4666 0.0104
1 -7 9 -3.7205 -0.0085
1 -7 10 -3.1480 0.0053
1 -7 11 2.9336 0.0103
1 -7 12 -0.4769 0.0005
1 -7 13 0.2107 -0.0130
1 -7 14 -1.2013 0.0041
1 -7 15 -3.1132 -0.0001
1 -7 16 0.6569 -0.0032
1 -7 17 -0.6340 0.0024
1 -7 18 -1.3059 -0.0080
1 -7 19 1.4241 0.0025
1 -7 20 3.3092 0.0003
1 -7 21 3.7960 -0.0029
1 -7 22 -1.3864 0.0067
1 -7 23 1.0378 -0.0046
1 -7 24 -3.8798 -0.0052
1 -7 25 -1.7009 0.0036
1 -7 26 -2.5228 0.0012
1 -7 27 -1.1682 -0.0072
1 -6 0 -6.3674 0.0022
1 -6 1 -14.2254 0.0534
1 -6 2 -8.1376 0.0097
1 -6 3 -0.9677 0.0018
1 -6 4 -3.3887 -0.0296
1 -6 5 1.2288 0.0115
1 -6 6 6.0905 -0.0200
1 -6 7 6.3780 -0.0090
1 -6 8 9.3862 0.0053
1 -6 9 5.2172 -0.0150
1 -6 10 5.8625 0.0099
1 -6 11 3.0563 0.0086
1 -6 12 -0.1760 0.0035
1 -6 13 2.7294 0.0000
1 -6 14 -0.1933 0.0061
1 -6 15 0.7977 0.0048
1 -6 16 0.4656 0.0070
1 -6 17 -0.3855 0.0000
1 -6 18 -0.8500 -0.0039
1 -6 19 -1.8176 0.0051
1 -6 20 1.9904 -0.0006
1 -6 21 -3.0893 -0.0022
1 -6 22 2.2634 -0.0002
1 -6 23 -1.6943 0.0011
1 -6 24 2.3655 -0.0029
1 -6 25 -2.4555 0.0037
1 -6 26 0.4746 0.0036
1 -6 27 -0.9906 -0.0019
1 -6 28 -0.1683 -0.0036
1 -5 0 -11.5129 0.0151
1 -5 1 10.3619 -0.0335
1 -5 2 2.9261 0.0133
1 -5 3 13.0364 -0.0004
1 -5 4 -9.9126 -0.0284
1 -5 5 -17.9596 0.0016
1 -5 6 -3.3783 -0.0299
1 -5 7 -6.8334 0.0025
1 -5 8 4.9921 0.0004
1 -5 9 -0.1328 -0.0048
1 -5 10 -0.7319 -0.0011
1 -5 11 -5.4441 0.0025
1 -5 12 2.5008 -0.0031
1 -5 13 -0.2940 -0.0050
1 -5 14 -3.1799 0.0006
1 -5 15 -1.0899 -0.0098
1 -5 16 0.9165 0.0086
1 -5 17 2.5816 0.0075
1 -5 18 -2.9132 -0.0062
1 -5 19 0.1675 0.0050
1 -5 20 -1.7168 0.0002
1 -5 21 0.3209 0.0000
1 -5 22 -1.0112 -0.0051
1 -5 23 5.7710 0.0023
1 -5 24 1.0631 0.0039
1 -5 25 3.2833 -0.0013
1 -5 26 -0.0418 -0.0076
1 -5 27 2.7922 -0.0003
1 -5 28 -2.4040 0.0021
1 -5 29 -0.5133 -0.0020
1 -4 0 -35.9608 0.0177
1 -4 1 -58.9645 -0.0900
1 -4 2 18.1897 0.0045
1 -4 3 -17.8726 0.0255
1 -4 4 -26.3296 -0.0042
1 -4 5 11.7081 -0.0371
1 -4 6 2.4777 0.0075
1 -4 7 8.4094 -0.0144
1 -4 8 -6.7492 0.0055
1 -4 9 5.0641 -0.0102
1 -4 10 -0.0805 -0.0070
1 -4 11 -8.6167 0.0100
1 -4 12 0.3586 -0.0076
1 -4 13 2.3407 -0.0135
1 -4 14 -2.8817 0.0033
1 -4 15 0.9163 -0.0101
1 -4 16 -5.5078 -0.0036
1 -4 17 3.7579 0.0114
1 -4 18 -0.5188 0.0016
1 -4 19 1.8758 0.0016
1 -4 20 2.2543 -0.0002
1 -4 21 -1.4239 0.0012
1 -4 22 1.7988 0.0019
1 -4 23 -1.2266 0.0016
1 -4 24 0.7430 -0.0051
1 -4 25 -4.1096 -0.0030
1 -4 26 2.2791 0.0017
1 -4 27 -3.5615 -0.0031
1 -4 28 -3.9243 -0.0014
1 -4 29 -3.2296 0.0018
1 -3 0 -0.4918 0.0232
1 -3 1 8.2299 -0.0516
1 -3 2 -4.3368 -0.0411
1 -3 3 9.8771 -0.0159
1 -3 4 6.2354 -0.0021
1 -3 5 2.5187 -0.0225
1 -3 6 0.6347 0.0254
1 -3 7 -7.8602 -0.0303
1 -3 8 9.1635 0.0161
1 -3 9 -6.6974 -0.0077
1 -3 10 -7.6506 -0.0009
1 -3 11 2.6960 0.0091
1 -3 12 8.6297 -0.0004
1 -3 13 -4.3945 0.0069
1 -3 14 -5.9363 0.0015
1 -3 15 0.2614 0.0095
1 -3 16 4.8431 0.0016
1 -3 17 -11.2561 0.0003
1 -3 18 2.8530 0.0055
1 -3 19 -0.3855 -0.0034
1 -3 20 -0.9018 -0.0019
1 -3 21 1.0670 -0.0005
1 -3 22 -1.7947 0.0047
1 -3 23 3.8523 0.0026
1 -3 24 0.2373 -0.0005
1 -3 25 4.3152 0.0079
1 -3 26 3.4206 0.0054
1 -3 27 1.7807 -0.0015
1 -3 28 1.5379 -0.0008
1 -3 29 -1.7233 -0.0007
1 -3 30 0.5192 0.0056
1 -2 0 5.1685 0.0192
1 -2 1 -1.2411 -0.0122
1 -2 2 -15.9622 -0.0336
1 -2 3 -26.7172 -0.0307
1 -2 4 18.1062 -0.0033
1 -2 5 20.7790 0.0352
1 -2 6 8.0703 0.0029
1 -2 7 3.5116 -0.0220
1 -2 8 -1.3872 -0.0149
1 -2 9 15.0992 0.0020
1 -2 10 3.7263 -0.0009
1 -2 11 10.7922 -0.0107
1 -2 12 8.3532 0.0074
1 -2 13 7.3396 -0.0008
1 -2 14 -0.0599 -0.0015
1 -2 15 1.1842 0.0059
1 -2 16 -6.7454 -0.0048
1 -2 17 -0.3043 0.0096
1 -2 18 -3.7338 0.0019
1 -2 19 0.8024 -0.0012
1 -2 20 -0.2087 0.0079
1 -2 21 2.2075 0.0025
1 -2 22 -0.3994 0.0004
1 -2 23 0.0266 0.0004
1 -2 24 -0.2769 -0.0017
1 -2 25 -1.1069 0.0043
1 -2 26 2.8191 -0.0001
1 -2 27 -0.2093 -0.0035
1 -2 28 -1.4945 -0.0045
1 -2 29 0.1158 -0.0030
1 -2 30 -0.5881 0.0013
1 -1 0 -9.5232 -0.0097
1 -1 1 -5.8193 -0.0489
1 -1 2 -6.2757 -0.0331
1 -1 3 3.3697 -0.0237
1 -1 4 -32.6990 0.0053
1 -1 5 34.1952 0.0043
1 -1 6 1.2773 -0.0046
1 -1 7 -3.5096 -0.0148
1 -1 8 -32.1198 -0.0097
1 -1 9 -7.5188 -0.0138
1 -1 10 12.8357 -0.0189
1 -1 11 -7.0964 0.0011
1 -1 12 -0.0383 0.0065
1 -1 13 -3.1914 -0.0075
1 -1 14 3.5965 -0.0065
1 -1 15 -5.3107 0.0019
1 -1 16 2.1437 0.0059
1 -1 17 1.1959 -0.0023
1 -1 18 5.4660 -0.0029
1 -1 19 -5.2517 -0.0027
1 -1 20 2.8987 0.0028
1 -1 21 -1.5151 -0.0032
1 -1 22 0.5029 -0.0080
1 -1 23 1.0123 0.0024
1 -1 24 -0.8324 -0.0015
1 -1 25 -2.1121 0.0009
1 -1 26 0.6338 0.0034
1 -1 27 -1.2088 -0.0024
1 -1 28 -2.2845 0.0026
1 -1 29 -2.5874 -0.0057
1 -1 30 -2.6937 0.0033
1 0 0 -4.0883 -0.0159
1 0 1 -5.2488 -0.0199
1 0 2 15.1562 -0.0110
1 0 3 15.5006 0.0327
1 0 4 80.2205 -0.0432
1 0 5 -7.5807 -0.0320
1 0 6 29.9029 0.0373
1 0 7 7.4953 -0.0226
1 0 8 31.8230 0.0001
1 0 9 -5.6100 0.0009
1 0 10 -4.2961 -0.0016
1 0 11 16.2079 0.0222
1 0 12 14.9785 0.0017
1 0 13 -2.3595 -0.0101
1 0 14 -4.9122 0.0038
1 0 15 -6.8200 -0.0042
1 0 16 0.2210 -0.0105
1 0 17 -5.5372 -0.0043
1 0 18 -4.0880 -0.0130
1 0 19 1.3505 0.0017
1 0 20 3.2983 0.0058
1 0 21 0.5800 0.0050
1 0 22 -0.6132 0.0020
1 0 23 -1.2236 -0.0052
1 0 24 0.2326 0.0103
1 0 25 -0.4392 0.0004
1 0 26 0.0856 -0.0017
1 0 27 1.0717 -0.0033
1 0 28 1.9096 -0.0024
1 0 29 1.6924 0.0066
1 0 30 0.7277 -0.0098
1 0 31 2.0140 -0.0058
1 1 0 -3.0066 0.0265
1 1 1 6.9599 -0.0351
1 1 2 -39.3473 -0.0145
1 1 3 35.9863 0.0299
1 1 4 -20.3027 -0.0037
1 1 5 -3.1526 0.0074
1 1 6 -17.4520 0.0176
1 1 7 21.7860 0.0239
1 1 8 -24.1305 0.0058
1 1 9 -17.7017 -0.0085
1 1 10 -10.8499 -0.0149
1 1 11 -0.3108 0.0017
1 1 12 -6.9490 0.0037
1 1 13 -10.3597 -0.0093
1 1 14 4.1584 -0.0082
1 1 15 6.1165 0.0142
1 1 16 -3.8080 -0.0002
1 1 17 -1.8579 0.0011
1 1 18 0.3547 -0.0002
1 1 19 -5.0024 0.0034
1 1 20 1.3930 0.0082
1 1 21 -3.2742 -0.0067
1 1 22 2.7171 0.0042
1 1 23 -3.4932 0.0045
1 1 24 0.0192 -0.0038
1 1 25 -0.6239 -0.0045
1 1 26 1.0922 -0.0014
1 1 27 1.9613 0.0050
1 1 28 -1.1702 -0.0035
1 1 29 -1.2164 -0.0058
1 1 30 0.1173 0.0050
1 1 31 0.3124 0.0046
1 2 0 -0.6169 0.0164
1 2 1 -40.2498 0.0241
1 2 2 14.8424 -0.0107
1 2 3 -20.1837 -0.0625
1 2 4 17.5404 0.0530
1 2 5 -30.6372 -0.0194
1 2 6 44.5956 0.0002
1 2 7 -9.5621 0.0064
1 2 8 19.1950 0.0017
1 2 9 9.9150 0.0226
1 2 10 29.9662 -0.0069
1 2 11 -6.6028 -0.0181
1 2 12 -6.6213 -0.0131
1 2 13 0.9848 0.0166
1 2 14 2.3417 -0.0081
1 2 15 -0.8688 -0.0110
1 2 16 -6.5080 0.0080
1 2 17 -1.1777 -0.0005
1 2 18 4.2986 0.0012
1 2 19 -1.1312 -0.0022
1 2 20 -2.5458 0.0038
1 2 21 2.3713 0.0022
1 2 22 -2.2846 0.0017
1 2 23 0.8176 -0.0058
1 2 24 -3.6786 0.0007
1 2 25 -0.5746 0.0013
1 2 26 -0.3395 0.0005
1 2 27 0.9221 0.0010
1 2 28 -0.5911 -0.0070
1 2 29 -2.9339 0.0055
1 2 30 -0.0900 -0.0017
1 2 31 3.5009 -0.0034
1 3 0 -1.1229 -0.0214
1 3 1 39.1397 0.0920
1 3 2 11.1732 -0.0133
1 3 3 31.8519 -0.0184
1 3 4 10.7425 0.0116
1 3 5 25.9020 -0.0070
1 3 6 -1.5145 -0.0095
1 3 7 2.4985 -0.0155
1 3 8 -13.0207 0.0037
1 3 9 8.2107 0.0137
1 3 10 -14.0017 -0.0117
1 3 11 -15.3960 -0.0073
1 3 12 -8.7355 -0.0006
1 3 13 6.5439 0.0171
1 3 14 6.1128 0.0141
1 3 15 0.2405 -0.0121
1 3 16 3.9306 -0.0042
1 3 17 3.1528 -0.0001
1 3 18 0.3904 -0.0011
1 3 19 -0.8003 -0.0032
1 3 20 0.2064 -0.0119
1 3 21 3.2611 0.0067
1 3 22 0.0326 0.0084
1 3 23 -4.1926 -0.0040
1 3 24 1.5247 -0.0042
1 3 25 1.9337 0.0053
1 3 26 0.5231 0.0079
1 3 27 -1.1193 -0.0031
1 3 28 -1.5088 0.0022
1 3 29 1.7864 0.0035
1 3 30 -0.8483 -0.0034
1 3 31 0.6694 0.0023
1 4 0 -11.5063 0.0170
1 4 1 -30.9278 0.0584
1 4 2 2.2813 -0.0247
1 4 3 -27.7639 0.0017
1 4 4 3.3154 0.0002
1 4 5 -26.2241 0.0171
1 4 6 -4.2405 -0.0331
1 4 7 -8.9004 0.0062
1 4 8 8.7422 0.0096
1 4 9 -10.3718 -0.0112
1 4 10 11.7620 -0.0085
1 4 11 -17.3029 0.0050
1 4 12 3.9633 -0.0083
1 4 13 -2.6504 0.0057
1 4 14 -4.5598 0.0092
1 4 15 9.6228 0.0101
1 4 16 -10.6445 0.0000
1 4 17 1.2145 -0.0127
1 4 18 -0.6475 0.0089
1 4 19 4.3155 0.0010
1 4 20 -1.9158 -0.0011
1 4 21 -1.5650 -0.0002
1 4 22 -1.1137 -0.0005
1 4 23 1.5365 0.0056
1 4 24 1.3845 -0.0012
1 4 25 2.4976 -0.0035
1 4 26 0.0346 -0.0020
1 4 27 -0.5191 0.0058
1 4 28 0.7669 0.0030
1 4 29 1.0755 -0.0042
1 4 30 2.4887 0.0035
1 4 31 -0.1135 0.0050
1 5 0 1.3604 0.0528
1 5 1 -2.3227 -0.0182
1 5 2 -2.2948 -0.0153
1 5 3 6.0327 -0.0114
1 5 4 2.0427 0.0139
1 5 5 15.9663 -0.0390
1 5 6 -2.8460 -0.0003
1 5 7 -3.4496 0.0265
1 5 8 -0.5549 -0.0091
1 5 9 7.3825 -0.0106
1 5 10 -7.9680 -0.0166
1 5 11 -5.5569 0.0005
1 5 12 1.6774 -0.0072
1 5 13 11.5240 -0.0084
1 5 14 -1.0143 -0.0017
1 5 15 -1.4127 -0.0008
1 5 16 0.6313 0.0011
1 5 17 -4.7308 -0.0031
1 5 18 3.6421 0.0018
1 5 19 0.6133 0.0013
1 5 20 -0.3385 0.0125
1 5 21 4.6390 -0.0023
1 5 22 -0.3707 0.0015
1 5 23 1.2137 -0.0005
1 5 24 2.2942 0.0022
1 5 25 -2.1602 0.0007
1 5 26 1.2517 -0.0053
1 5 27 -2.5203 0.0044
1 5 28 1.3946 0.0027
1 5 29 -2.0296 -0.0030
1 5 30 3.5748 -0.0022
1 5 31 3.4879 -0.0019
1 6 0 -2.2041 0.0070
1 6 1 -0.4775 0.0067
1 6 2 16.0512 -0.0076
1 6 3 -8.7815 -0.0060
1 6 4 3.7861 -0.0182
1 6 5 -8.6958 -0.0289
1 6 6 4.3459 -0.0118
1 6 7 -2.2810 0.0105
1 6 8 10.2334 -0.0119
1 6 9 -11.7772 -0.0000
1 6 10 -0.7752 -0.0022
1 6 11 -8.6563 -0.0056
1 6 12 3.9771 -0.0005
1 6 13 -8.9905 0.0165
1 6 14 -0.8859 -0.0123
1 6 15 -0.6168 -0.0032
1 6 16 -4.1158 0.0014
1 6 17 -4.4803 -0.0020
1 6 18 -3.0676 -0.0064
1 6 19 -2.9256 -0.0059
1 6 20 -7.1221 0.0035
1 6 21 -3.9510 0.0045
1 6 22 -1.8394 0.0010
1 6 23 0.3274 -0.0006
1 6 24 0.0049 0.0051
1 6 25 1.0437 0.0042
1 6 26 -0.1171 -0.0023
1 6 27 2.9295 0.0034
1 6 28 -1.0675 0.0000
1 6 29 2.4948 -0.0018
1 6 30 -1.6530 -0.0023
1 6 31 -3.5509 -0.0049
1 7 0 -1.6714 -0.0343
1 7 1 -12.8960 -0.0264
1 7 2 -15.2416 0.0213
1 7 3 -18.9532 -0.0329
1 7 4 -14.8753 -0.0079
1 7 5 0.5489 0.0210
1 7 6 -15.9812 0.0192
1 7 7 -7.1115 -0.0092
1 7 8 -19.4353 -0.0096
1 7 9 -0.8400 0.0137
1 7 10 -3.5440 0.0076
1 7 11 9.6735 -0.0037
1 7 12 -2.2783 -0.0087
1 7 13 4.7903 0.0043
1 7 14 -2.0314 0.0080
1 7 15 4.9100 -0.0006
1 7 16 1.9427 0.0026
1 7 17 0.6493 0.0070
1 7 18 2.9086 -0.0038
1 7 19 -0.2387 -0.0009
1 7 20 3.6477 -0.0098
1 7 21 0.7355 0.0003
1 7 22 2.0799 -0.0006
1 7 23 2.1333 -0.0042
1 7 24 -0.7792 -0.0013
1 7 25 -1.1578 -0.0022
1 7 26 -0.1420 0.0037
1 7 27 -2.3910 -0.0020
1 7 28 -0.3994 0.0040
1 7 29 -4.7199 0.0039
1 7 30 0.0148 0.0076
1 7 31 -0.7487 -0.0041
1 8 0 -0.7337 -0.0055
1 8 1 5.2638 -0.0350
1 8 2 -1.3600 0.0218
1 8 3 15.4411 -0.0165
1 8 4 8.1525 0.0196
1 8 5 14.3637 0.0191
1 8 6 8.9619 -0.0110
1 8 7 7.3664 -0.0020
1 8 8 9.6026 0.0034
1 8 9 -0.0364 0.0071
1 8 10 3.8363 0.0105
1 8 11 -11.0171 -0.0050
1 8 12 2.3246 0.0022
1 8 13 -5.0810 -0.0114
1 8 14 -0.6472 0.0079
1 8 15 -4.1240 -0.0047
1 8 16 -4.5330 -0.0052
1 8 17 0.5430 0.0014
1 8 18 -2.8711 0.0050
1 8 19 -1.1425 0.0003
1 8 20 -6.2233 -0.0033
1 8 21 -1.9951 0.0063
1 8 22 1.5526 0.0096
1 8 23 -0.5822 0.0030
1 8 24 0.5728 -0.0009
1 8 25 1.7269 -0.0060
1 8 26 0.2814 -0.0002
1 8 27 0.8313 -0.0044
1 8 28 0.0286 -0.0039
1 8 29 1.1287 -0.0028
1 8 30 0.6582 0.0024
1 9 0 0.1313 0.0233
1 9 1 -13.6449 -0.0151
1 9 2 -4.2265 0.0066
1 9 3 -2.4489 0.0165
1 9 4 -1.6946 0.0303
1 9 5 0.3473 -0.0051
1 9 6 -7.6833 -0.0152
1 9 7 1.6400 0.0140
1 9 8 -2.6874 -0.0015
1 9 9 -2.4246 -0.0002
1 9 10 -9.6403 -0.0144
1 9 11 -0.6935 0.0095
1 9 12 3.4240 0.0048
1 9 13 6.3957 -0.0097
1 9 14 6.6720 -0.0031
1 9 15 1.9873 0.0089
1 9 16 2.1174 0.0106
1 9 17 -0.0994 0.0032
1 9 18 0.8455 -0.0027
1 9 19 1.6948 0.0068
1 9 20 5.2054 0.0021
1 9 21 -2.1313 0.0031
1 9 22 -4.1657 0.0016
1 9 23 0.0862 0.0033
1 9 24 0.1893 0.0060
1 9 25 0.4271 -0.0005
1 9 26 -0.2027 -0.0009
1 9 27 -0.2587 0.0075
1 9 28 1.1559 -0.0023
1 9 29 -2.3009 -0.0085
1 9 30 -1.2716 -0.0050
1 10 0 5.2617 -0.0202
1 10 1 2.1309 -0.0201
1 10 2 0.0016 0.0020
1 10 3 5.3391 0.0069
1 10 4 -0.7817 0.0227
1 10 5 1.7707 -0.0145
1 10 6 -1.3070 0.0085
1 10 7 8.2390 -0.0031
1 10 8 -3.1887 -0.0075
1 10 9 1.4637 0.0095
1 10 10 1.3678 0.0003
1 10 11 -3.0701 0.0036
1 10 12 0.6179 -0.0003
1 10 13 -2.4860 0.0018
1 10 14 -0.9332 -0.0029
1 10 15 -0.8010 0.0019
1 10 16 -4.4564 0.0057
1 10 17 -1.2959 0.0009
1 10 18 -5.6563 -0.0032
1 10 19 -1.3958 0.0032
1 10 20 4.3480 -0.0008
1 10 21 4.7635 0.0001
1 10 22 3.3555 -0.0023
1 10 23 1.6024 0.0006
1 10 24 1.4568 0.0024
1 10 25 1.1415 -0.0004
1 10 26 1.3100 -0.0010
1 10 27 0.4687 -0.0004
1 10 28 -2.7498 0.0009
1 10 29 1.8236 0.0006
1 11 0 1.9337 -0.0396
1 11 1 -1.8875 -0.0215
1 11 2 -4.5748 0.0272
1 11 3 3.5228 0.0075
1 11 4 -0.6045 0.0053
1 11 5 -2.2322 0.0202
1 11 6 -1.3265 -0.0057
1 11 7 0.3483 -0.0235
1 11 8 2.8172 0.0062
1 11 9 -0.4990 -0.0031
1 11 10 -2.8904 -0.0043
1 11 11 -7.8909 -0.0085
1 11 12 6.8663 -0.0033
1 11 13 -1.2187 0.0043
1 11 14 0.5244 0.0003
1 11 15 -2.7620 -0.0066
1 11 16 -0.9136 -0.0008
1 11 17 -2.5938 -0.0067
1 11 18 -1.3243 -0.0019
1 11 19 -0.4174 -0.0011
1 11 20 -0.5102 -0.0092
1 11 21 0.0001 -0.0026
1 11 22 3.1501 0.0008
1 11 23 -0.5999 -0.0038
1 11 24 -1.0569 0.0034
1 11 25 0.0172 -0.0035
1 11 26 1.5231 -0.0002
1 11 27 -0.6551 -0.0026
1 11 28 2.2045 -0.0018
1 11 29 4.1619 -0.0042
1 12 0 1.6062 -0.0188
1 12 1 -4.5778 -0.0148
1 12 2 -0.5284 0.0053
1 12 3 -3.0006 0.0077
1 12 4 2.6186 0.0142
1 12 5 4.4325 0.0087
1 12 6 1.0069 -0.0157
1 12 7 0.8824 0.0015
1 12 8 -4.6273 0.0088
1 12 9 0.8852 -0.0105
1 12 10 -6.7208 -0.0006
1 12 11 -2.3590 -0.0019
1 12 12 0.5915 0.0052
1 12 13 0.9391 -0.0049
1 12 14 -2.8868 0.0021
1 12 15 -1.9814 -0.0044
1 12 16 -1.1834 -0.0070
1 12 17 2.4402 0.0005
1 12 18 -2.4565 -0.0032
1 12 19 0.3326 -0.0000
1 12 20 3.6173 -0.0041
1 12 21 1.0058 0.0053
1 12 22 1.9645 -0.0019
1 12 23 1.9879 -0.0050
1 12 24 -3.5306 0.0012
1 12 25 -0.5559 -0.0012
1 12 26 -4.0747 0.0026
1 12 27 7.3025 -0.0023
1 12 28 -1.0406 0.0028
1 13 0 -1.0869 0.0226
1 13 1 2.2252 -0.0149
1 13 2 2.7782 -0.0043
1 13 3 0.3702 0.0032
1 13 4 0.6686 0.0111
1 13 5 3.0190 -0.0064
1 13 6 0.1446 0.0192
1 13 7 5.1257 0.0021
1 13 8 -4.5475 -0.0031
1 13 9 -2.4375 0.0035
1 13 10 4.8550 0.0017
1 13 11 1.6719 0.0004
1 13 12 0.7735 0.0033
1 13 13 -0.3184 0.0032
1 13 14 0.6360 0.0040
1 13 15 -0.8617 -0.0063
1 13 16 -5.0576 0.0046
1 13 17 1.1227 0.0014
1 13 18 -2.6141 0.0028
1 13 19 -0.5055 0.0033
1 13 20 -3.6526 0.0021
1 13 21 2.0874 -0.0007
1 13 22 5.4450 0.0022
1 13 23 2.5881 -0.0034
1 13 24 1.4444 -0.0010
1 13 25 1.1304 0.0038
1 13 26 7.3403 -0.0027
1 13 27 3.2313 0.0047
1 14 0 -0.7279 0.0410
1 14 1 0.4734 -0.0228
1 14 2 0.2741 0.0058
1 14 3 -2.5205 -0.0111
1 14 4 -6.4404 -0.0103
1 14 5 -1.2257 0.0101
1 14 6 1.6289 0.0126
1 14 7 -3.1100 -0.0129
1 14 8 -2.1913 -0.0201
1 14 9 1.5047 0.0017
1 14 10 -3.7941 0.0062
1 14 11 -4.6987 0.0032
1 14 12 -0.9960 -0.0023
1 14 13 0.4625 -0.0014
1 14 14 3.2035 0.0057
1 14 15 -0.3523 0.0016
1 14 16 -0.5028 -0.0055
1 14 17 1.9381 -0.0009
1 14 18 2.2718 0.0078
1 14 19 1.8055 0.0036
1 14 20 0.6554 -0.0010
1 14 21 -2.4501 -0.0054
1 14 22 0.5721 0.0008
1 14 23 -1.9988 0.0012
1 14 24 -1.8624 -0.0032
1 14 25 -6.6888 0.0037
1 14 26 -2.3290 -0.0001
1 15 0 -1.4440 0.0069
1 15 1 -2.1016 0.0034
1 15 2 0.8279 -0.0142
1 15 3 1.4241 0.0362
1 15 4 -0.2260 -0.0182
1 15 5 4.1402 0.0005
1 15 6 -1.5692 0.0036
1 15 7 4.2277 0.0079
1 15 8 3.4231 -0.0030
1 15 9 -1.4557 -0.0224
1 15 10 0.8459 -0.0007
1 15 11 -1.1311 0.0057
1 15 12 2.6746 -0.0023
1 15 13 -0.8550 -0.0034
1 15 14 0.8252 -0.0012
1 15 15 2.3032 0.0002
1 15 16 0.6729 -0.0014
1 15 17 0.6306 -0.0014
1 15 18 -0.9742 -0.0024
1 15 19 3.6513 0.0002
1 15 20 0.8456 -0.0036
1 15 21 -0.6042 -0.0041
1 15 22 -0.2342 -0.0019
1 15 23 3.6805 0.0032
1 15 24 3.4830 0.0036
1 15 25 6.4653 -0.0037
1 16 0 4.6709 0.0140
1 16 1 -2.6146 -0.0198
1 16 2 -0.4833 0.0085
1 16 3 -3.7901 -0.0143
1 16 4 -1.7464 0.0151
1 16 5 -7.6002 -0.0038
1 16 6 -4.5396 -0.0001
1 16 7 3.5382 0.0103
1 16 8 1.5503 0.0027
1 16 9 -1.2183 -0.0036
1 16 10 -5.9916 -0.0062
1 16 11 1.2574 0.0034
1 16 12 -1.0515 0.0061
1 16 13 0.1882 0.0024
1 16 14 0.1437 -0.0030
1 16 15 6.0144 -0.0102
1 16 16 0.0212 0.0052
1 16 17 -0.8791 0.0022
1 16 18 -3.6300 -0.0111
1 16 19 2.7320 0.0033
1 16 20 -0.7964 0.0000
1 16 21 -3.5740 0.0046
1 16 22 -1.6143 -0.0034
1 16 23 1.7194 -0.0035
1 16 24 -0.8520 0.0055
1 17 0 -6.2975 0.0027
1 17 1 -1.9149 0.0251
1 17 2 -10.5792 -0.0172
1 17 3 -0.4512 0.0005
1 17 4 -5.9935 -0.0051
1 17 5 0.2942 0.0061
1 17 6 0.1488 0.0133
1 17 7 1.9549 -0.0066
1 17 8 4.2010 -0.0019
1 17 9 -3.4555 0.0099
1 17 10 -1.6699 -0.0033
1 17 11 -1.7198 -0.0029
1 17 12 0.1833 0.0020
1 17 13 -0.8471 0.0002
1 17 14 9.3119 0.0037
1 17 15 0.7707 0.0005
1 17 16 8.3080 -0.0036
1 17 17 0.1199 0.0034
1 17 18 6.2695 0.0035
1 17 19 3.2535 -0.0027
1 17 20 1.2552 0.0001
1 17 21 0.4652 -0.0009
1 17 22 0.3386 -0.0018
1 18 0 -3.4947 0.0145
1 18 1 0.8826 -0.0144
1 18 2 4.8576 -0.0108
1 18 3 -5.6211 0.0061
1 18 4 0.8326 -0.0007
1 18 5 -3.3729 0.0081
1 18 6 2.0931 -0.0010
1 18 7 -2.0520 -0.0008
1 18 8 2.5332 0.0027
1 18 9 0.3635 0.0001
1 18 10 -1.8707 0.0053
1 18 11 -0.6543 -0.0040
1 18 12 2.8753 -0.0013
1 18 13 0.8499 0.0023
1 18 14 0.3603 -0.0005
1 18 15 3.8819 -0.0010
1 18 16 -6.4835 -0.0026
1 18 17 3.5495 -0.0071
1 18 18 -5.4963 0.0069
1 18 19 -1.6029 0.0045
1 18 20 -1.0433 -0.0002
1 19 0 -2.8788 -0.0111
1 19 1 -1.5646 0.0035
1 19 2 -2.9528 -0.0007
1 19 3 2.2456 0.0010
1 19 4 -7.5157 -0.0003
1 19 5 5.3490 -0.0011
1 19 6 1.2398 -0.0008
1 19 7 0.8701 0.0026
1 19 8 -2.2334 0.0130
1 19 9 2.0673 -0.0162
1 19 10 -1.2335 0.0011
1 19 11 -0.1485 0.0028
1 19 12 -1.5700 0.0019
1 19 13 -0.6256 -0.0061
1 19 14 3.8823 -0.0009
1 19 15 4.5080 0.0068
1 19 16 0.7229 0.0022
1 19 17 -0.8124 -0.0068
1 19 18 5.3248 -0.0015
1 20 0 0.3443 0.0043
1 20 1 0.1042 -0.0009
1 20 2 2.8301 0.0023
1 20 3 -2.5957 -0.0026
1 20 4 4.5901 -0.0059
1 20 5 -1.9509 0.0044
1 20 6 2.0708 -0.0047
1 20 7 0.3431 0.0022
1 20 8 -0.6469 -0.0044
1 20 9 -5.1109 -0.0014
1 20 10 0.5290 -0.0048
1 20 11 -0.6567 0.0035
1 20 12 -3.2398 0.0013
1 20 13 -4.7110 -0.0011
1 20 14 3.0801 -0.0020
1 20 15 1.6399 -0.0020
1 21 0 -5.3302 -0.0072
1 21 1 2.9965 0.0058
1 21 2 -6.4869 -0.0002
1 21 3 1.2031 0.0005
1 21 4 -4.2053 -0.0041
1 21 5 1.6398 0.0077
1 21 6 0.3795 -0.0008
1 21 7 1.9762 -0.0021
1 21 8 0.4837 0.0084
1 21 9 0.3609 0.0035
1 21 10 1.2718 0.0025
2 -20 0 -1.6766 0.0136
2 -19 0 1.2587 -0.0129
2 -19 1 -0.3322 0.0093
2 -19 2 1.0160 0.0052
2 -19 3 -0.7497 -0.0025
2 -19 4 -6.0326 0.0002
2 -19 5 1.1728 0.0027
2 -19 6 -5.1290 -0.0015
2 -18 0 -4.8017 0.0057
2 -18 1 -2.0615 -0.0023
2 -18 2 2.2573 0.0047
2 -18 3 1.9067 0.0014
2 -18 4 -1.1052 0.0015
2 -18 5 7.8879 -0.0065
2 -18 6 -5.9486 -0.0007
2 -18 7 7.1628 0.0052
2 -18 8 -5.2602 0.0017
2 -18 9 2.2004 -0.0004
2 -18 10 -3.4326 0.0058
2 -17 0 -0.2643 0.0021
2 -17 1 -2.2516 -0.0040
2 -17 2 -0.5869 -0.0092
2 -17 3 -7.5067 -0.0048
2 -17 4 7.6834 0.0076
2 -17 5 -2.3199 -0.0040
2 -17 6 6.3447 0.0045
2 -17 7 -7.3790 -0.0063
2 -17 8 6.3062 0.0035
2 -17 9 1.3122 0.0003
2 -17 10 1.0894 -0.0039
2 -17 11 -0.1233 -0.0002
2 -17 12 -1.0406 0.0003
2 -17 13 0.0562 0.0088
2 -16 0 6.8185 0.0013
2 -16 1 2.6410 -0.0087
2 -16 2 5.8044 0.0032
2 -16 3 -1.0207 -0.0014
2 -16 4 7.1253 0.0072
2 -16 5 7.0465 -0.0126
2 -16 6 -6.3925 0.0034
2 -16 7 0.0389 0.0034
2 -16 8 -0.3942 -0.0012
2 -16 9 -1.7713 0.0022
2 -16 10 -5.3726 0.0036
2 -16 11 -1.4343 -0.0004
2 -16 12 -0.3968 -0.0053
2 -16 13 -5.3669 0.0021
2 -16 14 -1.3749 -0.0086
2 -16 15 2.8168 -0.0072
2 -15 0 1.4981 -0.0068
2 -15 1 -4.8038 -0.0338
2 -15 2 -1.0252 0.0003
2 -15 3 0.4836 0.0082
2 -15 4 -0.3361 0.0040
2 -15 5 -8.6504 0.0039
2 -15 6 -4.8158 -0.0031
2 -15 7 -1.2384 0.0111
2 -15 8 6.2023 -0.0047
2 -15 9 -3.3633 -0.0059
2 -15 10 1.6572 -0.0018
2 -15 11 4.0893 0.0008
2 -15 12 1.4139 -0.0052
2 -15 13 -4.8964 0.0014
2 -15 14 0.0744 0.0099
2 -15 15 -0.7441 -0.0037
2 -15 16 -0.0824 0.0107
2 -15 17 3.3188 -0.0010
2 -14 0 -0.1264 -0.0139
2 -14 1 0.6424 -0.0093
2 -14 2 3.6033 0.0186
2 -14 3 -1.3360 0.0008
2 -14 4 -1.5410 -0.0116
2 -14 5 -0.9901 0.0083
2 -14 6 4.0285 -0.0052
2 -14 7 2.6211 0.0026
2 -14 8 0.8238 0.0024
2 -14 9 3.3346 -0.0040
2 -14 10 -4.3517 0.0054
2 -14 11 -0.6518 -0.0064
2 -14 12 -1.4866 -0.0009
2 -14 13 -0.4188 -0.0023
2 -14 14 -0.9487 -0.0022
2 -14 15 3.5093 0.0005
2 -14 16 -0.2341 -0.0036
2 -14 17 -1.9681 0.0047
2 -14 18 1.5895 -0.0044
2 -14 19 0.1232 -0.0112
2 -13 0 0.4117 -0.0195
2 -13 1 5.4770 0.0128
2 -13 2 0.6001 0.0081
2 -13 3 -1.2394 -0.0085
2 -13 4 -2.5494 -0.0019
2 -13 5 -1.7373 0.0010
2 -13 6 1.6134 0.0082
2 -13 7 0.5511 -0.0153
2 -13 8 3.1942 0.0015
2 -13 9 -2.9444 -0.0050
2 -13 10 6.2843 0.0043
2 -13 11 1.2290 0.0076
2 -13 12 1.9392 -0.0058
2 -13 13 -1.8048 -0.0040
2 -13 14 3.2041 -0.0073
2 -13 15 0.4109 0.0002
2 -13 16 1.6365 0.0012
2 -13 17 -0.2470 -0.0036
2 -13 18 -0.3009 0.0020
2 -13 19 0.7996 -0.0033
2 -13 20 2.2881 -0.0065
2 -13 21 3.0703 -0.0108
2 -12 0 0.1122 -0.0241
2 -12 1 -3.1881 0.0087
2 -12 2 -0.4824 -0.0190
2 -12 3 -0.9718 -0.0234
2 -12 4 -3.2301 0.0135
2 -12 5 0.3087 0.0053
2 -12 6 -6.0177 -0.0119
2 -12 7 3.5358 -0.0155
2 -12 8 -1.7255 -0.0011
2 -12 9 1.0488 0.0005
2 -12 10 0.2126 -0.0103
2 -12 11 -2.1474 0.0037
2 -12 12 -2.1383 -0.0080
2 -12 13 -0.0795 -0.0018
2 -12 14 -0.8089 0.0012
2 -12 15 -2.1547 0.0012
2 -12 16 1.1510 0.0045
2 -12 17 1.0828 -0.0001
2 -12 18 -1.3915 -0.0073
2 -12 19 -4.3741 -0.0023
2 -12 20 0.4388 -0.0033
2 -12 21 0.3700 -0.0031
2 -12 22 -0.6633 0.0049
2 -11 0 -1.1966 0.0190
2 -11 1 -2.5236 -0.0461
2 -11 2 -1.7512 0.0093
2 -11 3 1.7488 0.0285
2 -11 4 0.4384 -0.0243
2 -11 5 -3.9127 -0.0084
2 -11 6 2.3602 -0.0267
2 -11 7 2.0825 0.0042
2 -11 8 1.4795 -0.0036
2 -11 9 1.4254 -0.0194
2 -11 10 3.4837 0.0077
2 -11 11 1.2275 0.0036
2 -11 12 5.1306 -0.0100
2 -11 13 4.4082 -0.0044
2 -11 14 2.6863 0.0076
2 -11 15 3.7632 0.0013
2 -11 16 5.5601 -0.0022
2 -11 17 2.1238 -0.0059
2 -11 18 1.7558 -0.0004
2 -11 19 -0.2686 0.0001
2 -11 20 4.3696 0.0035
2 -11 21 -1.9807 -0.0073
2 -11 22 0.0118 -0.0061
2 -11 23 -2.2045 -0.0012
2 -10 0 6.0506 0.0228
2 -10 1 4.1314 -0.0020
2 -10 2 4.6222 -0.0141
2 -10 3 1.4710 0.0056
2 -10 4 -0.9817 0.0162
2 -10 5 -2.8791 -0.0046
2 -10 6 -2.3278 -0.0071
2 -10 7 -6.0201 -0.0030
2 -10 8 -2.2746 0.0062
2 -10 9 -5.1194 0.0085
2 -10 10 -4.6699 -0.0208
2 -10 11 -2.8514 -0.0034
2 -10 12 -2.9006 0.0082
2 -10 13 -4.6669 0.0013
2 -10 14 -8.3821 -0.0015
2 -10 15 -1.9438 -0.0071
2 -10 16 -0.8530 0.0028
2 -10 17 -1.6626 -0.0025
2 -10 18 -0.5572 -0.0039
2 -10 19 4.1172 -0.0020
2 -10 20 1.1156 0.0118
2 -10 21 2.7232 -0.0017
2 -10 22 -1.6457 -0.0084
2 -10 23 0.9712 0.0045
2 -10 24 -1.2205 0.0052
2 -9 0 1.4579 0.0320
2 -9 1 5.3217 0.0242
2 -9 2 -2.2319 -0.0303
2 -9 3 6.8373 0.0147
2 -9 4 1.6993 0.0158
2 -9 5 4.3092 -0.0044
2 -9 6 4.4825 0.0064
2 -9 7 5.5368 -0.0057
2 -9 8 -1.8371 0.0075
2 -9 9 6.1411 0.0094
2 -9 10 2.8601 -0.0085
2 -9 11 3.7988 -0.0059
2 -9 12 4.4428 0.0050
2 -9 13 4.0771 0.0112
2 -9 14 4.6040 -0.0089
2 -9 15 2.2211 0.0015
2 -9 16 1.9322 -0.0028
2 -9 17 0.7058 0.0067
2 -9 18 2.1347 0.0065
2 -9 19 -1.0074 -0.0041
2 -9 20 -0.1164 0.0076
2 -9 21 -2.8867 0.0061
2 -9 22 -0.3450 -0.0060
2 -9 23 0.1970 -0.0035
2 -9 24 -0.3726 0.0016
2 -9 25 -0.7945 0.0027
2 -8 0 14.1951 -0.0120
2 -8 1 7.5438 0.0073
2 -8 2 14.1647 -0.0178
2 -8 3 8.1384 -0.0001
2 -8 4 11.5572 -0.0493
2 -8 5 -2.5809 -0.0100
2 -8 6 0.8032 0.0152
2 -8 7 -5.9459 -0.0098
2 -8 8 5.8444 -0.0052
2 -8 9 -6.8915 0.0062
2 -8 10 1.6992 0.0201
2 -8 11 -0.9043 -0.0013
2 -8 12 -3.9005 0.0112
2 -8 13 1.2288 0.0004
2 -8 14 -2.1796 0.0065
2 -8 15 3.0574 -0.0019
2 -8 16 -2.1131 -0.0102
2 -8 17 -0.4536 0.0017
2 -8 18 -0.8034 0.0026
2 -8 19 -0.1575 -0.0021
2 -8 20 -2.0010 -0.0059
2 -8 21 -1.2822 0.0050
2 -8 22 -1.5641 0.0053
2 -8 23 2.8363 -0.0009
2 -8 24 -0.4931 0.0022
2 -8 25 -0.9165 0.0022
2 -8 26 0.7173 0.0059
2 -7 0 8.2630 -0.1182
2 -7 1 -2.1536 -0.0385
2 -7 2 2.3307 -0.0033
2 -7 3 11.7472 -0.0046
2 -7 4 4.2423 -0.0241
2 -7 5 9.6766 0.0094
2 -7 6 -7.2426 0.0246
2 -7 7 3.3192 0.0195
2 -7 8 3.3729 -0.0070
2 -7 9 6.4888 -0.0190
2 -7 10 -2.7279 -0.0033
2 -7 11 0.9963 -0.0027
2 -7 12 -2.7535 0.0038
2 -7 13 4.9269 -0.0105
2 -7 14 0.4294 0.0070
2 -7 15 -2.3103 0.0048
2 -7 16 1.0219 0.0014
2 -7 17 -1.6503 -0.0008
2 -7 18 0.7233 0.0085
2 -7 19 -0.2263 0.0033
2 -7 20 -0.1047 -0.0024
2 -7 21 -1.9315 -0.0016
2 -7 22 -1.7553 -0.0020
2 -7 23 -3.1021 0.0024
2 -7 24 -0.4031 -0.0002
2 -7 25 1.8414 -0.0060
2 -7 26 -0.2030 0.0019
2 -7 27 -3.2798 0.0062
2 -6 0 -4.3883 0.0318
2 -6 1 0.4425 0.0160
2 -6 2 0.9204 -0.0183
2 -6 3 15.7473 -0.0050
2 -6 4 -5.3690 0.0390
2 -6 5 3.2382 -0.0075
2 -6 6 -9.2073 0.0004
2 -6 7 -2.6513 0.0057
2 -6 8 -5.7923 -0.0005
2 -6 9 -4.0526 0.0034
2 -6 10 -5.4237 -0.0161
2 -6 11 -1.6544 0.0082
2 -6 12 -5.9834 0.0110
2 -6 13 1.4941 -0.0101
2 -6 14 3.7539 -0.0068
2 -6 15 0.6349 -0.0001
2 -6 16 -3.6836 -0.0000
2 -6 17 -2.3056 -0.0038
2 -6 18 -0.4068 0.0027
2 -6 19 0.1229 0.0057
2 -6 20 -3.8365 0.0021
2 -6 21 -0.7411 0.0011
2 -6 22 -0.3034 0.0044
2 -6 23 2.3875 0.0023
2 -6 24 -3.1211 -0.0019
2 -6 25 1.8615 -0.0024
2 -6 26 0.2990 -0.0012
2 -6 27 2.1299 0.0046
2 -6 28 0.7596 -0.0044
2 -5 0 -2.5543 0.0048
2 -5 1 2.4595 0.0505
2 -5 2 2.2878 -0.0124
2 -5 3 6.2123 0.0103
2 -5 4 -1.1491 0.0441
2 -5 5 -0.2367 -0.0076
2 -5 6 -4.8280 0.0113
2 -5 7 1.8121 -0.0207
2 -5 8 -1.8220 -0.0136
2 -5 9 2.4598 0.0178
2 -5 10 -6.2734 -0.0093
2 -5 11 5.5620 -0.0005
2 -5 12 -1.5129 0.0103
2 -5 13 -4.9162 0.0077
2 -5 14 0.0815 -0.0087
2 -5 15 -5.0984 -0.0038
2 -5 16 -0.4522 0.0028
2 -5 17 2.5542 -0.0091
2 -5 18 2.3124 0.0025
2 -5 19 -0.8087 -0.0071
2 -5 20 -0.3753 -0.0009
2 -5 21 -3.8309 0.0055
2 -5 22 -2.1082 -0.0073
2 -5 23 -3.6109 0.0019
2 -5 24 -1.4406 0.0078
2 -5 25 -1.1095 -0.0046
2 -5 26 1.7926 0.0038
2 -5 27 4.0730 -0.0029
2 -5 28 0.2986 0.0082
2 -5 29 -0.8692 -0.0044
2 -4 0 -6.9284 -0.1082
2 -4 1 -11.5648 0.0155
2 -4 2 -9.3942 0.0024
2 -4 3 -12.9737 0.0169
2 -4 4 -21.4355 -0.0246
2 -4 5 -3.7257 -0.0031
2 -4 6 -13.2610 0.0131
2 -4 7 -7.9484 -0.0055
2 -4 8 -11.6092 -0.0102
2 -4 9 -6.3276 0.0066
2 -4 10 -4.0101 0.0163
2 -4 11 0.6262 -0.0049
2 -4 12 2.2046 -0.0047
2 -4 13 5.5151 0.0063
2 -4 14 4.8050 -0.0022
2 -4 15 -2.5536 0.0005
2 -4 16 -2.4759 0.0033
2 -4 17 1.3292 0.0019
2 -4 18 -2.4861 0.0016
2 -4 19 -3.3338 0.0005
2 -4 20 1.3992 -0.0029
2 -4 21 1.8408 0.0106
2 -4 22 2.7303 0.0002
2 -4 23 4.4675 -0.0085
2 -4 24 1.2667 0.0031
2 -4 25 1.2896 -0.0048
2 -4 26 -0.3066 0.0075
2 -4 27 0.2920 -0.0007
2 -4 28 -1.2152 -0.0088
2 -4 29 0.6687 0.0027
2 -3 0 -24.9750 -0.1245
2 -3 1 4.2526 0.0209
2 -3 2 20.3435 -0.0075
2 -3 3 17.4148 -0.0036
2 -3 4 12.7550 -0.0074
2 -3 5 -1.4585 -0.0136
2 -3 6 17.3339 -0.0023
2 -3 7 -10.5678 0.0023
2 -3 8 12.6346 0.0029
2 -3 9 2.1719 -0.0042
2 -3 10 6.3298 0.0185
2 -3 11 9.1389 -0.0010
2 -3 12 -1.5431 -0.0035
2 -3 13 0.1807 -0.0005
2 -3 14 -5.8759 0.0007
2 -3 15 -0.5562 0.0128
2 -3 16 5.9743 -0.0066
2 -3 17 -1.2019 -0.0029
2 -3 18 1.0143 0.0034
2 -3 19 0.7103 0.0055
2 -3 20 0.5098 0.0016
2 -3 21 -3.6758 0.0012
2 -3 22 -1.6666 0.0031
2 -3 23 -2.9038 0.0005
2 -3 24 -0.4507 -0.0072
2 -3 25 -2.8681 0.0011
2 -3 26 0.2614 0.0036
2 -3 27 0.9540 -0.0030
2 -3 28 0.5359 0.0001
2 -3 29 -0.2484 -0.0066
2 -3 30 -1.5381 0.0030
2 -2 0 -7.0935 -0.0267
2 -2 1 -12.4745 0.0348
2 -2 2 -5.3075 0.0132
2 -2 3 0.1014 0.0102
2 -2 4 -12.7554 0.0298
2 -2 5 -6.0154 -0.0309
2 -2 6 -42.5212 -0.0142
2 -2 7 -1.8313 0.0045
2 -2 8 -16.9706 -0.0090
2 -2 9 -5.8220 -0.0128
2 -2 10 -0.1974 -0.0088
2 -2 11 -1.0764 0.0011
2 -2 12 13.6242 -0.0059
2 -2 13 -1.5583 -0.0055
2 -2 14 2.2758 -0.0034
2 -2 15 4.3136 0.0100
2 -2 16 0.6222 -0.0006
2 -2 17 6.6262 0.0020
2 -2 18 -1.9682 0.0043
2 -2 19 2.0446 -0.0062
2 -2 20 -1.2461 0.0017
2 -2 21 1.0800 -0.0049
2 -2 22 1.3150 -0.0005
2 -2 23 4.4958 -0.0024
2 -2 24 0.6683 -0.0053
2 -2 25 1.8901 0.0022
2 -2 26 0.6432 -0.0016
2 -2 27 3.1415 -0.0032
2 -2 28 2.1066 0.0015
2 -2 29 0.6127 -0.0018
2 -2 30 2.5261 -0.0047
2 -1 0 9.9788 0.0056
2 -1 1 -2.9429 -0.0099
2 -1 2 38.7875 -0.0029
2 -1 3 8.2693 -0.0122
2 -1 4 19.4627 0.0079
2 -1 5 -5.0741 -0.0389
2 -1 6 38.6913 -0.0189
2 -1 7 -5.5205 -0.0060
2 -1 8 26.7466 -0.0195
2 -1 9 -0.0839 -0.0058
2 -1 10 3.9426 -0.0149
2 -1 11 -1.7352 0.0110
2 -1 12 -6.6141 -0.0007
2 -1 13 6.4646 0.0135
2 -1 14 -6.4738 -0.0111
2 -1 15 -5.4142 0.0012
2 -1 16 -1.6914 0.0130
2 -1 17 -0.7092 -0.0097
2 -1 18 -0.8603 -0.0004
2 -1 19 -3.5123 -0.0071
2 -1 20 -3.5782 0.0015
2 -1 21 0.8188 0.0027
2 -1 22 -1.2689 -0.0028
2 -1 23 0.9655 -0.0020
2 -1 24 -3.0191 0.0007
2 -1 25 -0.0791 0.0011
2 -1 26 5.7088 -0.0018
2 -1 27 1.3519 0.0014
2 -1 28 -3.0206 -0.0017
2 -1 29 -1.5847 0.0035
2 -1 30 0.6119 0.0066
2 0 0 -43.9357 0.0198
2 0 1 19.8075 -0.0252
2 0 2 -0.1104 0.0027
2 0 3 -16.0972 -0.0202
2 0 4 -42.0303 -0.0187
2 0 5 -19.3546 -0.0252
2 0 6 -4.2497 -0.0030
2 0 7 6.8682 0.0096
2 0 8 -7.7152 -0.0101
2 0 9 21.6013 0.0232
2 0 10 -8.0593 0.0113
2 0 11 0.6943 -0.0129
2 0 12 3.4586 -0.0016
2 0 13 2.4421 0.0009
2 0 14 4.2662 -0.0035
2 0 15 1.6039 -0.0013
2 0 16 2.0093 -0.0026
2 0 17 7.4536 0.0042
2 0 18 -9.8067 -0.0008
2 0 19 -1.4504 -0.0012
2 0 20 0.8326 -0.0011
2 0 21 2.5156 0.0034
2 0 22 2.2560 0.0083
2 0 23 -2.1940 -0.0053
2 0 24 0.2967 0.0089
2 0 25 -0.9748 0.0038
2 0 26 -0.6913 0.0006
2 0 27 1.6849 0.0036
2 0 28 -3.1697 -0.0038
2 0 29 -1.2206 0.0030
2 0 30 -0.1026 -0.0053
2 0 31 0.5090 0.0003
2 1 0 60.5576 0.0935
2 1 1 15.0303 0.0028
2 1 2 49.1181 0.0622
2 1 3 21.4388 0.0383
2 1 4 25.9875 0.0200
2 1 5 12.7063 0.0005
2 1 6 12.4676 -0.0408
2 1 7 5.9008 0.0106
2 1 8 32.8583 0.0149
2 1 9 -15.9785 -0.0108
2 1 10 10.0773 -0.0011
2 1 11 -12.5045 -0.0139
2 1 12 2.1292 -0.0058
2 1 13 -1.9056 -0.0055
2 1 14 -1.4666 -0.0100
2 1 15 2.1520 0.0083
2 1 16 -1.7207 -0.0007
2 1 17 -6.5512 -0.0037
2 1 18 -4.0983 0.0065
2 1 19 -3.9717 0.0072
2 1 20 -2.5905 -0.0063
2 1 21 -2.0068 -0.0032
2 1 22 -4.9353 0.0062
2 1 23 -0.4353 -0.0013
2 1 24 -0.0807 -0.0012
2 1 25 1.2234 -0.0011
2 1 26 0.5225 0.0041
2 1 27 1.9454 0.0045
2 1 28 2.8748 0.0007
2 1 29 -0.1500 -0.0024
2 1 30 1.4475 0.0102
2 1 31 1.0614 -0.0007
2 2 0 -34.0487 -0.0526
2 2 1 -3.3735 -0.0385
2 2 2 -31.7512 -0.0382
2 2 3 -1.2961 -0.0118
2 2 4 -31.3316 0.0148
2 2 5 -38.0177 -0.0091
2 2 6 -4.0898 0.0096
2 2 7 11.8407 -0.0273
2 2 8 32.0035 -0.0036
2 2 9 7.5699 0.0167
2 2 10 -5.3312 -0.0167
2 2 11 15.2225 -0.0018
2 2 12 0.1715 -0.0164
2 2 13 6.7007 0.0047
2 2 14 10.2531 0.0092
2 2 15 7.8847 -0.0186
2 2 16 -0.5146 -0.0033
2 2 17 3.4009 -0.0008
2 2 18 -2.9414 0.0040
2 2 19 10.3499 -0.0040
2 2 20 2.4014 -0.0046
2 2 21 3.8504 0.0053
2 2 22 1.4944 0.0001
2 2 23 -2.4268 0.0085
2 2 24 0.9689 0.0019
2 2 25 0.0941 -0.0025
2 2 26 -0.4346 0.0049
2 2 27 -3.7719 -0.0023
2 2 28 -1.9586 -0.0040
2 2 29 -0.7771 -0.0065
2 2 30 -2.2358 -0.0067
2 2 31 2.1277 0.0053
2 3 0 24.0773 0.1142
2 3 1 12.8688 -0.0087
2 3 2 54.5618 0.1447
2 3 3 11.8467 0.0280
2 3 4 0.9038 -0.0428
2 3 5 14.8989 0.0230
2 3 6 29.5111 -0.0144
2 3 7 12.0875 -0.0017
2 3 8 5.2573 -0.0228
2 3 9 -0.8334 -0.0207
2 3 10 -1.7478 0.0219
2 3 11 -14.4969 -0.0070
2 3 12 -12.1108 -0.0152
2 3 13 -5.5815 0.0009
2 3 14 1.3992 0.0024
2 3 15 -6.7962 0.0047
2 3 16 -6.5471 0.0067
2 3 17 -3.0037 0.0027
2 3 18 2.8873 0.0107
2 3 19 -6.9214 -0.0059
2 3 20 0.3640 0.0006
2 3 21 -1.5871 -0.0022
2 3 22 0.7016 -0.0056
2 3 23 -0.3227 0.0053
2 3 24 0.3407 -0.0026
2 3 25 2.0552 0.0007
2 3 26 -0.3350 -0.0028
2 3 27 1.0646 0.0020
2 3 28 -2.1235 0.0011
2 3 29 2.5449 0.0023
2 3 30 1.0509 0.0025
2 3 31 -0.8536 -0.0019
2 4 0 -11.3713 -0.0346
2 4 1 7.2524 -0.0371
2 4 2 -16.3165 0.0067
2 4 3 3.3599 -0.0392
2 4 4 -34.7397 0.0335
2 4 5 0.3465 0.0049
2 4 6 -7.6773 -0.0080
2 4 7 9.3000 0.0138
2 4 8 4.0192 0.0142
2 4 9 0.6794 0.0201
2 4 10 19.5599 -0.0020
2 4 11 10.9510 0.0152
2 4 12 5.7075 -0.0002
2 4 13 5.1120 -0.0090
2 4 14 12.5718 -0.0109
2 4 15 0.7733 -0.0059
2 4 16 -4.6062 0.0058
2 4 17 5.9430 -0.0017
2 4 18 0.7850 0.0006
2 4 19 5.2238 0.0006
2 4 20 -6.2022 0.0059
2 4 21 0.6053 -0.0025
2 4 22 -0.0516 -0.0013
2 4 23 1.3969 0.0065
2 4 24 -1.8212 -0.0031
2 4 25 -2.2344 0.0021
2 4 26 2.6224 -0.0043
2 4 27 -2.5329 0.0008
2 4 28 0.4580 0.0007
2 4 29 -0.1748 -0.0027
2 4 30 4.0952 -0.0036
2 4 31 3.8425 -0.0014
2 5 0 6.3893 -0.0160
2 5 1 6.9885 -0.0466
2 5 2 6.4079 0.0041
2 5 3 -9.9732 0.0246
2 5 4 4.3838 0.0419
2 5 5 3.8127 0.0163
2 5 6 7.3226 -0.0102
2 5 7 -0.0151 0.0002
2 5 8 2.1759 0.0256
2 5 9 -11.5551 -0.0178
2 5 10 -4.8565 -0.0106
2 5 11 -2.3107 0.0007
2 5 12 -13.6526 0.0064
2 5 13 -4.2388 0.0045
2 5 14 -13.1693 -0.0096
2 5 15 -13.5408 -0.0022
2 5 16 1.5276 0.0011
2 5 17 -3.5958 0.0055
2 5 18 0.9907 -0.0082
2 5 19 -1.6955 -0.0022
2 5 20 0.0611 -0.0012
2 5 21 -1.1405 -0.0090
2 5 22 -1.0111 0.0021
2 5 23 0.7603 -0.0007
2 5 24 1.7428 0.0019
2 5 25 -0.8467 0.0067
2 5 26 -0.6990 0.0039
2 5 27 -0.8729 -0.0013
2 5 28 -0.2152 -0.0006
2 5 29 0.0628 0.0046
2 5 30 -1.9389 -0.0005
2 5 31 0.1072 -0.0009
2 6 0 -9.0362 0.0585
2 6 1 0.8074 -0.0259
2 6 2 -8.3336 0.0476
2 6 3 -3.3985 0.0273
2 6 4 -9.7792 -0.0123
2 6 5 12.6361 0.0222
2 6 6 -6.3526 -0.0151
2 6 7 -0.1244 -0.0317
2 6 8 -6.9716 -0.0028
2 6 9 7.1242 -0.0151
2 6 10 4.7037 0.0038
2 6 11 0.5771 -0.0126
2 6 12 10.5897 0.0161
2 6 13 2.8912 0.0014
2 6 14 8.2467 0.0043
2 6 15 5.3049 -0.0079
2 6 16 5.4167 0.0075
2 6 17 6.5426 0.0092
2 6 18 3.2935 -0.0010
2 6 19 3.6945 0.0027
2 6 20 -1.3484 -0.0036
2 6 21 -7.3637 0.0016
2 6 22 -1.4716 -0.0053
2 6 23 -0.0491 -0.0020
2 6 24 -1.7566 -0.0039
2 6 25 -3.6621 0.0031
2 6 26 -0.8074 0.0033
2 6 27 -1.3720 -0.0085
2 6 28 0.8574 0.0058
2 6 29 2.7299 0.0032
2 6 30 2.1651 -0.0004
2 6 31 1.5670 0.0056
2 7 0 6.0491 -0.0191
2 7 1 2.5296 -0.0154
2 7 2 -0.3563 0.0142
2 7 3 3.5611 -0.0078
2 7 4 9.9745 -0.0268
2 7 5 0.3703 0.0370
2 7 6 -3.1002 -0.0098
2 7 7 -10.0726 -0.0093
2 7 8 10.2180 -0.0175
2 7 9 -3.2374 0.0068
2 7 10 0.9303 0.0163
2 7 11 -6.0108 0.0018
2 7 12 -7.8084 0.0091
2 7 13 2.7719 -0.0086
2 7 14 -2.5657 0.0087
2 7 15 -4.9753 0.0083
2 7 16 -2.9534 -0.0092
2 7 17 -0.9864 -0.0057
2 7 18 -1.3126 0.0098
2 7 19 0.5136 0.0029
2 7 20 -4.2347 -0.0046
2 7 21 -0.5723 -0.0005
2 7 22 2.9064 0.0002
2 7 23 1.2864 0.0096
2 7 24 3.6885 -0.0026
2 7 25 2.0695 0.0017
2 7 26 4.1477 -0.0032
2 7 27 -4.5115 0.0008
2 7 28 -1.6454 -0.0030
2 7 29 -2.3825 -0.0085
2 7 30 -0.0681 -0.0039
2 7 31 -1.4753 -0.0000
2 8 0 -3.9938 0.0422
2 8 1 -3.1831 0.0003
2 8 2 -2.1872 -0.0318
2 8 3 -7.6576 0.0066
2 8 4 -5.2515 0.0298
2 8 5 -8.1545 -0.0187
2 8 6 -7.2118 -0.0077
2 8 7 5.3728 0.0142
2 8 8 6.1721 0.0114
2 8 9 9.3244 0.0066
2 8 10 0.1322 -0.0067
2 8 11 -0.0889 0.0101
2 8 12 6.8161 -0.0023
2 8 13 1.2165 -0.0155
2 8 14 2.0109 0.0045
2 8 15 0.8045 -0.0056
2 8 16 4.8849 -0.0055
2 8 17 4.1089 -0.0052
2 8 18 1.3956 0.0031
2 8 19 -0.6617 0.0039
2 8 20 2.0203 -0.0066
2 8 21 0.0837 0.0028
2 8 22 1.6292 -0.0007
2 8 23 -4.4127 -0.0045
2 8 24 0.1553 0.0037
2 8 25 2.0069 0.0001
2 8 26 -3.5803 0.0026
2 8 27 0.1247 0.0091
2 8 28 -1.9677 -0.0038
2 8 29 3.6641 -0.0042
2 8 30 -1.5659 -0.0013
2 8 31 0.9807 0.0023
2 9 0 3.8585 0.0625
2 9 1 -3.8200 0.0065
2 9 2 8.1557 -0.0266
2 9 3 -1.0147 0.0360
2 9 4 7.5402 0.0260
2 9 5 -2.3999 -0.0182
2 9 6 2.0236 0.0002
2 9 7 3.7120 0.0051
2 9 8 0.2840 0.0125
2 9 9 -2.5358 -0.0127
2 9 10 -0.9002 -0.0079
2 9 11 0.6645 -0.0091
2 9 12 -5.1464 -0.0005
2 9 13 -6.2952 -0.0037
2 9 14 -4.0887 -0.0035
2 9 15 -0.7312 -0.0080
2 9 16 2.2501 -0.0004
2 9 17 -3.5041 0.0012
2 9 18 -1.5638 -0.0031
2 9 19 4.6547 -0.0070
2 9 20 -0.8705 0.0106
2 9 21 -2.0170 0.0008
2 9 22 -1.1510 -0.0114
2 9 23 2.0458 -0.0068
2 9 24 -4.2986 0.0017
2 9 25 -1.4703 0.0018
2 9 26 -1.2860 -0.0006
2 9 27 -0.9141 -0.0004
2 9 28 1.6879 0.0051
2 9 29 -2.7817 -0.0008
2 9 30 -0.9238 0.0016
2 10 0 -2.3217 0.0329
2 10 1 -0.9037 0.0004
2 10 2 -2.9804 -0.0001
2 10 3 -6.9812 0.0116
2 10 4 -7.2500 -0.0112
2 10 5 1.7109 0.0062
2 10 6 -4.8584 0.0103
2 10 7 -0.0014 0.0001
2 10 8 -3.3056 0.0085
2 10 9 -2.3765 0.0001
2 10 10 -2.6420 -0.0005
2 10 11 -1.6526 -0.0105
2 10 12 -5.3729 -0.0052
2 10 13 0.2346 0.0072
2 10 14 -0.8564 -0.0017
2 10 15 4.4844 -0.0041
2 10 16 -1.4966 -0.0009
2 10 17 3.1843 0.0039
2 10 18 0.8018 -0.0050
2 10 19 0.8845 -0.0034
2 10 20 1.5485 -0.0019
2 10 21 -4.1199 0.0004
2 10 22 3.9518 -0.0051
2 10 23 0.2785 -0.0017
2 10 24 1.4101 0.0031
2 10 25 -2.2964 0.0017
2 10 26 -0.5501 0.0034
2 10 27 2.1716 -0.0053
2 10 28 0.2208 -0.0010
2 10 29 0.1592 0.0074
2 10 30 -1.3621 -0.0025
2 11 0 0.9249 -0.0233
2 11 1 -0.5161 0.0236
2 11 2 3.9688 -0.0045
2 11 3 -4.6495 -0.0191
2 11 4 4.5629 -0.0260
2 11 5 -3.1044 0.0157
2 11 6 4.0186 0.0148
2 11 7 1.5601 -0.0024
2 11 8 5.4172 0.0117
2 11 9 -0.0234 0.0096
2 11 10 2.4874 0.0019
2 11 11 1.8741 -0.0068
2 11 12 -1.6433 -0.0011
2 11 13 -3.6047 0.0034
2 11 14 1.7100 0.0002
2 11 15 -6.8510 -0.0002
2 11 16 -1.1256 -0.0033
2 11 17 -4.5848 -0.0042
2 11 18 0.8830 0.0070
2 11 19 -1.7805 0.0001
2 11 20 -6.0431 -0.0013
2 11 21 2.7943 -0.0001
2 11 22 -0.0513 0.0011
2 11 23 -0.2670 0.0072
2 11 24 -2.2287 -0.0085
2 11 25 0.7001 -0.0024
2 11 26 -2.2675 0.0034
2 11 27 -0.4109 -0.0018
2 11 28 0.1438 -0.0048
2 11 29 1.5803 -0.0067
2 12 0 1.3762 0.0029
2 12 1 0.3245 0.0227
2 12 2 1.5736 -0.0030
2 12 3 -3.3110 -0.0039
2 12 4 -0.8407 -0.0229
2 12 5 1.1796 0.0030
2 12 6 -1.2335 -0.0078
2 12 7 -1.4649 0.0195
2 12 8 -6.4822 -0.0081
2 12 9 4.0464 -0.0094
2 12 10 -1.8431 0.0039
2 12 11 -0.9552 0.0006
2 12 12 0.5318 -0.0019
2 12 13 1.4397 -0.0047
2 12 14 -4.8551 0.0124
2 12 15 0.2884 0.0045
2 12 16 0.5270 -0.0022
2 12 17 3.4705 -0.0037
2 12 18 -1.1056 0.0027
2 12 19 0.6664 0.0080
2 12 20 3.8053 -0.0006
2 12 21 -2.8148 -0.0047
2 12 22 3.7812 0.0024
2 12 23 1.0378 0.0035
2 12 24 1.7039 0.0005
2 12 25 -1.7574 -0.0040
2 12 26 -3.6865 0.0054
2 12 27 0.7966 0.0029
2 12 28 0.0227 0.0050
2 13 0 2.4629 0.0051
2 13 1 3.0910 0.0357
2 13 2 -0.3883 0.0039
2 13 3 -1.8499 0.0023
2 13 4 1.1755 -0.0130
2 13 5 -2.3154 -0.0039
2 13 6 2.7402 -0.0023
2 13 7 -0.8962 0.0041
2 13 8 3.4476 -0.0041
2 13 9 2.6938 -0.0129
2 13 10 0.8000 -0.0043
2 13 11 1.0869 -0.0022
2 13 12 1.0217 0.0012
2 13 13 0.0841 0.0036
2 13 14 0.8516 -0.0124
2 13 15 -4.2111 0.0012
2 13 16 0.4177 0.0070
2 13 17 -6.1684 -0.0018
2 13 18 0.2864 -0.0050
2 13 19 0.5746 0.0047
2 13 20 -2.0747 0.0078
2 13 21 -3.3504 -0.0018
2 13 22 -2.7040 -0.0041
2 13 23 1.3902 0.0045
2 13 24 5.8619 0.0027
2 13 25 1.9935 -0.0004
2 13 26 -2.2736 -0.0019
2 13 27 -0.0023 -0.0035
2 13 28 2.4520 0.0085
2 14 0 3.1858 -0.0159
2 14 1 1.7411 0.0273
2 14 2 -0.8675 -0.0046
2 14 3 0.6978 -0.0150
2 14 4 2.3006 -0.0018
2 14 5 3.8778 -0.0092
2 14 6 -0.1097 0.0051
2 14 7 0.8846 0.0071
2 14 8 -0.4003 -0.0053
2 14 9 -2.8060 0.0035
2 14 10 -1.7379 0.0022
2 14 11 3.8878 -0.0058
2 14 12 -1.6613 0.0061
2 14 13 0.6878 -0.0038
2 14 14 -1.2227 -0.0080
2 14 15 6.3681 0.0009
2 14 16 -3.9503 -0.0031
2 14 17 -0.1508 -0.0013
2 14 18 2.2243 0.0015
2 14 19 3.6332 -0.0042
2 14 20 1.2151 -0.0009
2 14 21 0.6205 -0.0048
2 14 22 2.0738 0.0023
2 14 23 2.0106 -0.0032
2 14 24 2.7683 0.0018
2 14 25 -0.6684 0.0015
2 14 26 -6.6354 -0.0001
2 14 27 0.7107 -0.0006
2 15 0 8.0442 0.0466
2 15 1 2.9228 -0.0042
2 15 2 1.2156 0.0193
2 15 3 -0.6013 0.0078
2 15 4 0.8518 -0.0099
2 15 5 -3.7659 0.0074
2 15 6 1.2679 -0.0074
2 15 7 1.1517 0.0137
2 15 8 -1.3271 0.0084
2 15 9 2.1805 0.0086
2 15 10 0.1512 0.0085
2 15 11 3.7205 -0.0021
2 15 12 3.0497 0.0020
2 15 13 -3.4426 -0.0017
2 15 14 -3.4810 -0.0050
2 15 15 -6.6913 0.0008
2 15 16 -1.0062 0.0018
2 15 17 -9.4273 -0.0022
2 15 18 -3.9407 0.0021
2 15 19 -3.2602 -0.0050
2 15 20 2.3247 -0.0021
2 15 21 2.3709 0.0036
2 15 22 -2.3012 0.0007
2 15 23 3.1585 -0.0051
2 15 24 8.3302 -0.0045
2 15 25 1.9199 -0.0007
2 15 26 -0.3401 -0.0031
2 16 0 0.1256 -0.0290
2 16 1 -1.0560 0.0282
2 16 2 0.1653 -0.0165
2 16 3 5.1387 0.0005
2 16 4 1.0183 -0.0007
2 16 5 1.9209 0.0067
2 16 6 0.7208 0.0156
2 16 7 6.3249 -0.0132
2 16 8 0.9873 -0.0003
2 16 9 2.9567 0.0155
2 16 10 1.7542 -0.0021
2 16 11 3.6554 0.0000
2 16 12 5.1129 -0.0099
2 16 13 9.6378 -0.0016
2 16 14 -0.3307 0.0073
2 16 15 1.2534 0.0005
2 16 16 -1.4189 0.0002
2 16 17 5.6332 0.0006
2 16 18 -0.4003 0.0008
2 16 19 2.3253 0.0011
2 16 20 0.8448 -0.0030
2 16 21 -2.0361 0.0024
2 16 22 2.2230 -0.0008
2 16 23 -0.6266 -0.0059
2 16 24 1.1785 0.0057
2 17 0 0.2722 0.0305
2 17 1 4.3645 -0.0096
2 17 2 2.7915 -0.0009
2 17 3 1.2837 -0.0139
2 17 4 -3.0479 -0.0013
2 17 5 -1.8529 -0.0110
2 17 6 -2.1716 -0.0218
2 17 7 -2.0437 0.0010
2 17 8 1.9717 -0.0057
2 17 9 0.2159 -0.0059
2 17 10 3.3415 0.0072
2 17 11 3.4840 0.0008
2 17 12 1.4182 -0.0025
2 17 13 -1.8934 0.0024
2 17 14 -4.9276 0.0062
2 17 15 -10.0443 0.0100
2 17 16 0.7853 -0.0062
2 17 17 -8.1604 -0.0009
2 17 18 -0.8275 0.0004
2 17 19 1.8176 -0.0033
2 17 20 -0.4069 0.0006
2 17 21 1.5705 -0.0006
2 17 22 -1.2938 0.0002
2 17 23 5.6651 -0.0006
2 18 0 3.2163 -0.0264
2 18 1 -0.0884 -0.0124
2 18 2 -0.1540 0.0009
2 18 3 1.0643 0.0065
2 18 4 0.2821 -0.0082
2 18 5 1.0472 -0.0077
2 18 6 3.3751 0.0040
2 18 7 5.8207 0.0056
2 18 8 -0.6906 -0.0059
2 18 9 3.9361 -0.0006
2 18 10 -0.4829 0.0031
2 18 11 1.1056 0.0072
2 18 12 2.3706 -0.0012
2 18 13 4.0150 0.0000
2 18 14 1.1796 -0.0031
2 18 15 2.9106 0.0021
2 18 16 0.6239 0.0009
2 18 17 1.0752 -0.0039
2 18 18 -1.2995 0.0043
2 18 19 1.5607 0.0025
2 18 20 -1.1767 0.0050
2 18 21 -5.2772 0.0027
2 19 0 -4.6423 0.0077
2 19 1 3.6253 0.0085
2 19 2 0.5784 0.0200
2 19 3 3.6769 0.0096
2 19 4 -1.5415 0.0037
2 19 5 1.0074 -0.0043
2 19 6 -0.9527 0.0058
2 19 7 -0.5816 0.0009
2 19 8 3.0599 0.0040
2 19 9 0.2666 -0.0028
2 19 10 4.3095 -0.0043
2 19 11 1.8937 0.0022
2 19 12 4.0669 -0.0007
2 19 13 -3.7707 -0.0039
2 19 14 -1.6418 -0.0018
2 19 15 -1.1842 0.0005
2 19 16 -0.9579 -0.0054
2 19 17 -7.1285 0.0014
2 19 18 4.4785 -0.0055
2 19 19 6.0923 -0.0068
2 20 0 5.4926 0.0096
2 20 1 6.1638 -0.0085
2 20 2 2.2796 0.0058
2 20 3 2.3880 -0.0038
2 20 4 -1.7639 0.0066
2 20 5 -2.2385 0.0018
2 20 6 -3.5218 0.0004
2 20 7 0.8357 -0.0056
2 20 8 -0.1446 0.0008
2 20 9 -3.0254 -0.0047
2 20 10 3.4306 0.0039
2 20 11 0.6760 -0.0055
2 20 12 0.5092 -0.0030
2 20 13 -2.6763 0.0042
2 20 14 1.7681 0.0006
2 20 15 3.9955 -0.0069
2 20 16 -4.3421 -0.0013
2 21 0 -0.2380 0.0041
2 21 1 -1.4680 0.0034
2 21 2 -0.5177 -0.0045
2 21 3 4.0266 -0.0011
2 21 4 -5.4788 0.0040
2 21 5 0.7162 -0.0042
2 21 6 2.9274 -0.0003
2 21 7 2.9127 0.0025
2 21 8 -2.3953 -0.0036
2 21 9 1.6079 0.0019
2 21 10 -0.3418 0.0002
2 21 11 1.9593 -0.0041
2 21 12 2.9801 0.0068
3 -19 0 2.9442 -0.0117
3 -19 1 1.4060 0.0121
3 -19 2 4.0416 0.0139
3 -19 3 -1.6885 0.0038
3 -18 0 -1.0636 0.0251
3 -18 1 -1.7753 0.0003
3 -18 2 0.5844 -0.0008
3 -18 3 -4.5229 0.0018
3 -18 4 1.1113 0.0014
3 -18 5 -1.6599 -0.0037
3 -18 6 -2.6964 -0.0131
3 -18 7 -3.3672 0.0028
3 -18 8 -3.4190 -0.0006
3 -17 0 2.4330 0.0123
3 -17 1 -3.7673 -0.0110
3 -17 2 -1.5904 -0.0145
3 -17 3 1.9986 0.0026
3 -17 4 -2.7861 0.0006
3 -17 5 0.9047 0.0033
3 -17 6 -4.8528 -0.0007
3 -17 7 1.2829 -0.0005
3 -17 8 -0.8518 0.0108
3 -17 9 -1.2573 -0.0005
3 -17 10 2.0332 -0.0011
3 -17 11 -5.2100 -0.0009
3 -16 0 -5.9447 -0.0052
3 -16 1 -2.0083 0.0142
3 -16 2 -0.3182 -0.0001
3 -16 3 -0.6818 0.0020
3 -16 4 0.1259 -0.0039
3 -16 5 2.5779 0.0069
3 -16 6 -0.1705 0.0103
3 -16 7 5.9309 -0.0156
3 -16 8 -0.8524 0.0069
3 -16 9 2.0860 0.0019
3 -16 10 -8.4177 -0.0001
3 -16 11 -3.5090 -0.0056
3 -16 12 -0.3291 0.0053
3 -16 13 1.1365 0.0035
3 -16 14 0.7789 -0.0014
3 -15 0 4.3375 0.0111
3 -15 1 -1.4709 -0.0057
3 -15 2 1.8123 0.0114
3 -15 3 -7.4222 0.0007
3 -15 4 0.1738 -0.0010
3 -15 5 -4.9767 -0.0162
3 -15 6 0.7666 0.0146
3 -15 7 -4.8725 -0.0013
3 -15 8 1.7395 -0.0080
3 -15 9 2.1040 0.0061
3 -15 10 -2.7110 -0.0038
3 -15 11 -7.0279 0.0041
3 -15 12 0.0404 -0.0024
3 -15 13 -1.6199 -0.0004
3 -15 14 0.0418 -0.0052
3 -15 15 -2.1809 0.0015
3 -15 16 0.7846 -0.0025
3 -14 0 0.6459 -0.0114
3 -14 1 -0.6124 0.0036
3 -14 2 0.0404 -0.0124
3 -14 3 -2.7224 0.0106
3 -14 4 0.5566 -0.0101
3 -14 5 4.1670 -0.0049
3 -14 6 0.2887 0.0010
3 -14 7 -3.9382 0.0162
3 -14 8 3.0385 -0.0100
3 -14 9 3.2731 -0.0066
3 -14 10 -1.3871 -0.0014
3 -14 11 2.2909 0.0003
3 -14 12 -6.2643 0.0016
3 -14 13 3.7471 -0.0028
3 -14 14 -4.8332 -0.0016
3 -14 15 6.8571 0.0053
3 -14 16 -3.3069 -0.0026
3 -14 17 -1.2041 -0.0015
3 -14 18 1.8946 0.0021
3 -13 0 -2.8250 0.0199
3 -13 1 -5.0267 0.0028
3 -13 2 -0.7344 -0.0140
3 -13 3 3.1474 0.0226
3 -13 4 -1.5124 -0.0138
3 -13 5 1.1922 -0.0052
3 -13 6 -1.1403 -0.0087
3 -13 7 2.0377 0.0051
3 -13 8 3.0372 0.0055
3 -13 9 1.6672 0.0024
3 -13 10 -1.1352 -0.0017
3 -13 11 0.6972 -0.0050
3 -13 12 0.3828 0.0069
3 -13 13 -9.4302 -0.0058
3 -13 14 4.3526 -0.0054
3 -13 15 -2.0059 0.0013
3 -13 16 2.9690 0.0046
3 -13 17 0.2824 -0.0061
3 -13 18 2.1832 -0.0013
3 -13 19 2.6988 0.0070
3 -13 20 -2.8722 -0.0008
3 -12 0 -0.1136 0.0261
3 -12 1 -9.0891 0.0063
3 -12 2 1.2172 -0.0134
3 -12 3 -2.4511 0.0016
3 -12 4 1.8348 0.0178
3 -12 5 -15.4579 -0.0106
3 -12 6 -3.0378 -0.0086
3 -12 7 -1.2934 -0.0049
3 -12 8 -1.4013 0.0144
3 -12 9 -4.6212 0.0154
3 -12 10 -1.4736 -0.0141
3 -12 11 5.7916 -0.0098
3 -12 12 -1.4751 -0.0049
3 -12 13 3.5277 0.0059
3 -12 14 -3.8698 0.0009
3 -12 15 3.1870 -0.0045
3 -12 16 -1.5093 -0.0002
3 -12 17 3.2928 -0.0036
3 -12 18 -1.5599 0.0081
3 -12 19 0.6559 0.0004
3 -12 20 3.0336 0.0016
3 -12 21 -2.4765 -0.0030
3 -11 0 0.7003 -0.0123
3 -11 1 -2.6846 0.0124
3 -11 2 5.1326 0.0115
3 -11 3 -2.7763 0.0073
3 -11 4 -7.2914 -0.0002
3 -11 5 -1.1282 -0.0096
3 -11 6 1.7255 0.0099
3 -11 7 0.6579 0.0074
3 -11 8 -1.3463 -0.0128
3 -11 9 4.8643 0.0120
3 -11 10 1.9905 -0.0004
3 -11 11 2.8094 -0.0119
3 -11 12 -0.1566 -0.0070
3 -11 13 -1.8738 0.0040
3 -11 14 -0.5277 0.0038
3 -11 15 -2.6493 0.0047
3 -11 16 1.7618 -0.0032
3 -11 17 -2.1180 0.0044
3 -11 18 -1.2660 0.0045
3 -11 19 2.0814 -0.0011
3 -11 20 2.1677 -0.0063
3 -11 21 -1.1719 0.0043
3 -11 22 -1.6718 -0.0036
3 -11 23 3.6768 0.0010
3 -10 0 -3.7199 -0.0550
3 -10 1 1.6423 0.0208
3 -10 2 -3.8664 0.0109
3 -10 3 3.6083 0.0135
3 -10 4 -6.8437 -0.0097
3 -10 5 0.2906 0.0060
3 -10 6 -1.8742 0.0159
3 -10 7 -0.7953 -0.0052
3 -10 8 1.5294 0.0101
3 -10 9 0.2983 -0.0101
3 -10 10 0.2671 0.0053
3 -10 11 -1.8209 -0.0048
3 -10 12 0.1747 0.0049
3 -10 13 1.1634 0.0132
3 -10 14 -0.6853 -0.0068
3 -10 15 1.6804 0.0052
3 -10 16 0.0557 0.0086
3 -10 17 4.0550 -0.0034
3 -10 18 -0.4585 0.0047
3 -10 19 -0.6858 0.0003
3 -10 20 1.4022 -0.0019
3 -10 21 -1.7015 0.0004
3 -10 22 3.6049 0.0009
3 -10 23 1.0592 -0.0059
3 -10 24 2.3483 -0.0045
3 -9 0 -2.9248 -0.0104
3 -9 1 -0.5318 0.0291
3 -9 2 -3.7987 0.0147
3 -9 3 3.7278 -0.0075
3 -9 4 -0.1119 0.0022
3 -9 5 -1.6233 0.0043
3 -9 6 -3.9904 -0.0154
3 -9 7 -0.7095 -0.0019
3 -9 8 -0.8744 -0.0004
3 -9 9 9.5897 -0.0168
3 -9 10 -1.9147 0.0038
3 -9 11 1.3237 0.0076
3 -9 12 -1.7349 0.0128
3 -9 13 3.0618 -0.0027
3 -9 14 1.1606 0.0007
3 -9 15 -0.7642 0.0006
3 -9 16 1.2474 0.0104
3 -9 17 -1.0096 -0.0025
3 -9 18 4.3223 -0.0055
3 -9 19 -1.9108 -0.0002
3 -9 20 1.8087 -0.0029
3 -9 21 2.9206 0.0019
3 -9 22 1.7721 0.0001
3 -9 23 -1.8650 0.0004
3 -9 24 1.5538 0.0020
3 -9 25 2.7209 0.0001
3 -8 0 1.0274 -0.0146
3 -8 1 -5.0756 0.0121
3 -8 2 -1.3674 0.0048
3 -8 3 1.3012 -0.0193
3 -8 4 -1.8445 0.0074
3 -8 5 -0.7198 -0.0193
3 -8 6 3.2473 -0.0210
3 -8 7 -0.2390 0.0067
3 -8 8 -1.6771 -0.0153
3 -8 9 -3.0136 0.0094
3 -8 10 4.6721 0.0016
3 -8 11 -3.6850 0.0027
3 -8 12 1.7771 -0.0050
3 -8 13 -8.2882 -0.0109
3 -8 14 4.7607 0.0008
3 -8 15 2.5748 -0.0076
3 -8 16 0.2250 -0.0009
3 -8 17 1.9236 0.0020
3 -8 18 -1.4145 0.0002
3 -8 19 3.5908 0.0031
3 -8 20 -2.1860 -0.0050
3 -8 21 -2.7201 -0.0031
3 -8 22 -0.8952 -0.0003
3 -8 23 0.7598 0.0029
3 -8 24 1.7261 -0.0072
3 -8 25 1.3573 0.0039
3 -8 26 0.2672 -0.0053
3 -7 0 -5.7495 0.0122
3 -7 1 3.1418 0.0066
3 -7 2 -6.1250 0.0277
3 -7 3 0.7979 0.0086
3 -7 4 -0.1621 0.0159
3 -7 5 7.8531 -0.0188
3 -7 6 -0.7813 -0.0097
3 -7 7 2.5391 0.0145
3 -7 8 -3.9034 0.0009
3 -7 9 4.0751 -0.0054
3 -7 10 -8.9803 0.0085
3 -7 11 3.1791 0.0052
3 -7 12 -1.5584 -0.0087
3 -7 13 -2.2324 -0.0047
3 -7 14 -8.6382 -0.0028
3 -7 15 -6.2357 -0.0023
3 -7 16 -0.5323 0.0072
3 -7 17 -8.0109 0.0044
3 -7 18 3.6393 -0.0074
3 -7 19 -1.9413 0.0060
3 -7 20 5.5603 0.0037
3 -7 21 -0.2899 -0.0004
3 -7 22 5.3658 0.0022
3 -7 23 2.6555 0.0025
3 -7 24 1.1431 0.0075
3 -7 25 -1.9525 -0.0017
3 -7 26 -1.2856 -0.0012
3 -7 27 -1.9339 0.0011
3 -6 0 3.6096 -0.0376
3 -6 1 -8.0684 -0.0132
3 -6 2 5.2427 -0.0246
3 -6 3 -5.5335 0.0104
3 -6 4 5.2771 0.0323
3 -6 5 -12.8870 -0.0056
3 -6 6 2.3344 0.0134
3 -6 7 -5.7455 -0.0015
3 -6 8 4.5124 0.0322
3 -6 9 -4.8882 -0.0017
3 -6 10 2.0365 0.0077
3 -6 11 -4.2056 0.0029
3 -6 12 2.1210 -0.0110
3 -6 13 -5.5548 0.0086
3 -6 14 0.3309 -0.0071
3 -6 15 -3.1005 0.0006
3 -6 16 2.8302 0.0143
3 -6 17 0.9119 0.0069
3 -6 18 -3.1564 -0.0067
3 -6 19 0.5988 0.0039
3 -6 20 -4.6799 0.0027
3 -6 21 -0.3669 0.0036
3 -6 22 -1.2097 0.0026
3 -6 23 0.7476 0.0015
3 -6 24 -1.7443 0.0033
3 -6 25 0.3762 0.0016
3 -6 26 -1.8884 -0.0046
3 -6 27 1.3430 -0.0007
3 -6 28 -1.9768 0.0015
3 -5 0 7.4747 -0.0118
3 -5 1 -6.8980 0.0208
3 -5 2 -5.2627 0.0430
3 -5 3 1.6018 -0.0156
3 -5 4 3.4083 0.0226
3 -5 5 6.5452 0.0117
3 -5 6 -7.1915 -0.0070
3 -5 7 2.7286 -0.0344
3 -5 8 -6.1094 0.0089
3 -5 9 10.5140 0.0034
3 -5 10 -2.3667 0.0093
3 -5 11 6.4153 -0.0093
3 -5 12 -7.6964 -0.0121
3 -5 13 -3.2559 0.0118
3 -5 14 -4.6261 0.0029
3 -5 15 1.2571 -0.0064
3 -5 16 -5.8830 0.0014
3 -5 17 -1.0006 0.0094
3 -5 18 1.3310 -0.0028
3 -5 19 -0.4738 0.0019
3 -5 20 -0.5144 -0.0090
3 -5 21 -3.7711 -0.0011
3 -5 22 0.4642 0.0074
3 -5 23 -2.4404 -0.0037
3 -5 24 0.3918 -0.0048
3 -5 25 1.6964 0.0052
3 -5 26 -1.8741 0.0059
3 -5 27 0.0711 -0.0045
3 -5 28 0.1027 0.0029
3 -4 0 -3.0372 -0.0328
3 -4 1 1.7654 -0.0250
3 -4 2 -10.3584 0.0387
3 -4 3 6.5168 -0.0235
3 -4 4 7.5187 -0.0339
3 -4 5 -6.6337 -0.0030
3 -4 6 -2.2440 -0.0034
3 -4 7 -10.9979 -0.0220
3 -4 8 6.5525 -0.0052
3 -4 9 -2.0272 -0.0035
3 -4 10 3.8631 -0.0081
3 -4 11 -6.9615 0.0053
3 -4 12 -1.3908 -0.0122
3 -4 13 1.6728 -0.0066
3 -4 14 1.0995 0.0031
3 -4 15 1.4776 -0.0047
3 -4 16 -1.0069 -0.0027
3 -4 17 5.2722 -0.0065
3 -4 18 4.6977 0.0023
3 -4 19 1.1851 0.0019
3 -4 20 2.4840 0.0006
3 -4 21 -1.1995 -0.0053
3 -4 22 1.3724 0.0031
3 -4 23 4.0714 0.0138
3 -4 24 0.5490 -0.0042
3 -4 25 0.9803 0.0013
3 -4 26 -0.6730 0.0058
3 -4 27 1.0560 -0.0016
3 -4 28 1.0060 0.0049
3 -4 29 -2.0429 -0.0069
3 -3 0 -2.1239 -0.0142
3 -3 1 -20.5225 -0.0388
3 -3 2 -3.2146 0.0236
3 -3 3 -21.3828 -0.0104
3 -3 4 -4.1813 -0.0415
3 -3 5 -6.0799 -0.0026
3 -3 6 10.9832 0.0001
3 -3 7 3.5486 0.0072
3 -3 8 14.9225 0.0093
3 -3 9 7.9408 -0.0149
3 -3 10 5.4128 -0.0167
3 -3 11 9.5726 0.0042
3 -3 12 3.5902 -0.0045
3 -3 13 6.7927 -0.0082
3 -3 14 -3.4206 -0.0054
3 -3 15 1.1492 -0.0039
3 -3 16 0.6996 -0.0065
3 -3 17 0.2623 0.0045
3 -3 18 -0.1901 -0.0039
3 -3 19 1.3337 -0.0070
3 -3 20 -5.0488 0.0055
3 -3 21 -1.3835 -0.0032
3 -3 22 0.5354 0.0036
3 -3 23 0.9340 0.0041
3 -3 24 -3.9343 -0.0033
3 -3 25 -4.5325 0.0064
3 -3 26 0.3827 -0.0012
3 -3 27 -1.4252 0.0054
3 -3 28 -2.0131 -0.0021
3 -3 29 -1.2385 0.0069
3 -3 30 -0.5317 0.0036
3 -2 0 -1.0739 0.0043
3 -2 1 15.1130 -0.0271
3 -2 2 0.9298 -0.0069
3 -2 3 6.1480 0.0133
3 -2 4 -9.2386 -0.0082
3 -2 5 10.3241 0.0015
3 -2 6 3.6273 0.0086
3 -2 7 -10.6956 0.0036
3 -2 8 -11.4903 0.0093
3 -2 9 -10.5565 -0.0231
3 -2 10 -7.5176 -0.0103
3 -2 11 -14.2831 -0.0076
3 -2 12 4.1069 -0.0050
3 -2 13 -0.1177 0.0023
3 -2 14 -0.5023 -0.0077
3 -2 15 -6.2401 -0.0098
3 -2 16 1.3680 -0.0048
3 -2 17 3.4203 0.0082
3 -2 18 2.9417 -0.0074
3 -2 19 -0.8481 -0.0074
3 -2 20 1.2388 0.0065
3 -2 21 2.5976 0.0014
3 -2 22 0.7565 0.0008
3 -2 23 -3.2912 -0.0004
3 -2 24 -0.8146 0.0003
3 -2 25 3.2071 0.0065
3 -2 26 1.2576 -0.0021
3 -2 27 2.3022 -0.0024
3 -2 28 -1.5817 0.0077
3 -2 29 1.3463 -0.0095
3 -2 30 1.2262 0.0006
3 -1 0 7.6919 0.0551
3 -1 1 -20.9129 -0.0038
3 -1 2 -12.1199 -0.0231
3 -1 3 -26.3531 -0.0337
3 -1 4 -5.5417 0.0211
3 -1 5 -3.5511 0.0068
3 -1 6 9.0211 -0.0097
3 -1 7 5.4890 -0.0213
3 -1 8 29.8451 0.0067
3 -1 9 -1.9312 -0.0048
3 -1 10 12.9187 -0.0171
3 -1 11 9.9907 -0.0122
3 -1 12 6.3374 -0.0049
3 -1 13 7.9377 0.0092
3 -1 14 -0.8065 -0.0018
3 -1 15 11.0214 -0.0002
3 -1 16 -0.6233 0.0002
3 -1 17 -0.2412 0.0097
3 -1 18 0.3484 -0.0010
3 -1 19 2.7179 -0.0025
3 -1 20 0.3916 0.0050
3 -1 21 -1.7321 -0.0021
3 -1 22 -1.3212 -0.0025
3 -1 23 2.0153 -0.0041
3 -1 24 -1.9083 -0.0051
3 -1 25 -1.8999 -0.0005
3 -1 26 5.3209 0.0058
3 -1 27 0.5176 -0.0020
3 -1 28 -2.1620 0.0045
3 -1 29 -3.0870 0.0096
3 -1 30 -1.0949 -0.0031
3 0 0 -8.7838 0.0323
3 0 1 17.1230 -0.0379
3 0 2 -16.4093 -0.0116
3 0 3 26.8597 -0.0177
3 0 4 3.7850 -0.0247
3 0 5 25.5165 0.0148
3 0 6 10.9367 0.0027
3 0 7 -6.8288 -0.0185
3 0 8 0.1464 -0.0059
3 0 9 -8.4294 0.0187
3 0 10 -10.3010 0.0051
3 0 11 -12.9202 0.0006
3 0 12 3.5746 -0.0027
3 0 13 0.2984 0.0021
3 0 14 13.2638 0.0304
3 0 15 -3.5420 -0.0018
3 0 16 -2.0590 -0.0178
3 0 17 -1.9158 0.0007
3 0 18 2.4528 -0.0041
3 0 19 0.4339 0.0038
3 0 20 -0.2044 -0.0115
3 0 21 0.9094 -0.0023
3 0 22 -2.1761 0.0122
3 0 23 -1.8445 0.0019
3 0 24 0.0984 -0.0018
3 0 25 -0.3839 0.0018
3 0 26 -0.5184 0.0020
3 0 27 0.9106 0.0052
3 0 28 -2.7341 -0.0088
3 0 29 -0.3624 -0.0001
3 0 30 -1.0620 0.0011
3 0 31 -0.0085 -0.0038
3 1 0 -1.6459 0.0297
3 1 1 -23.6852 -0.0489
3 1 2 -3.9822 -0.0147
3 1 3 -19.4992 -0.0087
3 1 4 -1.1825 -0.0034
3 1 5 -9.5601 -0.0122
3 1 6 5.6754 0.0187
3 1 7 -0.1205 0.0254
3 1 8 -3.4141 -0.0092
3 1 9 11.1516 0.0066
3 1 10 -5.8111 -0.0151
3 1 11 -2.2645 0.0084
3 1 12 -3.6554 0.0054
3 1 13 7.9539 -0.0205
3 1 14 14.8338 0.0047
3 1 15 5.7327 0.0072
3 1 16 -3.9187 0.0060
3 1 17 10.5244 -0.0169
3 1 18 3.9656 0.0070
3 1 19 1.0690 0.0048
3 1 20 0.4098 0.0058
3 1 21 -1.2497 -0.0046
3 1 22 -2.0639 -0.0091
3 1 23 -1.2670 0.0135
3 1 24 -0.0894 -0.0036
3 1 25 -0.1571 -0.0056
3 1 26 0.6693 -0.0030
3 1 27 -2.6834 0.0038
3 1 28 -1.4413 0.0016
3 1 29 -0.3189 -0.0078
3 1 30 1.3746 0.0039
3 1 31 0.2417 0.0029
3 2 0 14.3224 0.1195
3 2 1 18.4734 0.0014
3 2 2 3.0732 -0.0634
3 2 3 26.8626 0.0154
3 2 4 1.1555 0.0089
3 2 5 4.1557 -0.0026
3 2 6 3.7619 -0.0039
3 2 7 6.8775 -0.0052
3 2 8 28.4576 -0.0019
3 2 9 -13.8984 0.0054
3 2 10 2.9274 -0.0190
3 2 11 3.9336 -0.0146
3 2 12 19.5603 0.0045
3 2 13 -14.5616 0.0154
3 2 14 -2.5888 -0.0109
3 2 15 -6.0442 -0.0039
3 2 16 4.1900 0.0066
3 2 17 -8.0564 -0.0027
3 2 18 3.1328 0.0082
3 2 19 -0.5693 -0.0109
3 2 20 1.6692 0.0055
3 2 21 -5.1252 0.0065
3 2 22 -3.1043 -0.0047
3 2 23 8.3093 -0.0064
3 2 24 0.0912 0.0057
3 2 25 -1.2153 0.0001
3 2 26 -1.6648 -0.0008
3 2 27 2.9316 -0.0000
3 2 28 -1.4057 0.0034
3 2 29 0.3345 0.0060
3 2 30 -3.0346 -0.0138
3 2 31 2.5691 0.0043
3 3 0 5.7008 0.0084
3 3 1 -13.7095 -0.0027
3 3 2 -7.4581 0.0017
3 3 3 -2.7232 0.0332
3 3 4 3.2325 0.0243
3 3 5 -7.3285 0.0136
3 3 6 1.6256 0.0115
3 3 7 -12.6099 0.0074
3 3 8 -12.0970 -0.0189
3 3 9 -7.9198 0.0150
3 3 10 -6.0771 0.0033
3 3 11 9.7839 -0.0169
3 3 12 -3.8243 0.0009
3 3 13 2.9658 0.0071
3 3 14 -3.9789 0.0067
3 3 15 0.2998 -0.0013
3 3 16 -5.6235 -0.0113
3 3 17 8.1757 0.0030
3 3 18 -2.3408 0.0020
3 3 19 -3.5223 -0.0066
3 3 20 -5.1245 -0.0020
3 3 21 -1.2051 0.0012
3 3 22 -1.3551 0.0146
3 3 23 -5.0537 -0.0038
3 3 24 3.6350 -0.0013
3 3 25 -1.5269 0.0056
3 3 26 0.2540 0.0007
3 3 27 -2.6516 0.0002
3 3 28 2.4421 -0.0065
3 3 29 1.5542 0.0011
3 3 30 -1.2479 0.0062
3 3 31 2.9237 -0.0067
3 4 0 3.7838 -0.0299
3 4 1 1.3499 0.0157
3 4 2 5.1929 0.0335
3 4 3 1.7927 0.0293
3 4 4 -0.0175 -0.0028
3 4 5 -3.6117 -0.0181
3 4 6 2.6802 0.0070
3 4 7 0.7167 -0.0081
3 4 8 0.7476 0.0076
3 4 9 0.6925 -0.0027
3 4 10 13.7350 -0.0019
3 4 11 -2.1103 -0.0013
3 4 12 0.2749 0.0028
3 4 13 -11.5312 0.0067
3 4 14 -0.0187 0.0039
3 4 15 -3.6332 -0.0049
3 4 16 -4.7785 -0.0106
3 4 17 1.8023 -0.0080
3 4 18 3.8747 0.0058
3 4 19 -6.3509 -0.0022
3 4 20 1.4835 -0.0039
3 4 21 -0.8322 -0.0008
3 4 22 2.2228 0.0004
3 4 23 4.0858 0.0037
3 4 24 -4.2678 -0.0036
3 4 25 2.1199 -0.0006
3 4 26 -0.4750 0.0030
3 4 27 -1.7520 -0.0018
3 4 28 -0.3072 0.0014
3 4 29 -0.1720 -0.0009
3 4 30 1.6617 -0.0010
3 4 31 -0.8223 0.0012
3 5 0 -3.4897 -0.0108
3 5 1 -8.0611 0.0355
3 5 2 12.9569 -0.0041
3 5 3 3.3137 0.0104
3 5 4 -1.7566 -0.0298
3 5 5 1.3560 -0.0086
3 5 6 -3.2719 -0.0113
3 5 7 1.4815 0.0267
3 5 8 0.2225 -0.0064
3 5 9 6.1617 -0.0227
3 5 10 15.0570 -0.0061
3 5 11 5.6785 0.0025
3 5 12 3.5661 0.0065
3 5 13 4.4377 -0.0232
3 5 14 0.8571 -0.0049
3 5 15 0.9973 0.0011
3 5 16 -3.7619 -0.0017
3 5 17 0.8616 -0.0067
3 5 18 -2.0269 -0.0038
3 5 19 -2.4853 0.0116
3 5 20 -1.5347 -0.0017
3 5 21 -0.8068 0.0016
3 5 22 -4.3555 -0.0021
3 5 23 -0.9134 -0.0042
3 5 24 0.7396 0.0004
3 5 25 -4.6708 -0.0037
3 5 26 0.2599 -0.0032
3 5 27 -0.1692 0.0032
3 5 28 -1.6696 0.0012
3 5 29 0.7592 -0.0031
3 5 30 -1.8444 0.0112
3 5 31 3.5336 -0.0055
3 6 0 4.2608 0.0057
3 6 1 -8.6666 0.0526
3 6 2 4.8001 -0.0006
3 6 3 0.4182 -0.0149
3 6 4 1.0274 0.0204
3 6 5 -8.0387 -0.0030
3 6 6 -5.9856 0.0075
3 6 7 -3.0075 0.0284
3 6 8 -0.7849 -0.0204
3 6 9 0.8117 0.0114
3 6 10 -4.7477 -0.0033
3 6 11 -2.6446 -0.0092
3 6 12 -9.9158 -0.0013
3 6 13 -0.0171 -0.0206
3 6 14 -1.4119 0.0009
3 6 15 -4.5438 0.0018
3 6 16 0.0717 0.0025
3 6 17 3.4939 -0.0016
3 6 18 -0.9219 0.0039
3 6 19 -1.9011 0.0012
3 6 20 0.6830 0.0089
3 6 21 2.3085 -0.0019
3 6 22 2.1801 -0.0033
3 6 23 0.2393 0.0055
3 6 24 -0.1807 -0.0027
3 6 25 0.8408 -0.0034
3 6 26 2.0477 -0.0031
3 6 27 0.4705 0.0038
3 6 28 0.5811 0.0046
3 6 29 -2.3260 -0.0052
3 6 30 3.1632 -0.0002
3 6 31 -1.2464 0.0035
3 7 0 0.5020 0.0442
3 7 1 11.6371 -0.0182
3 7 2 -3.1488 0.0063
3 7 3 21.1311 -0.0138
3 7 4 -4.0419 0.0117
3 7 5 6.2434 0.0078
3 7 6 -0.4501 -0.0024
3 7 7 8.5151 -0.0142
3 7 8 -2.4171 -0.0065
3 7 9 6.1000 0.0113
3 7 10 12.1652 0.0074
3 7 11 3.8670 -0.0012
3 7 12 6.7868 -0.0115
3 7 13 7.1733 0.0071
3 7 14 3.3527 0.0081
3 7 15 3.1835 -0.0101
3 7 16 -0.4356 0.0115
3 7 17 -1.8142 -0.0049
3 7 18 1.4104 -0.0108
3 7 19 -3.8936 -0.0016
3 7 20 -2.6860 -0.0034
3 7 21 -2.7145 -0.0014
3 7 22 -3.3679 0.0053
3 7 23 -0.5601 -0.0037
3 7 24 -3.2619 0.0096
3 7 25 1.7647 0.0000
3 7 26 2.2142 0.0002
3 7 27 -0.5251 0.0077
3 7 28 -0.7387 -0.0012
3 7 29 1.1179 0.0022
3 7 30 -0.2424 -0.0040
3 7 31 1.7704 -0.0027
3 8 0 5.3975 -0.0593
3 8 1 -17.8249 0.0249
3 8 2 16.3128 -0.0270
3 8 3 -21.5808 0.0172
3 8 4 -3.0200 0.0011
3 8 5 -0.1433 0.0012
3 8 6 14.1414 -0.0070
3 8 7 -14.0213 -0.0040
3 8 8 -10.1803 0.0087
3 8 9 -6.2436 -0.0001
3 8 10 -5.3287 -0.0160
3 8 11 -2.8265 0.0025
3 8 12 3.2215 -0.0034
3 8 13 1.8678 0.0134
3 8 14 -0.1622 -0.0104
3 8 15 0.3421 0.0003
3 8 16 0.4780 0.0074
3 8 17 -0.1933 -0.0020
3 8 18 0.6394 -0.0138
3 8 19 0.9461 -0.0030
3 8 20 2.0909 0.0039
3 8 21 -0.6922 0.0025
3 8 22 0.2574 -0.0008
3 8 23 1.1774 0.0014
3 8 24 0.4375 0.0018
3 8 25 -1.1415 -0.0004
3 8 26 2.4258 0.0016
3 8 27 -0.1830 -0.0024
3 8 28 0.6158 0.0057
3 8 29 -3.8383 0.0021
3 8 30 -1.6839 0.0059
3 8 31 0.6541 0.0043
3 9 0 -5.9166 0.0161
3 9 1 6.1400 -0.0348
3 9 2 -7.2062 0.0141
3 9 3 11.4513 0.0024
3 9 4 -6.6976 -0.0035
3 9 5 13.5907 0.0124
3 9 6 -13.9517 0.0005
3 9 7 -2.3721 0.0032
3 9 8 2.7331 0.0055
3 9 9 8.4712 0.0204
3 9 10 -6.5895 0.0064
3 9 11 0.2632 -0.0081
3 9 12 0.9017 0.0080
3 9 13 0.2595 0.0046
3 9 14 -5.6709 -0.0014
3 9 15 -4.3214 -0.0069
3 9 16 -2.4943 -0.0009
3 9 17 2.7220 0.0063
3 9 18 -1.3439 -0.0038
3 9 19 -2.2132 0.0039
3 9 20 4.3863 -0.0009
3 9 21 -3.6270 0.0079
3 9 22 -1.3892 0.0058
3 9 23 -2.8989 -0.0018
3 9 24 0.7744 -0.0001
3 9 25 2.5178 -0.0085
3 9 26 0.0598 0.0037
3 9 27 1.7799 -0.0054
3 9 28 -2.3172 -0.0039
3 9 29 1.4049 -0.0019
3 9 30 0.1916 0.0041
3 10 0 8.1041 -0.0108
3 10 1 -9.2724 0.0114
3 10 2 -2.9392 0.0016
3 10 3 -10.1098 0.0090
3 10 4 9.6960 -0.0140
3 10 5 -7.6545 0.0052
3 10 6 1.4493 0.0196
3 10 7 -7.5266 -0.0072
3 10 8 6.2267 -0.0097
3 10 9 -5.0959 0.0009
3 10 10 -4.3402 0.0117
3 10 11 -1.3635 0.0040
3 10 12 7.2976 0.0044
3 10 13 -1.3579 -0.0030
3 10 14 0.8858 0.0122
3 10 15 -3.7342 0.0037
3 10 16 0.8021 -0.0098
3 10 17 1.5171 -0.0056
3 10 18 -1.0076 0.0089
3 10 19 0.2017 0.0037
3 10 20 -2.2500 -0.0086
3 10 21 -0.3289 -0.0051
3 10 22 1.0878 0.0061
3 10 23 3.1290 -0.0023
3 10 24 -2.4881 -0.0044
3 10 25 -1.7818 -0.0006
3 10 26 5.0303 0.0036
3 10 27 -1.8856 0.0023
3 10 28 -0.1599 0.0070
3 10 29 -1.7046 0.0007
3 10 30 -1.0136 -0.0003
3 11 0 -0.4677 -0.0394
3 11 1 -2.1018 -0.0146
3 11 2 -3.0992 0.0045
3 11 3 4.5989 -0.0187
3 11 4 2.5913 -0.0024
3 11 5 5.5806 -0.0033
3 11 6 -7.4672 -0.0002
3 11 7 -2.1752 0.0056
3 11 8 -5.2212 0.0035
3 11 9 1.7037 -0.0196
3 11 10 -3.4511 -0.0042
3 11 11 8.7042 0.0200
3 11 12 -3.9763 -0.0098
3 11 13 -1.3496 -0.0081
3 11 14 -4.1625 -0.0041
3 11 15 -1.5945 0.0057
3 11 16 -4.9376 -0.0048
3 11 17 2.9238 -0.0113
3 11 18 5.1539 0.0042
3 11 19 -0.1433 0.0077
3 11 20 -2.3921 -0.0058
3 11 21 -4.7885 -0.0000
3 11 22 -0.7558 -0.0016
3 11 23 5.7139 0.0005
3 11 24 1.0386 0.0080
3 11 25 3.8344 0.0010
3 11 26 0.8542 -0.0017
3 11 27 2.9142 0.0029
3 11 28 1.3935 0.0053
3 11 29 1.0578 0.0055
3 12 0 4.2774 -0.0081
3 12 1 -2.9949 -0.0137
3 12 2 1.0564 0.0376
3 12 3 -0.5423 0.0049
3 12 4 2.2847 0.0087
3 12 5 4.2695 0.0011
3 12 6 -2.1138 -0.0129
3 12 7 0.4318 0.0154
3 12 8 4.0948 0.0042
3 12 9 -1.2703 -0.0200
3 12 10 4.6407 -0.0064
3 12 11 -1.6123 0.0165
3 12 12 -3.2716 -0.0052
3 12 13 -1.7282 -0.0116
3 12 14 5.1468 0.0008
3 12 15 0.0033 -0.0042
3 12 16 -0.7510 -0.0008
3 12 17 1.4067 -0.0057
3 12 18 1.0115 0.0019
3 12 19 -0.1742 0.0013
3 12 20 -3.9800 0.0044
3 12 21 -5.5827 0.0038
3 12 22 -1.6005 -0.0004
3 12 23 0.5345 0.0033
3 12 24 -3.5248 0.0041
3 12 25 0.8822 -0.0007
3 12 26 0.0435 -0.0067
3 12 27 -1.7062 -0.0019
3 12 28 -0.9871 0.0009
3 12 29 0.5402 -0.0010
3 13 0 2.6257 0.0254
3 13 1 5.2906 -0.0206
3 13 2 -0.4163 0.0016
3 13 3 2.7911 0.0005
3 13 4 -2.3856 0.0031
3 13 5 -0.2307 0.0164
3 13 6 -2.2503 -0.0006
3 13 7 -3.7194 0.0046
3 13 8 -3.8092 -0.0015
3 13 9 -3.2915 -0.0003
3 13 10 -1.2890 -0.0003
3 13 11 -2.8583 -0.0080
3 13 12 -0.9889 0.0071
3 13 13 -3.0703 0.0003
3 13 14 -9.5419 -0.0077
3 13 15 -4.0359 -0.0018
3 13 16 -0.3315 -0.0013
3 13 17 3.1415 0.0088
3 13 18 -2.9911 -0.0034
3 13 19 3.2479 -0.0062
3 13 20 -0.7255 0.0061
3 13 21 -1.0952 -0.0053
3 13 22 1.6046 -0.0044
3 13 23 2.2809 -0.0015
3 13 24 0.5071 0.0002
3 13 25 2.1156 -0.0026
3 13 26 3.3657 -0.0033
3 13 27 -1.0709 -0.0002
3 13 28 -0.6788 -0.0022
3 14 0 -5.2395 0.0024
3 14 1 -2.7207 0.0006
3 14 2 0.7913 -0.0127
3 14 3 -1.7771 -0.0126
3 14 4 -3.4266 -0.0077
3 14 5 2.2149 0.0136
3 14 6 0.7151 0.0139
3 14 7 7.0044 -0.0130
3 14 8 2.3207 -0.0029
3 14 9 3.6328 0.0057
3 14 10 5.5108 0.0107
3 14 11 0.7614 -0.0016
3 14 12 2.9949 0.0026
3 14 13 -5.2528 0.0067
3 14 14 3.9404 0.0040
3 14 15 0.7022 0.0000
3 14 16 0.9555 -0.0077
3 14 17 -1.3167 0.0088
3 14 18 0.0078 -0.0079
3 14 19 -1.9951 -0.0029
3 14 20 -2.4015 -0.0069
3 14 21 -4.9708 -0.0034
3 14 22 -1.9035 0.0014
3 14 23 -3.4057 -0.0039
3 14 24 -2.0905 -0.0011
3 14 25 5.4311 0.0017
3 14 26 -3.2219 0.0003
3 14 27 2.0718 0.0042
3 15 0 3.4182 -0.0256
3 15 1 2.4971 0.0113
3 15 2 0.7373 0.0052
3 15 3 -0.0343 -0.0157
3 15 4 -1.0204 0.0115
3 15 5 3.3403 0.0053
3 15 6 -8.5504 0.0194
3 15 7 3.4349 -0.0033
3 15 8 1.6761 -0.0088
3 15 9 -3.6050 0.0027
3 15 10 -8.7095 0.0007
3 15 11 -0.8608 0.0061
3 15 12 -2.7183 -0.0042
3 15 13 -1.8535 0.0032
3 15 14 -0.4645 0.0090
3 15 15 1.2134 0.0003
3 15 16 0.8396 0.0060
3 15 17 -1.0469 -0.0061
3 15 18 -2.7559 -0.0053
3 15 19 1.6435 0.0011
3 15 20 0.8447 -0.0033
3 15 21 0.7969 0.0015
3 15 22 -3.6310 0.0030
3 15 23 1.3275 -0.0005
3 15 24 2.0950 0.0040
3 15 25 0.6206 -0.0038
3 15 26 -4.2976 0.0082
3 16 0 -2.8725 0.0063
3 16 1 0.6082 -0.0134
3 16 2 -3.6997 0.0155
3 16 3 -2.0972 0.0087
3 16 4 -0.4698 -0.0081
3 16 5 -1.6282 0.0083
3 16 6 2.1694 0.0044
3 16 7 0.1830 -0.0057
3 16 8 1.9941 0.0035
3 16 9 -6.8007 0.0011
3 16 10 0.2311 -0.0037
3 16 11 -7.3165 -0.0042
3 16 12 1.9799 -0.0051
3 16 13 0.9268 -0.0017
3 16 14 -1.2859 0.0020
3 16 15 -3.5617 -0.0025
3 16 16 6.4361 0.0007
3 16 17 4.5646 -0.0038
3 16 18 -4.6349 -0.0002
3 16 19 0.0083 0.0084
3 16 20 0.3399 0.0023
3 16 21 0.4665 -0.0010
3 16 22 -3.2555 0.0007
3 16 23 -3.8865 0.0010
3 16 24 0.4114 -0.0032
3 16 25 0.2148 0.0028
3 17 0 3.7250 0.0285
3 17 1 -4.3133 -0.0113
3 17 2 -2.9092 -0.0011
3 17 3 0.1281 0.0302
3 17 4 -4.0228 0.0048
3 17 5 -2.4539 -0.0045
3 17 6 -5.8251 -0.0005
3 17 7 1.3162 0.0037
3 17 8 -3.3430 0.0069
3 17 9 -4.6564 -0.0110
3 17 10 -3.7728 -0.0076
3 17 11 -1.1831 -0.0027
3 17 12 1.2630 0.0022
3 17 13 -2.6822 -0.0009
3 17 14 2.9154 0.0006
3 17 15 2.5965 -0.0033
3 17 16 4.3366 -0.0001
3 17 17 0.9591 0.0030
3 17 18 0.3573 -0.0023
3 17 19 0.8838 -0.0014
3 17 20 0.3297 0.0034
3 17 21 -2.7806 -0.0004
3 17 22 3.2601 0.0003
3 17 23 0.6475 0.0019
3 18 0 3.7761 0.0135
3 18 1 0.8215 0.0232
3 18 2 -1.6933 0.0068
3 18 3 5.1950 -0.0061
3 18 4 0.5202 0.0110
3 18 5 -2.1072 -0.0030
3 18 6 0.4544 0.0032
3 18 7 1.9265 -0.0024
3 18 8 3.6530 0.0005
3 18 9 -6.2501 0.0065
3 18 10 1.7081 -0.0079
3 18 11 -0.2180 -0.0056
3 18 12 -6.1529 0.0072
3 18 13 -1.3574 0.0009
3 18 14 -0.8770 -0.0024
3 18 15 -0.5077 0.0014
3 18 16 -3.3517 0.0028
3 18 17 1.8198 -0.0012
3 18 18 -3.7827 0.0033
3 18 19 6.4360 -0.0026
3 18 20 -1.2479 -0.0004
3 18 21 1.1783 -0.0064
3 18 22 0.3715 -0.0049
3 19 0 -7.5660 0.0041
3 19 1 -1.3198 0.0067
3 19 2 2.7065 -0.0196
3 19 3 -0.5701 -0.0051
3 19 4 -4.1371 -0.0101
3 19 5 -6.0679 -0.0031
3 19 6 -0.5158 -0.0011
3 19 7 -1.2839 0.0029
3 19 8 -2.4573 0.0032
3 19 9 -1.9024 0.0078
3 19 10 0.0596 0.0031
3 19 11 -4.5009 0.0006
3 19 12 7.2773 -0.0031
3 19 13 -3.3329 0.0015
3 19 14 4.3473 0.0026
3 19 15 1.7884 -0.0042
3 19 16 8.2293 -0.0021
3 19 17 0.0620 -0.0006
3 19 18 -0.0372 -0.0052
3 19 19 -1.1294 0.0069
3 19 20 2.3498 -0.0070
3 20 0 1.9983 -0.0160
3 20 1 -1.4325 -0.0035
3 20 2 1.8267 -0.0084
3 20 3 2.9535 -0.0029
3 20 4 -2.1937 -0.0089
3 20 5 2.3001 0.0003
3 20 6 4.1199 0.0055
3 20 7 2.7668 -0.0020
3 20 8 3.3170 0.0031
3 20 9 2.8377 -0.0015
3 20 10 -2.1061 0.0011
3 20 11 -3.0292 -0.0012
3 20 12 0.8310 -0.0018
3 20 13 2.0509 -0.0029
3 20 14 -8.0323 0.0049
3 20 15 2.7245 0.0063
3 20 16 3.6180 -0.0089
3 20 17 0.7024 0.0084
3 21 0 -0.7377 0.0027
3 21 1 0.0531 0.0035
3 21 2 -3.7947 0.0013
3 21 3 -1.2684 -0.0042
3 21 4 -0.2754 -0.0103
3 21 5 -2.3580 -0.0018
3 21 6 -0.7053 0.0070
3 21 7 2.0586 -0.0037
3 21 8 0.5156 -0.0063
3 21 9 3.8049 -0.0034
3 21 10 3.7264 -0.0013
3 21 11 1.1653 0.0054
3 21 12 1.2764 -0.0061
3 21 13 4.6261 -0.0027
4 -18 0 -0.0860 0.0101
4 -18 1 -5.2753 -0.0115
4 -18 2 4.1115 0.0017
4 -18 3 3.8424 0.0062
4 -18 4 1.9683 0.0009
4 -18 5 -2.8853 -0.0026
4 -17 0 2.8959 -0.0113
4 -17 1 -2.3017 0.0053
4 -17 2 1.0532 0.0049
4 -17 3 -5.6866 -0.0001
4 -17 4 1.5604 -0.0067
4 -17 5 1.1856 0.0028
4 -17 6 -0.8964 0.0012
4 -17 7 6.8966 -0.0010
4 -17 8 2.3353 0.0050
4 -17 9 9.2417 -0.0013
4 -17 10 3.2447 -0.0074
4 -16 0 0.1115 -0.0283
4 -16 1 -4.4224 0.0187
4 -16 2 1.5818 0.0058
4 -16 3 -4.7516 -0.0043
4 -16 4 3.6323 -0.0097
4 -16 5 -3.9686 0.0114
4 -16 6 2.4661 0.0022
4 -16 7 -6.0665 0.0043
4 -16 8 -2.4643 0.0006
4 -16 9 -0.6190 -0.0038
4 -16 10 -3.3108 0.0044
4 -16 11 0.3305 -0.0056
4 -16 12 -10.4708 0.0040
4 -16 13 -0.9121 -0.0087
4 -15 0 2.9133 -0.0226
4 -15 1 1.8800 -0.0200
4 -15 2 2.6359 -0.0033
4 -15 3 4.4046 -0.0081
4 -15 4 7.2578 0.0055
4 -15 5 5.4019 0.0090
4 -15 6 -2.1670 -0.0046
4 -15 7 3.1391 -0.0026
4 -15 8 5.1944 0.0064
4 -15 9 3.6325 -0.0084
4 -15 10 2.0870 -0.0005
4 -15 11 1.9371 -0.0044
4 -15 12 4.2118 0.0005
4 -15 13 -2.0852 0.0121
4 -15 14 4.3217 0.0013
4 -15 15 1.6004 0.0039
4 -14 0 0.9957 0.0088
4 -14 1 -2.4775 -0.0210
4 -14 2 3.9310 -0.0051
4 -14 3 -2.0632 -0.0016
4 -14 4 2.9869 0.0079
4 -14 5 -5.7871 -0.0087
4 -14 6 -1.8209 -0.0060
4 -14 7 -2.9065 -0.0028
4 -14 8 0.0210 0.0031
4 -14 9 -1.0150 0.0051
4 -14 10 -5.3536 0.0057
4 -14 11 -1.1138 0.0010
4 -14 12 -0.6417 -0.0101
4 -14 13 -6.2295 0.0010
4 -14 14 -5.3915 0.0132
4 -14 15 -1.3010 -0.0021
4 -14 16 -7.2860 0.0016
4 -14 17 -2.2406 0.0008
4 -13 0 -0.6253 -0.0154
4 -13 1 -0.6116 -0.0182
4 -13 2 5.5644 -0.0102
4 -13 3 -0.3928 0.0111
4 -13 4 2.8777 0.0121
4 -13 5 0.3414 0.0002
4 -13 6 3.2812 -0.0045
4 -13 7 3.5348 -0.0039
4 -13 8 1.1003 -0.0005
4 -13 9 4.7582 0.0047
4 -13 10 1.7181 0.0006
4 -13 11 1.8000 -0.0013
4 -13 12 -1.7538 0.0033
4 -13 13 -4.1920 0.0062
4 -13 14 2.0069 0.0007
4 -13 15 2.1883 -0.0057
4 -13 16 2.6192 -0.0029
4 -13 17 -0.4967 -0.0043
4 -13 18 2.5966 -0.0018
4 -13 19 -3.1952 -0.0094
4 -12 0 -1.4794 -0.0048
4 -12 1 5.2729 0.0074
4 -12 2 -0.2523 0.0064
4 -12 3 3.0316 0.0063
4 -12 4 -0.8333 -0.0051
4 -12 5 -0.3432 0.0004
4 -12 6 -1.9723 0.0000
[truncated: 752,981 more chars]
